# Supplementary material for: A New Analysis of Archaea–Bacteria Domain Separation: Variable Phylogenetic Distance and the Tempo of Early Evolution
Source: Mol Biol Evol. 2020 Apr 21;37(8):2332–40. doi: 10.1093/molbev/msaa089 (PMC7403611; doi:10.1093/molbev/msaa089)
Supplement: msaa089_Supplementary_Data [file msaa089_supplementary_data.zip]

Archive with 12 entries (11 files):
- msaa089-suppl_data/
- msaa089-suppl_data/additionalTable3_COGs_corrected.xlsx
- msaa089-suppl_data/additionalTable4_SSC.xlsx
- msaa089-suppl_data/additionalTable5a_COGs_singleSplit_corrected.xlsx
- msaa089-suppl_data/additionalTable5b_SSC_singleSplit.xlsx
- msaa089-suppl_data/additionalTable6a_COGs_min10A10B_corrected.xlsx
- msaa089-suppl_data/additionalTable6b_COGs_min10A10B_singleSplit_corrected.xlsx
- msaa089-suppl_data/BerkemerMBE_final_supplemental.pdf
- msaa089-suppl_data/cpl-natbib.sty
- msaa089-suppl_data/MBE.cls
- msaa089-suppl_data/natbib.bst
- msaa089-suppl_data/refs.bib
