# Supplementary material for: A New Analysis of Archaea–Bacteria Domain Separation: Variable Phylogenetic Distance and the Tempo of Early Evolution
Source: Mol Biol Evol. 2020 Apr 21;37(8):2332–40. doi: 10.1093/molbev/msaa089 (PMC7403611; doi:10.1093/molbev/msaa089)
Supplement: msaa089_Supplementary_Data [file msaa089_supplementary_data.zip › msaa089-suppl_data/additionalTable3_COGs_corrected.xlsx]

## Sheet: additionalTable3_COGs_corrected
General Information												IQTree results							FastTree results
COG	genes	archaeal	bacterial	functional category	annotation	HarrisGroup	HarrisSingle	SSC-ID	SCCSingle	NUTs,s=1	NUTs,s<1	splits	bootstrap-support	MeanDistAB	MeanDistAA	MeanDistBB	Dmin	Dav	splits	support	MeanDistAB	MeanDistAA	MeanDistBB	Dmin	Dav
COG ID	total number of genes	number of archaeal genes	number of bacterial genes	functional category of gene family	Gene annotation	Group number as in Harris et al, 2003 Table 1 (-1 is not present)	Single split group as in Harris et al. 2003 Table 1 (-1 is not present, 0 is a conflicting result with the COG analysis, and 1 is an matching result with the COG analysis)	ID of SSC as in Weiss et al. 2016	Single split SSC as in Weiss et al. 2016 (-1 is not present, 0 is a conflicting result with the COG analysis, and 1 is an matching result with the COG analysis)	COGs corresponding to NUTS as in Puigbo, 2009. (0 is not present, 1 overlaps with the COGs), separation score = 1	COGs corresponding to NUTS as in Puigbo, 2009. (0 is not present, 1 overlaps with the COGs), separation score < 1	number of splits in the phylogenetic tree	support value for splits, NA: no bootstrap possible	mean pairwise interdomain distance	mean pairwise intradomain distance for archaeal genes	mean pairwise intradomain distance for bacterial genes	ratio of intra:inter domain distance using min (see paper)	ratio of intra:inter domain distance using mean (see paper)	number of splits in the phylogenetic tree	Support value for splits	mean pairwise interdomain distance	mean pairwise intradomain distance for archaeal genes	mean pairwise intradomain distance for bacterial genes	ratio of intra:inter domain distance using min (see paper)	ratio of intra:inter domain distance using mean (see paper)
COG0001	596	73	523	H	Glutamate-1-semialdehyde aminotransferase	-1	-1	-1	-1	0	0	5	0.668	2.01538	1.44521	1.8486	0.260152	0.81717	5	0.868	2.05576	1.47149	1.88521	0.715791	0.816415
COG0002	595	69	526	E	N-acetyl-gamma-glutamylphosphate reductase	-1	-1	-1	-1	0	0	4	0.895	2.49066	1.52735	2.47895	0.23252	0.804264	4	0.532	2.50381	1.58301	2.60415	0.63224	0.836159
COG0003	334	51	283	P	Anion-transporting ATPase, ArsA/GET3 family	-1	-1	-1	-1	0	0	14	0.604	4.53619	3.61076	4.483	0.306292	0.892133	14	0.785	5.84127	4.7886	5.72844	0.819787	0.900236
COG0004	584	56	528	P	Ammonia channel protein AmtB	-1	-1	-1	-1	0	0	16	0.824	2.47232	2.20449	2.43829	0.323211	0.938953	15	0.826	3.2181	3.06599	3.00918	0.93508	0.943908
COG0005	537	74	463	F	Purine nucleoside phosphorylase	-1	-1	-1	-1	0	0	6	0.622	2.999	1.67623	3.14169	0.20982	0.803252	7	0.847	3.30884	1.97811	3.43237	0.597827	0.81758
COG0006	925	87	838	E	Xaa-Pro aminopeptidase	2	0	3148	0	0	0.63	16	0.762	3.95243	3.11019	4.09826	0.270802	0.9119	15	0.701	4.23808	3.37255	4.46807	0.795771	0.925019
COG0007	343	66	277	H	Uroporphyrinogen-III methylase (siroheme synthase)	-1	-1	-1	-1	0	0	7	0.691	2.43231	1.6536	2.38555	0.332783	0.830311	7	0.786	3.01931	2.0861	2.86727	0.690922	0.820283
COG0008	779	76	703	J	Glutamyl- or glutaminyl-tRNA synthetase	5	0	447	0	0	0.97	1	1	4.323	1.92711	3.13958	0.15256	0.586016	2	0.395	4.81075	1.84179	3.78469	0.382848	0.584782
COG0009	812	80	732	J	tRNA A37 threonylcarbamoyladenosine synthetase subunit TsaC/SUA5/YrdC	-1	-1	-1	-1	0	0.66	14	0.666	3.47045	2.74888	3.54517	0.293116	0.906806	13	0.634	3.6689	2.62841	3.86624	0.716403	0.885094
COG0010	597	81	516	E	Arginase family enzyme	-1	-1	-1	-1	0	0	12	0.89	3.63514	2.36641	4.02287	0.311959	0.878822	12	0.842	3.55266	2.48423	3.91352	0.699258	0.900417
COG0011	239	50	189	S	Uncharacterized conserved protein YqgV, UPF0045/DUF77 family	-1	-1	-1	-1	0	0	3	0.743	2.60794	1.74981	2.68205	0.257379	0.849687	4	0.6	2.39839	1.5663	2.51726	0.653063	0.851313
COG0012	702	85	617	J	Ribosome-binding ATPase YchF, GTP1/OBG family	6	1	21	1	1	0	1	0.73	3.09131	1.38883	1.46276	0.141509	0.461227	1	0.944	3.61564	1.35194	1.37899	0.373914	0.377656
COG0013	730	83	647	J	Alanyl-tRNA synthetase	5	0	38	0	1	0	5	0.86	3.36829	2.15732	2.1861	0.240871	0.644751	5	0.764	3.58541	2.20068	2.2508	0.613788	0.620778
COG0014	526	19	507	E	Gamma-glutamyl phosphate reductase	-1	-1	-1	-1	0	0	2	0.865	2.1025	0.898875	1.79349	0.203529	0.640278	2	0.644	2.26879	0.985926	1.98249	0.43456	0.654184
COG0015	720	75	645	F	Adenylosuccinate lyase	-1	-1	-1	-1	0	0	3	0.977	2.89239	2.00082	3.11977	0.207064	0.885185	3	0.94	3.59612	2.58648	3.81066	0.719242	0.889451
COG0016	679	53	626	J	Phenylalanyl-tRNA synthetase alpha subunit	5	0	1677	0	0	0.95	3	0.893	3.94571	2.75165	2.12879	0.180711	0.618449	3	0.873	5.12462	3.40786	2.34079	0.456773	0.560886
COG0017	426	90	336	J	Aspartyl/asparaginyl-tRNA synthetase	-1	-1	-1	-1	0	0	5	0.892	2.7301	1.81754	2.09772	0.200238	0.717055	5	0.672	3.65286	2.10696	2.48832	0.576798	0.628998
COG0018	725	82	643	J	Arginyl-tRNA synthetase	5	0	1842	0	0	0.76	5	0.98	3.24899	2.15659	3.04042	0.216431	0.799789	4	0.693	3.59057	2.45746	3.41166	0.684419	0.817296
COG0019	781	56	725	E	Diaminopimelate decarboxylase	-1	-1	-1	-1	0	0	11	0.763	3.22785	2.19035	3.67897	0.244342	0.909168	12	0.71	3.36211	2.4613	3.76041	0.73207	0.92527
COG0020	750	85	665	I	Undecaprenyl pyrophosphate synthase	-1	-1	10	0	0	0.95	3	0.783	2.97553	1.77666	2.43539	0.247119	0.707781	4	0.705	3.44064	2.10178	2.74531	0.61087	0.704388
COG0021	536	0	536	G	Transketolase	-1	-1	-1	-1	0	0	0	0	0	0	2.08187	0	0	0	0	0	0	2.33295	0	0
COG0022	491	27	464	C	Pyruvate/2-oxoglutarate/acetoin dehydrogenase complex, dehydrogenase (E1) component	-1	-1	-1	-1	0	0	8	0.829	1.68801	1.04045	1.88925	0.285199	0.867795	8	0.766	1.93046	1.18473	2.1202	0.613699	0.855992
COG0023	261	83	178	J	Translation initiation factor 1 (eIF-1/SUI1)	-1	-1	-1	-1	0	0	1	0.94	3.14275	1.24945	2.34503	0.164581	0.571869	1	0.879	3.61933	1.4962	2.8415	0.41339	0.599239
COG0024	845	84	761	J	Methionine aminopeptidase	2	0	-1	-1	1	0	2	0.885	3.45495	1.70266	2.25681	0.159615	0.573015	2	0.889	4.11206	1.90187	2.56248	0.462511	0.542837
COG0025	444	32	412	P	NhaP-type Na+/H+ or K+/H+ antiporter	-1	-1	2632	0	0	0	11	0.962	4.31693	3.59504	4.03175	0.301056	0.883358	12	0.751	5.52883	4.58973	4.9643	0.830145	0.864019
COG0026	484	35	449	F	Phosphoribosylaminoimidazole carboxylase (NCAIR synthetase)	-1	-1	-1	-1	0	0	6	0.9	2.53599	1.77625	2.69388	0.260017	0.881338	6	0.808	2.77596	1.96915	3.00283	0.709358	0.895544
COG0027	189	20	169	F	Formate-dependent phosphoribosylglycinamide formyltransferase (GAR transformylase)	-1	-1	-1	-1	0	0	4	0.47	1.63573	1.06414	1.48995	0.334282	0.780719	4	0.739	1.90055	1.15329	1.88462	0.60682	0.799221
COG0028	923	77	846	EH	Acetolactate synthase large subunit or other thiamine pyrophosphate-requiring enzyme	-1	-1	-1	-1	0	0	16	0.925	2.62454	2.02328	2.8835	0.298907	0.934788	18	0.741	2.53674	2.06504	2.7528	0.814054	0.949613
COG0029	472	25	447	H	Aspartate oxidase	-1	-1	-1	-1	0	0	2	0.955	2.99933	2.18228	2.42598	0.195325	0.768215	2	0.924	3.3884	2.3851	2.84893	0.703903	0.772348
COG0030	750	83	667	J	16S rRNA A1518 and A1519 N6-dimethyltransferase RsmA/KsgA/DIM1 (may also have DNA glycosylase/AP lyase activity)	5	0	-1	-1	0	0.94	9	0.804	3.72587	3.04367	3.59932	0.284024	0.89147	11	0.627	3.56864	3.18577	3.3534	0.892712	0.916198
COG0031	820	70	750	E	Cysteine synthase	-1	-1	-1	-1	0	0	14	0.739	2.70022	2.47582	2.46544	0.322226	0.914974	13	0.721	3.06779	2.92098	2.79221	0.910171	0.931157
COG0033	219	0	219	G	Phosphoglucomutase	-1	-1	-1	-1	0	0	0	0	0	0	1.96909	0	0	0	0	0	0	3.13178	0	0
COG0034	652	72	580	F	Glutamine phosphoribosylpyrophosphate amidotransferase	-1	-1	-1	-1	0	0	5	0.44	2.42202	1.61575	2.50087	0.221443	0.84983	5	0.55	3.17469	2.3656	3.17301	0.745144	0.872308
COG0035	487	47	440	F	Uracil phosphoribosyltransferase	-1	-1	-1	-1	0	0	5	0.924	2.78012	1.66471	2.05174	0.271281	0.668398	4	0.799	2.93093	1.81376	2.07909	0.618835	0.664099
COG0036	638	13	625	G	Pentose-5-phosphate-3-epimerase	-1	-1	-1	-1	0	0	4	0.36	2.1764	1.79029	1.91875	0.270209	0.852103	4	0.719	2.46129	2.46129	1.99533	2.21464	0.810685
COG0037	753	86	667	J	tRNA(Ile)-lysidine synthase TilS/MesJ	6	0	-1	-1	0	0.89	4	0.823	5.36639	2.12455	4.72917	0.208165	0.638578	4	0.665	6.35991	2.6182	4.85104	0.411673	0.587213
COG0038	321	13	308	P	H+/Cl- antiporter ClcA	-1	-1	-1	-1	0	0	9	0.734	3.84974	3.48037	3.65596	0.49471	0.926859	9	0.72	4.62612	4.31322	4.30472	0.930525	0.931443
COG0039	615	63	552	C	Malate/lactate dehydrogenase	-1	-1	-1	-1	0	0	11	0.874	2.59846	1.89145	2.69648	0.213345	0.882816	6	0.846	2.70765	1.95641	2.74488	0.722547	0.868148
COG0040	591	68	523	E	ATP phosphoribosyltransferase	-1	-1	-1	-1	0	0	9	0.913	2.86393	1.52591	3.15381	0.210487	0.81701	8	0.782	3.10898	1.68779	3.35394	0.542875	0.810833
COG0041	636	72	564	F	Phosphoribosylcarboxyaminoimidazole (NCAIR) mutase	-1	-1	-1	-1	0	0	12	0.833	2.45305	1.78962	2.22142	0.229686	0.817563	11	0.65	2.05311	1.93298	1.57919	0.76917	0.855329
COG0042	665	38	627	J	tRNA-dihydrouridine synthase	-1	-1	-1	-1	0	0	5	0.832	4.27972	2.67813	2.90314	0.235519	0.65206	5	0.724	5.86601	3.79661	2.87658	0.49038	0.568801
COG0043	401	74	327	H	3-polyprenyl-4-hydroxybenzoate decarboxylase	-1	-1	-1	-1	0	0	7	0.823	3.10585	2.39431	2.56339	0.2432	0.798123	6	0.827	3.90783	3.41894	2.93422	0.750857	0.812876
COG0044	747	84	663	F	Dihydroorotase or related cyclic amidohydrolase	-1	-1	-1	-1	0	0	10	0.701	3.36422	2.51061	3.11827	0.236311	0.836579	10	0.603	3.38206	2.7134	3.04086	0.802292	0.850704
COG0045	579	76	503	C	Succinyl-CoA synthetase, beta subunit	-1	-1	-1	-1	0	0	11	0.831	2.37683	1.95709	1.89802	0.234605	0.810978	11	0.746	2.70836	2.41275	2.05171	0.757547	0.8242
COG0046	368	70	298	F	Phosphoribosylformylglycinamidine (FGAM) synthase, synthetase domain	-1	-1	-1	-1	0	0	5	0.982	2.70166	1.81738	2.1262	0.20923	0.729845	5	0.857	2.93823	2.26905	2.39387	0.772251	0.793491
COG0047	628	70	558	F	Phosphoribosylformylglycinamidine (FGAM) synthase, glutamine amidotransferase domain	-1	-1	-1	-1	0	0	9	0.97	3.0697	1.71089	3.35638	0.223512	0.825369	8	0.899	3.92367	2.23444	4.2612	0.569477	0.82775
COG0048	707	82	625	J	Ribosomal protein S12	1	1	-1	-1	1	0	1	0.96	2.71705	0.630406	0.84105	0.0505241	0.270782	1	0.725	5.87906	0.73773	0.991566	0.125484	0.147073
COG0049	709	83	626	J	Ribosomal protein S7	1	1	-1	-1	1	0	1	0.13	3.19075	1.424	1.52317	0.10291	0.461832	1	0.94	3.85062	1.39416	1.74245	0.362061	0.407286
COG0050	678	0	678	J	Translation elongation factor EF-Tu, a GTPase	1	0	6	0	0	0	0	0	0	0	0.773169	0	0	0	0	0	0	0.691379	0	0
COG0051	705	84	621	J	Ribosomal protein S10	1	1	35	1	1	0	1	0.71	2.3355	0.960505	0.984295	0.0822021	0.416356	1	0.87	2.05608	0.835374	0.831812	0.404562	0.405428
COG0052	688	83	605	J	Ribosomal protein S2	1	1	-1	-1	1	0	1	0.97	3.98891	1.31256	1.84403	0.10269	0.395671	1	0.219	6.79119	1.93877	2.45628	0.285483	0.323584
COG0053	675	77	598	P	Divalent metal cation (Fe/Co/Zn/Cd) transporter	-1	-1	2821	0	0	0	22	0.857	3.59774	3.1328	3.73025	0.378894	0.953799	23	0.736	4.5181	4.12617	4.43252	0.913254	0.947156
COG0054	636	72	564	H	6,7-dimethyl-8-ribityllumazine synthase (Riboflavin synthase beta chain)	-1	-1	-1	-1	0	0	4	0.705	3.26884	1.46338	2.4389	0.199956	0.596891	4	0.868	3.51567	1.73921	2.71157	0.494702	0.632992
COG0055	597	1	596	C	FoF1-type ATP synthase, beta subunit	-1	-1	-1	-1	0	0	1	0.84	1.61134	0	1.07604	31.1252	0.333897	1	0.648	2.30975	0	1.32566	0	0.286969
COG0056	591	1	590	C	FoF1-type ATP synthase, alpha subunit	-1	-1	-1	-1	0	0	1	1	1.83159	0	1.30493	27.3972	0.356229	1	0.87	2.31697	0	1.53509	0	0.331271
COG0057	812	81	731	G	Glyceraldehyde-3-phosphate dehydrogenase/erythrose-4-phosphate dehydrogenase	-1	-1	-1	-1	0	0.95	8	0.851	3.61573	2.33191	1.71944	0.265996	0.56024	8	0.9	6.2238	3.76491	2.18136	0.350487	0.477704
COG0058	433	31	402	G	Glucan phosphorylase	-1	-1	-1	-1	0	0	9	0.857	3.70798	2.53087	3.14183	0.200071	0.76493	9	0.742	5.19897	3.29173	3.94735	0.63315	0.696203
COG0059	590	69	521	EH	Ketol-acid reductoisomerase	-1	-1	-1	-1	0	0	7	0.907	1.8294	1.32986	1.87455	0.203757	0.875809	6	0.754	2.16081	1.47709	2.33423	0.68358	0.881918
COG0060	704	83	621	J	Isoleucyl-tRNA synthetase	5	0	252	0	0	0.78	3	0.973	3.17928	1.75684	3.08876	0.192844	0.762058	3	0.801	3.47106	2.06015	3.25682	0.593523	0.765901
COG0061	700	76	624	F	NAD kinase	-1	-1	-1	-1	0	0.77	4	0.787	3.74914	3.01714	3.43132	0.257858	0.859991	4	0.42	4.2546	3.33375	3.94649	0.783564	0.855572
COG0062	33	5	28	F	NAD(P)H-hydrate repair enzyme Nnr, NAD(P)H-hydrate epimerase domain	-1	-1	-1	-1	0	0	2	0.925	2.53837	1.83728	2.53389	0.576658	0.86102	2	0.869	2.54731	1.8437	2.56962	0.723783	0.86627
COG0063	625	81	544	F	NAD(P)H-hydrate repair enzyme Nnr, NAD(P)H-hydrate dehydratase domain	-1	-1	-1	-1	0	0	4	0.92	3.62051	2.02543	3.03192	0.281368	0.69843	3	0.701	3.45748	2.20392	3.23215	0.637436	0.786132
COG0064	587	63	524	J	Asp-tRNAAsn/Glu-tRNAGln amidotransferase B subunit	-1	-1	169	0	0	0	3	0.91	2.41973	1.49173	1.88653	0.208801	0.698067	3	0.667	2.33985	1.52075	1.8389	0.649934	0.717921
COG0065	618	74	544	E	Homoaconitase/3-isopropylmalate dehydratase large subunit	-1	-1	-1	-1	0	0	11	0.876	2.48515	2.08585	1.97463	0.329692	0.81695	12	0.709	2.74452	2.49251	2.08941	0.761302	0.83474
COG0066	620	73	547	E	3-isopropylmalate dehydratase small subunit	-1	-1	-1	-1	0	0	12	0.712	3.76559	2.77279	2.95123	0.291042	0.760043	17	0.603	2.50805	2.3792	2.00242	0.798398	0.873512
COG0067	69	19	50	E	Glutamate synthase domain 1	-1	-1	-1	-1	0	0	5	0.586	2.1841	1.13365	2.28504	0.304684	0.782632	5	0.681	2.99532	1.23636	3.24351	0.412764	0.747813
COG0068	272	45	227	O	Hydrogenase maturation factor HypF (carbamoyltransferase)	-1	-1	693	0	0	0	2	0.785	2.75754	1.8053	2.3127	0.310935	0.746683	2	0.924	3.07213	2.22572	2.48859	0.724485	0.767269
COG0069	201	13	188	E	Glutamate synthase domain 2	-1	-1	-1	-1	0	0	3	0.803	3.53512	1.63521	2.51761	0.21633	0.587366	3	0.547	3.93173	1.91562	2.75577	0.487219	0.594062
COG0070	515	48	467	E	Glutamate synthase domain 3	-1	-1	-1	-1	0	0	10	0.845	3.52295	3.04793	2.15828	0.274911	0.7389	9	0.692	5.65602	4.79448	2.87114	0.507625	0.677652
COG0071	781	102	679	O	Molecular chaperone IbpA, HSP20 family	-1	-1	2147	0	0	0.87	15	0.668	4.29051	3.39662	3.88714	0.304438	0.848822	13	0.725	3.74082	3.24761	3.27235	0.868154	0.871461
COG0072	120	84	36	J	Phenylalanyl-tRNA synthetase beta subunit	5	0	1673	0	0	0	2	0.585	3.44582	1.99295	3.04428	0.353218	0.730917	2	0.86	3.87776	2.07674	3.35713	0.535551	0.700645
COG0073	640	35	605	J	tRNA-binding EMAP/Myf domain	4	0	-1	-1	0	0	5	0.82	4.50841	1.4758	2.85694	0.16011	0.480518	5	0.902	6.55521	1.91889	2.81011	0.292727	0.360705
COG0074	594	66	528	C	Succinyl-CoA synthetase, alpha subunit	-1	-1	-1	-1	0	0	7	0.666	1.74686	1.03226	1.7635	0.200068	0.800225	6	0.652	1.68579	1.06683	1.78266	0.632837	0.84515
COG0075	447	80	367	EF	Archaeal aspartate aminotransferase or a related aminotransferase, includes purine catabolism protein PucG	-1	-1	-1	-1	0	0	10	0.718	2.58034	2.19281	2.64421	0.280534	0.937282	8	0.825	2.41415	1.99318	2.54354	0.825625	0.939611
COG0076	436	63	373	E	Glutamate or tyrosine decarboxylase or a related PLP-dependent protein	-1	-1	-1	-1	0	0	11	0.816	3.81027	2.54896	3.64346	0.341082	0.812597	11	0.724	4.10408	2.82565	3.91504	0.688497	0.821218
COG0077	386	67	319	E	Prephenate dehydratase	-1	-1	675	0	0	0	13	0.778	2.69225	2.17959	2.79468	0.35025	0.923814	11	0.544	3.33531	2.79444	3.35849	0.837836	0.922393
COG0078	675	87	588	E	Ornithine carbamoyltransferase	-1	-1	-1	-1	0	0	9	0.684	2.24678	1.76536	2.28942	0.282996	0.902355	12	0.775	2.22196	1.66797	2.36877	0.750673	0.908371
COG0079	821	79	742	E	Histidinol-phosphate/aromatic aminotransferase or cobyric acid decarboxylase	-1	-1	-1	-1	0	0	13	0.688	3.05628	2.52937	3.1911	0.310385	0.935853	13	0.606	2.85415	2.55739	2.84119	0.896025	0.945742
COG0080	715	83	632	J	Ribosomal protein L11	1	1	25	1	1	0	1	0.89	2.60092	1.32667	1.27086	0.136054	0.499349	1	0.8	2.89691	1.38391	1.37305	0.473971	0.475846
COG0081	709	83	626	J	Ribosomal protein L1	1	1	30	1	1	0	1	0.98	3.33323	1.64698	1.49448	0.142764	0.471235	1	0.708	3.86319	1.91863	1.52026	0.393526	0.445085
COG0082	648	73	575	E	Chorismate synthase	-1	-1	-1	-1	0	0	5	0.848	2.14499	1.45615	2.23469	0.228864	0.86034	5	0.649	2.47988	1.75899	2.49203	0.709307	0.857105
COG0083	381	54	327	E	Homoserine kinase	-1	-1	-1	-1	0	0	2	0.575	3.00974	1.81435	2.84309	0.253338	0.773728	1	0.82	3.42913	2.12562	3.0337	0.619871	0.752278
COG0084	718	51	667	N	Tat protein secretion system quality control protein TatD (DNase activity)	-1	-1	-1	-1	0	0	5	0.78	3.40244	2.95434	2.68165	0.306354	0.828225	5	0.385	3.63727	3.31696	2.75223	0.756675	0.834306
COG0085	706	87	619	K	DNA-directed RNA polymerase, beta subunit/140 kD subunit	3	1	-1	-1	1	0	1	0.74	3.62347	1.18644	1.88567	0.0868522	0.423919	1	0.87	7.74919	1.83135	2.31398	0.236327	0.267468
COG0086	619	82	537	K	DNA-directed RNA polymerase, beta' subunit/160 kD subunit	3	1	-1	-1	1	0	1	0.38	4.11147	1.18914	1.98372	0.0790857	0.385855	1	0.952	8.13028	1.64571	2.40556	0.202417	0.249147
COG0087	710	83	627	J	Ribosomal protein L3	1	1	-1	-1	1	0	1	0.98	3.68859	1.69284	1.78181	0.114427	0.471	1	0.709	4.67995	1.92305	2.16299	0.410912	0.436548
COG0088	708	83	625	J	Ribosomal protein L4	1	1	-1	-1	1	0	1	0.81	3.182	1.44251	2.18485	0.153695	0.569981	1	0.889	3.93831	1.55478	2.50963	0.394783	0.516009
COG0089	705	83	622	J	Ribosomal protein L23	1	0	-1	-1	1	0	2	0.435	2.74882	1.42798	2.26321	0.164861	0.671415	2	0.368	2.4088	1.32887	1.91172	0.551674	0.672656
COG0090	707	83	624	J	Ribosomal protein L2	1	1	26	1	1	0	1	0.94	2.84445	1.23244	1.27725	0.112108	0.441156	1	0.77	2.8793	1.30596	1.31531	0.453569	0.455192
COG0091	706	83	623	J	Ribosomal protein L22	1	1	-1	-1	1	0	1	0.97	3.47321	1.61081	1.92061	0.134591	0.50838	1	0.794	3.33424	1.53061	1.82863	0.45906	0.503749
COG0092	707	83	624	J	Ribosomal protein S3	5	1	-1	-1	1	0	1	1	3.79267	1.71804	1.65979	0.119472	0.44531	1	0.484	5.29002	2.21341	2.2162	0.418413	0.418676
COG0093	708	83	625	J	Ribosomal protein L14	1	1	33	1	1	0	1	0.78	2.63482	1.05573	1.00524	0.0884761	0.391101	1	0.81	2.97596	1.03892	1.09219	0.349105	0.358054
COG0094	708	83	625	J	Ribosomal protein L5	1	1	24	1	1	0	1	0.99	3.55235	1.38486	1.35788	0.121616	0.386046	1	0.772	2.66706	1.11614	0.98839	0.370591	0.394541
COG0095	323	41	282	H	Lipoate-protein ligase A	-1	-1	-1	-1	0	0	9	0.831	3.58185	2.23724	4.05934	0.308461	0.878956	8	0.776	3.8952	2.5613	4.41405	0.657553	0.895379
COG0096	708	83	625	J	Ribosomal protein S8	1	1	27	1	1	0	1	0.6	2.87796	1.1703	1.84899	0.10899	0.524553	1	0.679	3.04171	1.12649	1.7261	0.370347	0.468912
COG0097	707	83	624	J	Ribosomal protein L6P/L9E	1	1	-1	-1	1	0	1	0.42	3.23681	1.49389	1.84854	0.152557	0.516316	1	0.871	3.21507	1.48914	1.81216	0.463175	0.513409
COG0098	709	83	626	J	Ribosomal protein S5	1	1	28	1	1	0	1	0.86	3.64877	1.27949	1.8826	0.087092	0.43331	1	0.048	3.68696	1.36369	1.99231	0.369869	0.455117
COG0099	715	83	632	J	Ribosomal protein S13	1	1	-1	-1	1	0	2	0.99	3.31932	1.68434	1.59077	0.122864	0.493341	1	0.695	3.46295	1.78888	1.49114	0.430599	0.473588
COG0100	703	83	620	J	Ribosomal protein S11	1	1	36	1	1	0	1	0.98	2.50607	0.774244	1.42119	0.0714636	0.438023	1	0.71	3.54788	1.06216	1.38181	0.299378	0.344426
COG0101	692	60	632	J	tRNA U38,U39,U40 pseudouridine synthase TruA	5	0	34	0	0	0	3	0.843	3.97143	2.40685	2.9273	0.248439	0.671566	3	0.939	3.82243	2.51177	2.74126	0.657114	0.687132
COG0102	705	82	623	J	Ribosomal protein L13	1	0	-1	-1	1	0	1	0.69	4.42609	1.74791	1.70172	0.124262	0.389693	2	0.658	5.33799	1.88713	1.80448	0.338046	0.345787
COG0103	709	83	626	J	Ribosomal protein S9	1	1	72	1	1	0	1	0.88	3.31502	1.25347	1.96301	0.106059	0.485138	1	0.868	3.992	1.53139	2.13561	0.383615	0.459294
COG0104	687	75	612	F	Adenylosuccinate synthase	-1	-1	-1	-1	0	0	6	0.835	2.41698	1.96494	1.94844	0.202141	0.809559	7	0.677	2.47551	2.12402	1.8808	0.759764	0.808889
COG0105	635	79	556	F	Nucleoside diphosphate kinase	-1	-1	-1	-1	0	0.68	14	0.847	2.08865	1.22931	1.92608	0.212794	0.755367	10	0.741	1.79579	1.25239	1.74202	0.697402	0.833729
COG0106	603	65	538	E	Phosphoribosylformimino-5-aminoimidazole carboxamide ribonucleotide (ProFAR) isomerase	-1	-1	-1	-1	0	0	9	0.758	2.80318	1.98321	2.54061	0.255783	0.806909	9	0.717	2.80112	2.17242	2.3731	0.775556	0.811377
COG0107	594	68	526	E	Imidazole glycerol phosphate synthase subunit HisF	-1	-1	-1	-1	0	0	5	0.756	1.60924	1.04567	1.51521	0.242149	0.795681	6	0.588	1.69233	1.17094	1.64681	0.69191	0.832505
COG0108	177	66	111	H	3,4-dihydroxy-2-butanone 4-phosphate synthase	-1	-1	-1	-1	0	0	3	0.693	3.13675	1.86148	1.49662	0.33727	0.535282	3	0.559	3.45603	2.08918	1.57057	0.454444	0.529474
COG0109	432	30	402	HI	Polyprenyltransferase (heme O synthase)	-1	-1	-1	-1	0	0	4	0.87	3.05255	2.35417	2.68675	0.273131	0.825691	4	0.681	3.68875	2.98462	3.00397	0.809114	0.811737
COG0110	836	58	778	R	Acetyltransferase (isoleucine patch superfamily)	-1	-1	-1	-1	0	0	19	0.875	4.70137	3.72828	4.77938	0.374139	0.904807	22	0.702	4.53649	3.58584	4.81949	0.790445	0.926414
COG0111	841	56	785	HR	Phosphoglycerate dehydrogenase or related dehydrogenase	-1	-1	-1	-1	0	0	17	0.796	3.48053	2.50551	3.67846	0.296566	0.888367	15	0.796	3.69697	2.46811	4.05508	0.667603	0.882234
COG0112	730	80	650	E	Glycine/serine hydroxymethyltransferase	2	0	-1	-1	0	0.83	4	0.805	2.18175	1.89532	1.44469	0.254373	0.765444	5	0.52	2.69151	2.33055	1.64091	0.609664	0.737778
COG0113	592	69	523	H	Delta-aminolevulinic acid dehydratase, porphobilinogen synthase	-1	-1	-1	-1	0	0	5	0.852	1.81085	1.34576	1.61777	0.268122	0.818272	4	0.871	2.1467	1.54701	2.00102	0.720645	0.826391
COG0114	446	37	409	C	Fumarate hydratase class II	-1	-1	-1	-1	0	0	6	0.923	1.69676	1.31568	1.43588	0.31156	0.810829	6	0.802	1.94501	1.57469	1.54213	0.792866	0.801236
COG0115	876	59	817	EH	Branched-chain amino acid aminotransferase/4-amino-4-deoxychorismate lyase	-1	-1	-1	-1	0	0	11	0.832	3.07266	1.90006	3.70856	0.230415	0.912666	10	0.698	3.08976	2.01849	3.57065	0.653285	0.904463
COG0116	278	26	252	J	23S rRNA G2445 N2-methylase RlmL	-1	-1	-1	-1	0	0	5	0.9	3.64683	2.34119	3.16222	0.319263	0.754545	5	0.728	3.65264	2.52299	3.0122	0.690731	0.757698
COG0117	32	0	32	H	Pyrimidine deaminase domain of riboflavin biosynthesis protein RibD	-1	-1	-1	-1	0	0	0	0	0	0	2.1194	0	0	0	0	0	0	2.37148	0	0
COG0118	602	67	535	E	Imidazoleglycerol phosphate synthase glutamine amidotransferase subunit HisH	-1	-1	-1	-1	0	0	12	0.887	2.40744	1.96611	2.35709	0.287272	0.897885	11	0.715	2.11377	1.68342	2.0019	0.796404	0.871738
COG0119	911	77	834	E	Isopropylmalate/homocitrate/citramalate synthases	-1	-1	2513	0	0	0	7	0.836	2.84063	1.52605	3.40612	0.209172	0.868146	6	0.775	3.59727	1.8605	4.30977	0.517199	0.857633
COG0120	388	81	307	G	Ribose 5-phosphate isomerase	-1	-1	-1	-1	0	0	7	0.801	2.44384	1.92742	2.09813	0.301738	0.823611	8	0.615	2.68026	2.23234	2.26253	0.832882	0.838514
COG0121	252	35	217	R	Predicted glutamine amidotransferase	-1	-1	-1	-1	0	0	9	0.812	4.39123	3.48153	3.43267	0.367084	0.787274	9	0.88	5.27461	4.35773	3.90718	0.740752	0.783461
COG0122	368	55	313	L	3-methyladenine DNA glycosylase/8-oxoguanine DNA glycosylase	-1	-1	-1	-1	0	0	10	0.728	3.89353	3.53523	3.55438	0.32894	0.910434	11	0.727	3.8685	3.50445	3.66546	0.905895	0.926704
COG0123	496	65	431	BQ	Acetoin utilization deacetylase AcuC or a related deacetylase	-1	-1	-1	-1	0	0	16	0.794	3.15407	2.53759	3.27257	0.353779	0.921058	15	0.724	3.41419	2.84545	3.46192	0.833419	0.9237
COG0124	720	84	636	J	Histidyl-tRNA synthetase	5	0	-1	-1	0	0.74	6	0.853	3.42718	2.30073	3.19053	0.223171	0.801135	7	0.834	3.38053	2.46895	3.15651	0.730344	0.832039
COG0125	673	85	588	F	Thymidylate kinase	5	0	-1	-1	0	0.82	18	0.768	3.72776	2.62969	3.28762	0.300533	0.793681	14	0.637	3.13359	2.39315	2.85029	0.763709	0.83665
COG0126	694	81	613	G	3-phosphoglycerate kinase	-1	-1	-1	-1	0	0.98	4	0.637	2.57228	1.78413	1.91593	0.234244	0.719218	4	0.915	2.613	1.90025	1.85494	0.709888	0.718559
COG0127	670	82	588	F	Inosine/xanthosine triphosphate pyrophosphatase, all-alpha NTP-PPase family	-1	-1	-1	-1	1	0	6	0.777	3.38563	1.75746	2.60862	0.2354	0.644797	4	0.57	3.13986	1.80657	2.42589	0.575366	0.673987
COG0128	617	73	544	E	5-enolpyruvylshikimate-3-phosphate synthase	-1	-1	-1	-1	0	0	4	0.44	2.87536	1.98656	2.817	0.260081	0.835297	3	0.52	3.29568	2.432	3.17221	0.737936	0.850236
COG0129	700	69	631	EG	Dihydroxyacid dehydratase/phosphogluconate dehydratase	-1	-1	-1	-1	0	0	7	0.844	1.92094	1.3015	2.02452	0.208356	0.865726	8	0.767	2.05626	1.45763	2.14394	0.708873	0.875756
COG0130	622	19	603	J	tRNA U55 pseudouridine synthase TruB, may also work on U342 of tmRNA	-1	-1	65	0	1	0	1	0.19	3.64263	1.68125	3.02901	0.207484	0.646547	4	0.671	3.88879	2.85059	3.00156	0.733026	0.752437
COG0131	488	67	421	E	Imidazoleglycerol phosphate dehydratase HisB	-1	-1	-1	-1	0	0	8	0.835	2.08041	1.82095	1.66179	0.289436	0.837033	7	0.579	1.89972	1.8338	1.57348	0.828269	0.896783
COG0132	409	16	393	H	Dethiobiotin synthetase	-1	-1	-1	-1	0	0	4	0.917	3.31739	2.39659	3.44168	0.266514	0.87995	4	0.813	3.27283	2.33927	3.44724	0.714754	0.884023
COG0133	598	53	545	E	Tryptophan synthase beta chain	-1	-1	-1	-1	0	0	4	0.713	1.60389	1.0693	1.41723	0.235245	0.775153	4	0.847	1.91952	1.53639	1.76111	0.800407	0.858942
COG0134	541	69	472	E	Indole-3-glycerol phosphate synthase	-1	-1	-1	-1	0	0	8	0.672	2.99568	2.23988	2.11947	0.317375	0.727605	8	0.748	2.77939	2.48375	2.03967	0.733855	0.813742
COG0135	565	69	496	E	Phosphoribosylanthranilate isomerase	-1	-1	-1	-1	0	0	11	0.771	3.35363	2.72845	3.09829	0.323306	0.868721	11	0.64	3.20417	2.7561	2.86787	0.860161	0.877602
COG0136	689	73	616	E	Aspartate-semialdehyde dehydrogenase	-1	-1	-1	-1	0	0.89	6	0.928	3.22021	1.44431	2.40987	0.184905	0.598436	6	0.708	3.53423	1.55696	2.87926	0.440536	0.627607
COG0137	613	70	543	E	Argininosuccinate synthase	-1	-1	-1	-1	0	0	5	0.85	2.28338	1.32192	2.19833	0.174535	0.770842	5	0.87	3.00995	1.67435	2.86335	0.556271	0.753783
COG0138	608	25	583	F	AICAR transformylase/IMP cyclohydrolase PurH	-1	-1	-1	-1	0	0	6	0.76	2.03521	1.89863	1.87379	0.293982	0.926788	8	0.593	2.44805	2.33657	2.0922	0.854639	0.90455
COG0139	349	60	289	E	Phosphoribosyl-AMP cyclohydrolase	-1	-1	-1	-1	0	0	8	0.661	2.29951	1.66454	2.25036	0.27731	0.851248	7	0.842	1.97481	1.55938	1.89483	0.789638	0.87457
COG0140	545	59	486	E	Phosphoribosyl-ATP pyrophosphohydrolase	-1	-1	-1	-1	0	0	5	0.758	2.60057	1.67144	2.71719	0.210162	0.843781	8	0.616	2.66939	1.88734	2.73435	0.707032	0.865684
COG0141	602	68	534	E	Histidinol dehydrogenase	-1	-1	-1	-1	0	0	5	0.686	2.30933	1.73271	2.18117	0.257161	0.847407	6	0.905	2.46993	1.95825	2.26483	0.792838	0.8549
COG0142	939	87	852	H	Geranylgeranyl pyrophosphate synthase	-1	-1	-1	-1	0	0.68	11	0.603	3.26982	2.12806	3.72847	0.253959	0.895544	10	0.653	3.22713	2.16254	3.42207	0.670112	0.865259
COG0143	727	85	642	J	Methionyl-tRNA synthetase	5	0	-1	-1	0	0.74	6	0.727	3.36921	2.41755	3.30261	0.242554	0.848888	9	0.668	4.59941	3.103	4.63287	0.674653	0.840964
COG0144	318	61	257	J	16S rRNA C967 or C1407 C5-methylase, RsmB/RsmF family	-1	-1	214	0	0	0	7	0.857	3.7148	2.60412	3.41736	0.281588	0.810471	9	0.581	3.94792	2.77084	3.6239	0.701849	0.809888
COG0145	299	51	248	EQ	N-methylhydantoinase A/oxoprolinase/acetone carboxylase, beta subunit	-1	-1	-1	-1	0	0	10	0.647	2.82739	2.48286	2.82513	0.374421	0.938673	10	0.697	3.0452	2.66293	3.08272	0.874469	0.943394
COG0146	275	43	232	EQ	N-methylhydantoinase B/oxoprolinase/acetone carboxylase, alpha subunit	-1	-1	-1	-1	0	0	4	0.738	2.4734	1.70439	2.63603	0.322886	0.877419	5	0.942	2.93706	2.02547	3.12007	0.689625	0.875968
COG0147	728	70	658	EH	Anthranilate/para-aminobenzoate synthases component I	-1	-1	-1	-1	0	0	7	0.746	3.34404	2.88041	3.13364	0.26278	0.89922	7	0.627	4.19064	3.1905	4.29214	0.761338	0.892779
COG0148	707	81	626	G	Enolase	-1	-1	-1	-1	0	0.97	5	0.876	1.99483	1.42371	1.22891	0.248925	0.664872	4	0.73	2.21965	2.21965	2.3038	1.24793	0.562222
COG0149	715	82	633	G	Triosephosphate isomerase	-1	-1	1834	0	1	0	2	0.75	4.48282	1.45067	2.40585	0.13102	0.430145	2	0.907	4.44461	1.59657	2.217	0.359216	0.429011
COG0150	640	72	568	F	Phosphoribosylaminoimidazole (AIR) synthetase	-1	-1	130	1	0	0	2	0.61	3.05354	1.72826	2.2087	0.178443	0.644655	1	0.453	3.73734	2.33567	2.72359	0.624953	0.676852
COG0151	695	72	623	F	Phosphoribosylamine-glycine ligase	-1	-1	-1	-1	0	0	4	0.853	3.11742	1.69897	2.56082	0.22973	0.683223	4	0.903	2.63511	1.44241	2.15671	0.547382	0.682917
COG0152	653	70	583	F	Phosphoribosylaminoimidazole-succinocarboxamide synthase	-1	-1	-1	-1	0	0	8	0.791	3.1767	2.44671	2.943	0.224155	0.848318	11	0.616	2.95115	2.42674	2.6352	0.822303	0.857621
COG0153	269	14	255	G	Galactokinase	-1	-1	-1	-1	0	0	3	0.647	3.04869	2.16104	2.64932	0.412219	0.788924	3	0.669	3.46218	3.46218	2.75994	2.89487	0.797167
COG0154	985	66	919	J	Asp-tRNAAsn/Glu-tRNAGln amidotransferase A subunit or related amidase	-1	-1	-1	-1	0	0	6	0.823	3.07471	1.79643	2.83525	0.24675	0.75319	6	0.576	2.82692	1.99194	2.95627	0.70463	0.875193
COG0155	413	28	385	P	Sulfite reductase, beta subunit (hemoprotein)	-1	-1	-1	-1	0	0	8	0.93	3.28644	2.43102	3.29411	0.198168	0.871023	8	0.941	3.97839	2.99603	3.97329	0.753076	0.875897
COG0156	694	30	664	H	7-keto-8-aminopelargonate synthetase or related enzyme	-1	-1	-1	-1	0	0	6	0.935	2.47291	1.72394	2.80281	0.219665	0.915267	6	0.693	2.44278	1.72695	2.71146	0.706961	0.908475
COG0157	573	63	510	H	Nicotinate-nucleotide pyrophosphorylase	-1	-1	-1	-1	0	0	4	0.915	2.94624	1.50765	2.37075	0.233059	0.658195	4	0.738	2.55514	1.54964	2.16935	0.60648	0.727746
COG0158	306	23	283	G	Fructose-1,6-bisphosphatase	-1	-1	-1	-1	0	0	3	0.773	3.26099	1.41555	2.16408	0.172111	0.548856	3	0.872	3.69589	3.69589	1.98263	2.32888	0.536443
COG0159	605	71	534	E	Tryptophan synthase alpha chain	-1	-1	-1	-1	0	0	8	0.725	2.93596	2.37823	2.53604	0.300847	0.836908	8	0.631	3.16104	2.8409	2.70114	0.854511	0.876617
COG0160	514	54	460	E	4-aminobutyrate aminotransferase or related aminotransferase	-1	-1	3114	0	0	0	16	0.912	2.5877	2.12049	2.74254	0.332114	0.939643	16	0.788	2.68691	2.23437	2.82815	0.831576	0.94207
COG0161	532	12	520	H	Adenosylmethionine-8-amino-7-oxononanoate aminotransferase	-1	-1	-1	-1	0	0	5	0.846	2.67483	2.12189	2.64376	0.266791	0.890833	5	0.61	2.52144	2.09392	2.42123	0.830445	0.895349
COG0162	641	7	634	J	Tyrosyl-tRNA synthetase	5	1	-1	-1	0	0	1	1	3.22619	1.25739	2.60826	0.169623	0.599104	1	0.88	4.99598	1.98813	3.12405	0.397945	0.511628
COG0163	379	62	317	H	3-polyprenyl-4-hydroxybenzoate decarboxylase	-1	-1	-1	-1	0	0	10	0.762	2.14532	1.55924	2.33576	0.356479	0.90779	9	0.601	2.44487	1.90423	2.52326	0.778867	0.905464
COG0164	673	82	591	L	Ribonuclease HII	-1	-1	-1	-1	1	0	2	0.96	4.55364	2.20113	2.72919	0.196063	0.54136	2	0.75	5.85099	2.63391	3.37967	0.450165	0.513895
COG0165	614	70	544	E	Argininosuccinate lyase	-1	-1	-1	-1	0	0	4	0.8	2.88258	2.00557	2.19476	0.261072	0.72857	4	0.583	3.23965	2.51163	2.44602	0.755026	0.765152
COG0166	583	22	561	G	Glucose-6-phosphate isomerase	-1	-1	-1	-1	0	0	2	0.715	3.86593	1.26012	3.48365	0.126603	0.613536	2	0.648	4.64743	1.32762	4.16668	0.285667	0.591112
COG0167	692	80	612	F	Dihydroorotate dehydrogenase	-1	-1	-1	-1	0	0.85	6	0.85	3.3291	2.49093	3.16585	0.289899	0.849597	6	0.728	3.46308	2.64785	3.18595	0.764594	0.842285
COG0168	546	64	482	P	Trk-type K+ transport system, membrane component	-1	-1	-1	-1	0	0	8	0.79	3.36761	2.29057	3.47496	0.276206	0.856026	9	0.805	3.90087	2.90346	3.80301	0.74431	0.859613
COG0169	660	64	596	E	Shikimate 5-dehydrogenase	-1	-1	-1	-1	0	0	7	0.846	3.21637	2.05556	3.3104	0.300123	0.834162	9	0.81	3.09806	2.28861	3.35824	0.738723	0.911352
COG0170	153	74	79	O	Dolichol kinase	-1	-1	2536	0	0	0	8	0.853	3.9022	3.63511	3.2218	0.390889	0.878596	8	0.697	3.81822	3.56398	3.16635	0.829273	0.881344
COG0171	310	80	230	H	NH3-dependent NAD+ synthetase	-1	-1	-1	-1	0	0.76	7	0.821	2.873	1.8341	2.83633	0.291095	0.812813	5	0.686	2.8633	1.81407	2.825	0.633557	0.81009
COG0172	713	74	639	J	Seryl-tRNA synthetase	5	0	-1	-1	0	0.83	5	0.866	2.50888	2.34047	2.0172	0.235757	0.86845	5	0.685	2.78116	2.81729	1.98566	0.713966	0.863478
COG0173	621	3	618	J	Aspartyl-tRNA synthetase	-1	-1	-1	-1	0	0	1	0.88	2.03377	0.516552	1.86812	0.160133	0.58627	1	0.692	1.92042	0.54492	1.74389	0.283751	0.595915
COG0174	783	82	701	E	Glutamine synthetase	-1	-1	3414	0	0	0	12	0.884	2.4345	1.72718	2.65527	0.245008	0.900073	12	0.612	2.40525	1.72207	2.63672	0.715963	0.906099
COG0175	634	41	593	EH	3'-phosphoadenosine 5'-phosphosulfate sulfotransferase (PAPS reductase)/FAD synthetase or related enzyme	-1	-1	-1	-1	0	0	12	0.821	4.42405	4.01972	3.33914	0.351954	0.831688	12	0.69	5.73423	5.00136	4.48548	0.782228	0.827211
COG0176	607	18	589	G	Transaldolase	-1	-1	-1	-1	0	0	9	0.83	2.75952	1.3536	3.34364	0.20661	0.851097	7	0.658	2.8226	2.8226	1.42514	3.30307	0.504903
COG0177	727	84	643	L	Endonuclease III	-1	-1	-1	-1	0	0.74	10	0.696	3.51244	3.00902	2.94755	0.279871	0.847924	10	0.688	3.62935	3.23674	3.17031	0.87352	0.882671
COG0178	845	43	802	L	Excinuclease UvrABC ATPase subunit	-1	-1	-1	-1	0	0	7	0.851	1.86771	1.40396	1.971	0.256954	0.903503	7	0.805	1.92267	1.37555	2.06928	0.715436	0.895845
COG0179	821	66	755	Q	2-keto-4-pentenoate hydratase/2-oxohepta-3-ene-1,7-dioic acid hydratase (catechol pathway)	-1	-1	-1	-1	0	0	15	0.671	2.97799	2.32697	3.21537	0.275819	0.930551	16	0.879	3.04548	2.27173	3.41818	0.745933	0.934156
COG0180	731	92	639	J	Tryptophanyl-tRNA synthetase	3	1	-1	-1	1	0	1	0.67	4.54914	2.42935	2.44677	0.113091	0.535938	1	0.963	5.634	3.13079	2.75119	0.488319	0.522007
COG0181	587	69	518	H	Porphobilinogen deaminase	-1	-1	-1	-1	0	0	4	0.85	2.79954	1.91332	2.21872	0.239503	0.737985	5	0.804	2.94807	2.25216	2.27947	0.763946	0.768577
COG0182	349	64	285	E	Methylthioribose-1-phosphate isomerase (methionine salvage pathway), a paralog of eIF-2B alpha subunit	-1	-1	-1	-1	0	0	5	0.758	2.12015	1.48823	1.90405	0.303299	0.800011	5	0.902	2.10269	1.62051	2.05053	0.770685	0.872938
COG0183	1173	86	1087	I	Acetyl-CoA acetyltransferase	-1	-1	-1	-1	0	0	12	0.789	2.97917	2.53634	2.73414	0.232898	0.884554	12	0.754	3.36766	2.93436	2.90339	0.862138	0.866737
COG0184	708	83	625	J	Ribosomal protein S15P/S13E	1	1	-1	-1	0	0	1	0.74	3.40578	1.3961	1.50946	0.104941	0.426564	1	0.76	4.36243	1.37698	1.44302	0.315646	0.323215
COG0185	704	83	621	J	Ribosomal protein S19	1	1	-1	-1	1	0	1	0.7	3.37801	1.23593	1.22936	0.0992152	0.364902	1	0.837	3.94746	1.33411	1.44227	0.337968	0.351667
COG0186	705	83	622	J	Ribosomal protein S17	1	1	-1	-1	1	0	1	0.14	3.45412	1.34798	2.04794	0.118223	0.491574	1	0.787	2.59547	1.04148	1.54904	0.40127	0.499048
COG0187	801	42	759	L	DNA gyrase/topoisomerase IV, subunit B	-1	-1	-1	-1	0	0	3	0.757	1.83526	1.02319	2.19997	0.208535	0.87812	6	0.776	2.42153	1.43423	2.87625	0.592284	0.890033
COG0188	799	43	756	L	DNA gyrase/topoisomerase IV, subunit A	-1	-1	-1	-1	0	0	6	0.597	1.98567	1.39488	2.19025	0.229955	0.90275	4	0.632	2.25838	1.40424	2.56029	0.621788	0.877736
COG0189	701	70	631	HJ	Glutathione synthase/RimK-type ligase, ATP-grasp superfamily	-1	-1	2641	0	0	0	11	0.886	4.38949	3.10988	4.78752	0.232883	0.899582	11	0.715	4.34583	3.04842	4.72835	0.701459	0.89474
COG0190	692	44	648	H	5,10-methylene-tetrahydrofolate dehydrogenase/Methenyl tetrahydrofolate cyclohydrolase	-1	-1	-1	-1	0	0	8	0.751	2.1554	1.78825	1.9719	0.290037	0.872263	9	0.626	2.1884	2.10869	1.90335	0.869746	0.916661
COG0191	592	12	580	G	Fructose/tagatose bisphosphate aldolase	-1	-1	-1	-1	0	0	4	0.93	3.36048	2.5679	2.62067	0.275058	0.771998	4	0.716	4.49737	3.64978	3.14482	0.699257	0.755397
COG0192	628	7	621	H	S-adenosylmethionine synthetase	-1	-1	-1	-1	0	0	3	0.617	1.38708	0.953651	1.52707	0.284957	0.894227	3	0.845	1.61358	1.1879	1.69971	0.73619	0.894786
COG0193	618	0	618	J	Peptidyl-tRNA hydrolase	-1	-1	-1	-1	0	0	0	0	0	0	2.62152	0	0	0	0	0	0	2.22775	0	0
COG0194	610	1	609	F	Guanylate kinase	-1	-1	-1	-1	0	0	1	1	4.34761	0	2.40263	11.5691	0.276316	1	0.745	6.26994	0	2.6793	0	0.213662
COG0195	669	78	591	K	Transcription antitermination factor NusA, contains S1 and KH domains	-1	-1	-1	-1	1	0	1	0.91	4.14216	1.65007	2.47514	0.117303	0.497954	1	0.68	7.83561	3.26246	2.95438	0.377045	0.396704
COG0196	605	1	604	H	FAD synthase	-1	-1	-1	-1	0	0	1	0.84	3.49023	0	2.97766	14.4391	0.426572	1	0.252	5.14248	0	2.75903	0	0.268259
COG0197	710	83	627	J	Ribosomal protein L16/L10AE	1	1	-1	-1	1	0	1	0.79	2.85361	1.33487	1.2711	0.105605	0.45661	1	0.685	3.46206	1.41757	1.1802	0.340895	0.375176
COG0198	702	83	619	J	Ribosomal protein L24	1	1	-1	-1	1	0	1	0.99	3.26359	1.46527	1.72659	0.142643	0.48901	1	0.706	3.91762	1.49871	1.93992	0.382557	0.438868
COG0199	647	7	640	J	Ribosomal protein S14	1	1	-1	-1	0	0	1	0.9	3.38375	0.511513	1.89074	0.0837936	0.35497	1	0.756	3.57537	0.64884	1.68041	0.181475	0.325735
COG0200	709	83	626	J	Ribosomal protein L15	5	1	-1	-1	1	0	1	0.99	3.86348	1.86137	2.0995	0.149594	0.512603	1	0.849	5.48426	2.11541	2.20091	0.385724	0.393519
COG0201	705	83	622	U	Preprotein translocase subunit SecY	2	1	-1	-1	1	0	1	0.7	4.47706	1.95867	2.19442	0.101766	0.463819	1	0.714	6.34164	2.36521	2.60822	0.372965	0.392125
COG0202	709	81	628	K	DNA-directed RNA polymerase, alpha subunit/40 kD subunit	3	1	-1	-1	0	0	1	0.96	4.52591	2.1663	2.19789	0.11437	0.482134	1	0.825	4.48543	1.87288	1.80482	0.402373	0.40996
COG0203	624	0	624	J	Ribosomal protein L17	-1	-1	-1	-1	0	0	0	0	0	0	1.92629	0	0	0	0	0	0	2.55059	0	0
COG0204	1132	1	1131	I	1-acyl-sn-glycerol-3-phosphate acyltransferase	-1	-1	-1	-1	0	0	1	0.77	6.37838	0	4.72603	7.91139	0.370473	1	0.566	7.30389	0	5.00533	0	0.342648
COG0205	589	6	583	G	6-phosphofructokinase	-1	-1	-1	-1	0	0	3	0.93	2.50327	1.10172	2.79545	0.201402	0.778417	3	0.868	2.81242	2.81242	1.38173	3.37356	0.491295
COG0206	676	69	607	D	Cell division GTPase FtsZ	-1	-1	67	0	0	0	3	0.84	3.33231	1.95653	2.37374	0.165286	0.64974	3	0.775	4.61019	3.68666	3.08784	0.669786	0.734732
COG0207	442	43	399	F	Thymidylate synthase	-1	-1	-1	-1	0	0	6	0.78	3.82889	3.20917	1.89125	0.2577	0.666044	5	0.685	5.05758	4.24019	2.2433	0.443552	0.640967
COG0208	462	15	447	F	Ribonucleotide reductase beta subunit, ferritin-like domain	-1	-1	-1	-1	0	0	5	0.974	3.68638	3.15886	3.35351	0.179186	0.883302	5	0.927	6.54424	5.90189	5.57964	0.852604	0.877225
COG0209	638	50	588	F	Ribonucleotide reductase alpha subunit	-1	-1	-1	-1	0	0	11	0.855	3.63572	2.73111	3.48004	0.187836	0.854185	12	0.702	5.70119	3.97654	5.56503	0.697493	0.836806
COG0210	875	31	844	L	Superfamily I DNA or RNA helicase	-1	-1	-1	-1	0	0	12	0.729	5.56522	3.66095	3.79772	0.309497	0.670114	13	0.679	9.05938	8.11849	5.30854	0.585972	0.741057
COG0211	625	0	625	J	Ribosomal protein L27	-1	-1	-1	-1	0	0	0	0	0	0	1.26382	0	0	0	0	0	0	0.747579	0	0
COG0212	594	50	544	H	5-formyltetrahydrofolate cyclo-ligase	-1	-1	-1	-1	0	0	8	0.652	4.90332	2.93109	3.64614	0.3052	0.670692	7	0.815	3.96364	2.25244	3.24583	0.568274	0.693587
COG0213	323	37	286	F	Thymidine phosphorylase	-1	-1	1926	0	0	0	2	0.995	3.011	1.37707	2.12908	0.184559	0.582223	2	0.951	3.76093	1.56553	2.55591	0.416262	0.547928
COG0214	271	74	197	H	Pyridoxal biosynthesis lyase PdxS	-1	-1	-1	-1	0	0	3	0.817	1.32304	1.00505	0.965051	0.24041	0.744536	3	0.863	1.67094	1.37954	1.19514	0.715247	0.770426
COG0215	767	73	694	J	Cysteinyl-tRNA synthetase	-1	-1	-1	-1	0	0.86	9	0.764	2.6059	2.10793	2.40863	0.252708	0.866602	13	0.558	2.5616	2.07715	2.58826	0.81088	0.910643
COG0216	642	0	642	J	Protein chain release factor A	-1	-1	-1	-1	0	0	0	0	0	0	1.71724	0	0	0	0	0	0	2.02188	0	0
COG0217	609	0	609	KJ	Transcriptional and/or translational regulatory protein YebC/TACO1	-1	-1	-1	-1	0	0	0	0	0	0	1.85219	0	0	0	0	0	0	1.66162	0	0
COG0218	505	37	468	D	GTP-binding protein EngB required for normal cell division	-1	-1	-1	-1	0	0	2	0.73	3.88205	1.23123	2.98331	0.145856	0.542825	1	0.379	3.80806	1.17516	2.97429	0.308599	0.544824
COG0219	424	2	422	J	tRNA(Leu) C34 or U34 (ribose-2'-O)-methylase TrmL, contains SPOUT domain	-1	-1	-1	-1	0	0	1	0.96	4.31279	1.19026	2.46349	0.198074	0.423594	1	0.739	6.16314	1.78014	2.8419	0.288837	0.374975
COG0220	513	3	510	J	tRNA G46 methylase TrmB	-1	-1	-1	-1	0	0	2	0.47	6.71686	5.69517	3.69543	0.451698	0.699033	2	0.643	8.37816	10.5976	3.36126	0.401193	0.833051
COG0221	524	60	464	CP	Inorganic pyrophosphatase	-1	-1	-1	-1	0	0	8	0.639	2.41632	1.79031	2.48395	0.21689	0.884457	8	0.717	2.21591	1.67181	2.26649	0.754457	0.88864
COG0222	628	0	628	J	Ribosomal protein L7/L12	-1	-1	-1	-1	0	0	0	0	0	0	1.49968	0	0	0	0	0	0	0.852385	0	0
COG0223	675	14	661	J	Methionyl-tRNA formyltransferase	-1	-1	-1	-1	0	0	9	0.698	4.13552	3.7453	2.51604	0.543579	0.757019	9	0.841	4.64165	5.14506	2.42131	0.521649	0.815052
COG0224	598	2	596	C	FoF1-type ATP synthase, gamma subunit	-1	-1	-1	-1	0	0	2	0.94	4.30381	6.73381	2.43317	0.986892	1.06498	2	0.246	6.77771	9.82125	2.67271	0.394339	0.921695
COG0225	559	42	517	O	Peptide methionine sulfoxide reductase MsrA	-1	-1	-1	-1	0	0	13	0.776	2.21381	1.44392	2.63719	0.340978	0.92174	13	0.743	2.34195	1.65305	2.65112	0.705844	0.91893
COG0226	709	71	638	P	ABC-type phosphate transport system, periplasmic component	-1	-1	-1	-1	0	0	16	0.699	3.74668	3.17047	3.98693	0.345757	0.955167	16	0.66	5.36119	4.73622	5.68279	0.883427	0.971707
COG0227	628	0	628	J	Ribosomal protein L28	-1	-1	-1	-1	0	0	0	0	0	0	2.42598	0	0	0	0	0	0	2.56408	0	0
COG0228	622	0	622	J	Ribosomal protein S16	-1	-1	-1	-1	0	0	0	0	0	0	2.09445	0	0	0	0	0	0	1.9067	0	0
COG0229	575	42	533	O	Peptide methionine sulfoxide reductase MsrB	-1	-1	-1	-1	0	0	13	0.685	2.60322	2.25936	2.6541	0.368868	0.943726	15	0.538	3.21281	2.91392	3.21294	0.906969	0.953505
COG0230	468	0	468	J	Ribosomal protein L34	-1	-1	-1	-1	0	0	0	0	0	0	1.40472	0	0	0	0	0	0	1.29248	0	0
COG0231	718	82	636	J	Translation elongation factor P (EF-P)/translation initiation factor 5A (eIF-5A)	1	1	-1	-1	1	0	1	0.47	5.28482	1.29104	2.08904	0.0709731	0.319792	1	0.872	6.67413	1.32248	1.83136	0.19815	0.236273
COG0232	463	9	454	F	dGTP triphosphohydrolase	-1	-1	-1	-1	0	0	4	0.89	3.67621	2.60304	3.35875	0.292761	0.81086	4	0.673	5.21903	4.34522	4.58751	0.832572	0.855785
COG0233	623	0	623	J	Ribosome recycling factor	-1	-1	-1	-1	0	0	0	0	0	0	1.81541	0	0	0	0	0	0	1.43622	0	0
COG0234	710	8	702	O	Co-chaperonin GroES (HSP10)	-1	-1	-1	-1	0	0	1	0.97	2.61978	0.555502	2.01336	0.138482	0.490282	1	0.876	1.88796	0.459458	1.44278	0.243362	0.503782
COG0235	611	66	545	G	Ribulose-5-phosphate 4-epimerase/Fuculose-1-phosphate aldolase	-1	-1	-1	-1	0	0	16	0.732	3.37618	2.69338	3.59642	0.306923	0.931495	17	0.579	3.25428	2.6143	3.48704	0.803342	0.937434
COG0236	955	5	950	IQ	Acyl carrier protein	-1	-1	-1	-1	0	0	3	0.99	4.00098	4.12158	2.98219	0.311252	0.887754	3	0.787	2.83419	2.84214	2.24018	0.790412	0.896608
COG0237	667	76	591	H	Dephospho-CoA kinase	-1	-1	-1	-1	1	0	3	0.77	4.68441	2.04413	2.94344	0.198369	0.532358	3	0.71	4.27111	1.77587	2.61138	0.415786	0.513595
COG0238	629	0	629	J	Ribosomal protein S18	-1	-1	-1	-1	0	0	0	0	0	0	2.35838	0	0	0	0	0	0	2.0087	0	0
COG0239	566	45	521	DP	Fluoride ion exporter CrcB/FEX, affects chromosome condensation	-1	-1	-1	-1	0	0	13	0.731	3.19606	2.62786	3.15712	0.367842	0.905018	14	0.751	3.04654	2.70121	3.0067	0.88665	0.936787
COG0240	610	4	606	C	Glycerol-3-phosphate dehydrogenase	-1	-1	-1	-1	0	0	3	0.827	3.03047	2.99851	2.4093	0.303103	0.89224	2	0.903	2.70518	2.27215	2.28052	0.839925	0.841474
COG0241	377	10	367	E	Histidinol phosphatase or a related phosphatase	-1	-1	-1	-1	0	0	5	0.674	2.80223	1.88858	2.95186	0.280437	0.863677	5	0.825	2.57638	2.04949	2.67068	0.795492	0.916046
COG0242	742	1	741	J	Peptide deformylase	-1	-1	-1	-1	0	0	1	0.99	2.76526	0	3.1016	18.1956	0.560815	1	0.731	2.4975	0	2.72749	0	0.546043
COG0243	644	40	604	C	Anaerobic selenocysteine-containing dehydrogenase	-1	-1	3183	0	0	0	15	0.807	3.80506	3.48511	3.83167	0.358374	0.961454	15	0.648	3.99443	3.65268	4.03133	0.914444	0.961841
COG0244	707	82	625	J	Ribosomal protein L10	1	1	-1	-1	1	0	1	0.16	3.92071	1.9253	2.43496	0.15916	0.556054	1	0.74	4.24178	2.07457	2.59467	0.489081	0.550388
COG0245	412	0	412	I	2C-methyl-D-erythritol 2,4-cyclodiphosphate synthase	-1	-1	-1	-1	0	0	0	0	0	0	1.99461	0	0	0	0	0	0	2.13896	0	0
COG0246	297	0	297	G	Mannitol-1-phosphate/altronate dehydrogenases	-1	-1	-1	-1	0	0	0	0	0	0	2.87404	0	0	0	0	0	0	3.25038	0	0
COG0247	554	56	498	C	Fe-S oxidoreductase	-1	-1	3363	0	0	0	12	0.863	4.7434	3.66237	4.19826	0.258794	0.828585	14	0.728	5.77386	4.79894	4.98942	0.831148	0.847643
COG0248	603	17	586	FTP	Exopolyphosphatase/pppGpp-phosphohydrolase	-1	-1	-1	-1	0	0	7	0.874	4.01139	3.2942	3.96403	0.295024	0.904703	6	0.68	4.70926	4.70926	3.87215	4.72489	0.822241
COG0249	631	40	591	L	DNA mismatch repair ATPase MutS	-1	-1	-1	-1	0	0	6	0.863	3.24279	2.70284	3.27268	0.265779	0.921356	6	0.626	4.42253	3.77587	4.32434	0.853779	0.915788
COG0250	789	83	706	K	Transcription antitermination factor NusG	3	1	-1	-1	1	0	1	0.67	4.55108	1.90564	2.67947	0.118692	0.503738	1	0	5.5194	2.09362	2.98976	0.37932	0.460501
COG0251	1040	48	992	V	Enamine deaminase RidA, house cleaning of reactive enamine intermediates, YjgF/YER057c/UK114 family	-1	-1	-1	-1	0	0	12	0.648	2.89399	1.91416	3.44565	0.311884	0.926024	10	0.745	2.67012	1.79365	3.03383	0.671748	0.903981
COG0252	428	83	345	JU	L-asparaginase/archaeal Glu-tRNAGln amidotransferase subunit D	-1	-1	-1	-1	0	0	2	0.53	3.62421	2.10938	3.18924	0.239803	0.731005	2	0.532	4.14264	2.10531	3.9884	0.508205	0.735486
COG0253	583	32	551	E	Diaminopimelate epimerase	-1	-1	-1	-1	0	0	6	0.807	2.99945	1.81008	3.02376	0.249184	0.805785	7	0.693	2.83273	2.14661	2.88962	0.757789	0.888935
COG0254	660	0	660	J	Ribosomal protein L31	-1	-1	-1	-1	0	0	0	0	0	0	2.38494	0	0	0	0	0	0	2.60698	0	0
COG0255	659	79	580	J	Ribosomal protein L29	5	0	-1	-1	0	0	3	0.447	2.79299	1.77816	2.02118	0.204279	0.680156	4	0.78	2.13005	1.49505	1.74575	0.701886	0.760735
COG0256	703	83	620	J	Ribosomal protein L18	1	1	-1	-1	1	0	1	0.99	4.05478	1.57243	1.70395	0.123849	0.404015	1	0.89	4.63712	1.67431	1.96984	0.361068	0.392933
COG0257	541	0	541	J	Ribosomal protein L36	-1	-1	-1	-1	0	0	0	0	0	0	1.33204	0	0	0	0	0	0	1.08027	0	0
COG0258	238	84	154	L	5'-3' exonuclease	3	1	-1	-1	0	0	1	0.73	4.48319	1.54869	2.72382	0.153464	0.476503	1	0.817	4.98119	1.57651	3.00841	0.316493	0.460224
COG0259	382	0	382	H	Pyridoxine/pyridoxamine 5'-phosphate oxidase	-1	-1	-1	-1	0	0	0	0	0	0	2.30052	0	0	0	0	0	0	2.47766	0	0
COG0260	517	9	508	E	Leucyl aminopeptidase	-1	-1	-1	-1	0	0	3	0.987	2.74194	1.88006	2.64252	0.305632	0.824707	4	0.896	2.94282	2.54523	2.83426	0.864897	0.914003
COG0261	600	0	600	J	Ribosomal protein L21	-1	-1	-1	-1	0	0	0	0	0	0	2.08321	0	0	0	0	0	0	2.24165	0	0
COG0262	919	20	899	H	Dihydrofolate reductase	-1	-1	-1	-1	0	0	6	0.898	4.16393	2.42417	4.79068	0.287093	0.866351	7	0.808	3.77949	2.6465	3.85762	0.700226	0.860449
COG0263	535	20	515	E	Glutamate 5-kinase	-1	-1	-1	-1	0	0	3	0.793	2.30627	1.80387	2.12758	0.265767	0.852341	3	0.771	2.807	2.25349	2.40304	0.802812	0.82945
COG0264	624	0	624	J	Translation elongation factor EF-Ts	-1	-1	-1	-1	0	0	0	0	0	0	2.0987	0	0	0	0	0	0	2.06385	0	0
COG0265	1044	43	1001	O	Periplasmic serine protease, S1-C subfamily, contain C-terminal PDZ domain	-1	-1	-1	-1	0	0	11	0.894	5.11133	4.58078	4.77006	0.347572	0.914717	13	0.701	6.54906	6.05921	6.04178	0.922542	0.923872
COG0266	628	4	624	L	Formamidopyrimidine-DNA glycosylase	-1	-1	-1	-1	0	0	3	0.877	4.08306	4.1682	3.09926	0.505638	0.889952	3	0.376	3.7041	3.61709	3.13814	0.847205	0.911858
COG0267	628	0	628	J	Ribosomal protein L33	-1	-1	-1	-1	0	0	0	0	0	0	1.69351	0	0	0	0	0	0	1.88797	0	0
COG0268	611	0	611	J	Ribosomal protein S20	-1	-1	-1	-1	0	0	0	0	0	0	1.94606	0	0	0	0	0	0	1.97922	0	0
COG0269	89	24	65	G	3-keto-L-gulonate-6-phosphate decarboxylase	-1	-1	-1	-1	0	0	3	0.72	2.3764	1.78232	1.88172	0.335616	0.770921	2	0.394	2.47688	1.96435	2.12315	0.793071	0.825128
COG0270	464	49	415	L	Site-specific DNA-cytosine methylase	-1	-1	-1	-1	0	0	18	0.861	4.36188	3.0914	4.86267	0.379925	0.911771	18	0.799	5.26063	3.80119	5.70165	0.722573	0.903203
COG0271	276	18	258	T	Stress-induced morphogen (activity unknown)	-1	-1	-1	-1	0	0	1	0.81	3.04279	0.678697	2.53336	0.165559	0.527814	1	0.875	2.38847	0.505749	1.90287	0.211746	0.504219
COG0272	646	19	627	L	NAD-dependent DNA ligase	-1	-1	-1	-1	0	0	3	0.96	2.91675	1.76368	2.56671	0.314099	0.742332	3	0.96	3.45183	2.92984	2.60368	0.754289	0.801533
COG0274	426	42	384	F	Deoxyribose-phosphate aldolase	-1	-1	-1	-1	0	0	13	0.708	2.56826	1.89327	2.43552	0.353823	0.84275	9	0.758	2.83193	2.19258	2.7876	0.774233	0.879289
COG0275	626	0	626	J	16S rRNA C1402 N4-methylase RsmH	-1	-1	-1	-1	0	0	0	0	0	0	2.38528	0	0	0	0	0	0	2.50834	0	0
COG0276	486	10	476	H	Protoheme ferro-lyase (ferrochelatase)	-1	-1	-1	-1	0	0	2	0.52	3.45036	2.28697	3.03712	0.174865	0.771526	2	0.81	4.09373	2.6882	3.31116	0.656662	0.73275
COG0277	1122	55	1067	C	FAD/FMN-containing dehydrogenase	-1	-1	-1	-1	0	0	12	0.853	4.43907	3.21619	4.65525	0.281758	0.886608	14	0.685	5.25535	3.60174	6.13085	0.685347	0.925969
COG0278	289	19	270	O	Glutaredoxin-related protein	-1	-1	-1	-1	0	0	2	0.615	2.89891	0.977431	1.55449	0.165924	0.436702	2	0.676	2.34401	0.892701	1.39438	0.380843	0.487856
COG0279	357	12	345	G	Phosphoheptose isomerase	-1	-1	-1	-1	0	0	5	0.972	2.52681	2.21583	2.29907	0.351298	0.8934	5	0.804	2.68507	2.50609	2.44323	0.909932	0.921637
COG0280	221	2	219	C	Phosphotransacetylase	-1	-1	-1	-1	0	0	2	1	2.58478	3.59886	2.49286	1.23775	1.17838	2	0.982	3.01916	3.01916	4.02007	3.04531	1.00866
COG0281	632	55	577	C	Malic enzyme	-1	-1	-1	-1	0	0	10	0.764	2.85817	1.91839	2.86204	0.22963	0.836276	10	0.687	3.18242	2.30675	3.21844	0.724841	0.86808
COG0282	457	1	456	C	Acetate kinase	-1	-1	-1	-1	0	0	1	0.73	2.00652	0	2.29966	25.0886	0.573046	1	0.466	2.05055	0	2.39999	0	0.585207
COG0283	552	1	551	F	Cytidylate kinase	-1	-1	-1	-1	0	0	1	0.97	4.87651	0	2.59941	10.3228	0.266524	1	0.836	5.07566	0	2.30015	0	0.226586
COG0284	652	81	571	F	Orotidine-5'-phosphate decarboxylase	-1	-1	-1	-1	0	0.69	10	0.623	3.07102	2.40115	2.45852	0.278057	0.791215	7	0.445	3.71706	3.29417	2.5393	0.683146	0.784688
COG0285	627	14	613	H	Folylpolyglutamate synthase/Dihydropteroate synthase	-1	-1	-1	-1	0	0	4	0.955	3.97828	3.52034	3.214	0.330964	0.846388	3	0.805	4.6425	4.28111	3.36053	0.723863	0.82301
COG0286	593	40	553	V	Type I restriction-modification system, DNA methylase subunit	-1	-1	-1	-1	0	0	26	0.939	5.08693	4.58461	5.36595	0.439209	0.978051	27	0.859	6.60685	5.98096	6.98701	0.905266	0.981403
COG0287	524	44	480	E	Prephenate dehydrogenase	-1	-1	-1	-1	0	0	8	0.935	4.2346	2.91357	3.40442	0.267651	0.745997	8	0.753	4.09172	2.97177	3.14958	0.726289	0.748017
COG0288	563	39	524	P	Carbonic anhydrase	-1	-1	-1	-1	0	0	12	0.748	4.0465	3.24805	3.80093	0.303946	0.870997	11	0.758	4.61949	3.92226	4.30373	0.849069	0.890357
COG0289	618	46	572	E	Dihydrodipicolinate reductase	-1	-1	-1	-1	0	0	2	0.985	2.58634	1.58694	2.75293	0.221866	0.838998	2	0.617	2.89099	1.93375	2.86511	0.668891	0.82997
COG0290	617	0	617	J	Translation initiation factor IF-3	-1	-1	-1	-1	0	0	0	0	0	0	2.14192	0	0	0	0	0	0	2.61459	0	0
COG0291	598	0	598	J	Ribosomal protein L35	-1	-1	-1	-1	0	0	0	0	0	0	2.3019	0	0	0	0	0	0	1.69929	0	0
COG0292	625	0	625	J	Ribosomal protein L20	-1	-1	-1	-1	0	0	0	0	0	0	1.31781	0	0	0	0	0	0	1.22085	0	0
COG0293	290	28	262	J	23S rRNA U2552 (ribose-2'-O)-methylase RlmE/FtsJ	-1	-1	-1	-1	0	0	4	0.828	2.55495	1.75855	2.06015	0.2959	0.747314	4	0.768	3.05956	2.39523	2.4693	0.782868	0.794973
COG0294	685	73	612	H	Dihydropteroate synthase	-1	-1	1906	0	0	0	8	0.761	3.79855	3.52045	2.60322	0.317453	0.806053	10	0.769	4.42749	4.51232	2.94414	0.664968	0.842064
COG0295	399	33	366	F	Cytidine deaminase	-1	-1	-1	-1	0	0	7	0.807	2.62419	1.64481	2.96423	0.284786	0.878185	6	0.676	2.47555	1.45994	2.88158	0.589745	0.876881
COG0296	497	6	491	G	1,4-alpha-glucan branching enzyme	-1	-1	-1	-1	0	0	4	0.93	4.12059	3.8022	3.41471	0.531927	0.875713	4	0.901	5.3128	5.53606	3.88154	0.730601	0.886311
COG0297	600	49	551	G	Glycogen synthase	-1	-1	-1	-1	0	0	13	0.805	4.58634	3.5866	4.00459	0.282454	0.827587	13	0.794	4.79293	3.80966	4.11708	0.794849	0.826919
COG0298	284	43	241	O	Hydrogenase maturation factor	-1	-1	-1	-1	0	0	11	0.627	2.50011	2.05717	2.2478	0.332839	0.860956	7	0.81	1.95515	1.62332	1.82751	0.830275	0.882493
COG0299	602	40	562	F	Folate-dependent phosphoribosylglycinamide formyltransferase PurN	-1	-1	-1	-1	0	0	9	0.82	2.61659	2.1401	2.70936	0.287566	0.926677	9	0.83	2.34809	1.9123	2.3112	0.814404	0.899345
COG0300	969	33	936	R	Short-chain dehydrogenase	-1	-1	-1	-1	0	0	13	0.813	3.56259	3.24215	3.61919	0.349477	0.962971	11	0.792	3.35454	2.9946	3.55268	0.892699	0.975882
COG0301	207	69	138	HJ	Adenylyl- and sulfurtransferase ThiI, participates in tRNA 4-thiouridine and thiamine biosynthesis	-1	-1	-1	-1	0	0	7	0.744	3.10737	2.35154	2.98909	0.409591	0.859347	6	0.78	3.71776	2.87114	3.53793	0.772277	0.861953
COG0302	531	18	513	H	GTP cyclohydrolase I	-1	-1	-1	-1	0	0	5	0.718	2.44558	2.13011	2.26195	0.261748	0.897959	4	0.582	3.62678	3.49459	3.00085	0.827414	0.895483
COG0303	645	77	568	H	Molybdopterin biosynthesis enzyme	-1	-1	1958	0	0	0	11	0.801	3.21322	2.37031	2.82923	0.299919	0.809084	10	0.732	2.85569	2.2132	2.55349	0.775013	0.834595
COG0304	942	2	940	IQ	3-oxoacyl-(acyl-carrier-protein) synthase	-1	-1	-1	-1	0	0	1	0.69	2.29111	0.3876	2.58846	0.19191	0.649479	1	0.973	2.24759	0.39293	2.50712	0.174823	0.645146
COG0305	630	1	629	L	Replicative DNA helicase	-1	-1	-1	-1	0	0	1	0.51	5.62857	0	2.49925	8.92897	0.222015	1	0.182	9.94677	0	2.64625	0	0.133021
COG0306	518	68	450	P	Phosphate/sulfate permease	-1	-1	-1	-1	0	0	15	0.902	3.37145	2.67601	3.13934	0.298861	0.862442	16	0.776	5.67527	4.99341	4.76466	0.839548	0.8597
COG0307	584	24	560	H	Riboflavin synthase alpha chain	-1	-1	-1	-1	0	0	5	0.884	2.73188	1.63973	2.54614	0.278166	0.766117	5	0.728	2.67543	1.70292	2.4832	0.636503	0.782326
COG0308	728	28	700	E	Aminopeptidase N	-1	-1	2485	0	0	0	8	0.846	5.78176	5.26996	4.91987	0.247369	0.881206	8	0.803	7.78153	7.32008	6.54673	0.841317	0.891009
COG0309	332	75	257	O	Hydrogenase maturation factor	-1	-1	-1	-1	0	0	8	0.861	2.77817	2.34994	2.0527	0.305719	0.792363	8	0.725	2.81529	2.81727	2.02178	0.718143	0.859423
COG0310	257	49	208	P	ABC-type Co2+ transport system, permease component	-1	-1	1997	0	0	0	8	0.777	2.90067	2.12626	3.15934	0.387089	0.911098	11	0.673	3.05717	2.44657	3.30116	0.800272	0.94004
COG0311	252	73	179	H	Glutamine amidotransferase PdxT (pyridoxal biosynthesis)	-1	-1	-1	-1	0	0	4	0.642	2.15298	1.69555	1.76647	0.363294	0.804007	6	0.552	2.15482	1.7867	1.73142	0.803508	0.816335
COG0312	545	73	472	R	Predicted Zn-dependent protease or its inactivated homolog	-1	-1	579	0	0	0	9	0.71	3.52634	2.58417	3.33158	0.222243	0.838795	9	0.797	3.36365	2.53162	3.15811	0.752641	0.845768
COG0313	649	0	649	J	16S rRNA C1402 (ribose-2'-O) methylase RsmI	-1	-1	-1	-1	0	0	0	0	0	0	2.77656	0	0	0	0	0	0	2.89302	0	0
COG0314	412	43	369	H	Molybdopterin synthase catalytic subunit	-1	-1	-1	-1	0	0	8	0.815	3.73003	2.83314	3.47789	0.333607	0.845975	9	0.739	4.37913	3.87008	3.86844	0.88338	0.883568
COG0315	511	74	437	H	Molybdenum cofactor biosynthesis enzyme	-1	-1	267	1	0	0	1	0.6	2.25796	1.41183	1.82067	0.251026	0.7158	1	0.869	2.9628	1.729	1.77548	0.583571	0.591414
COG0316	588	32	556	O	Fe-S cluster assembly iron-binding protein IscA	-1	-1	-1	-1	0	0	6	0.455	2.93219	1.88881	2.81809	0.170303	0.802624	6	0.525	2.95416	1.98678	2.92493	0.672537	0.83132
COG0317	709	9	700	TK	(p)ppGpp synthase/hydrolase, HD superfamily	-1	-1	-1	-1	0	0	6	0.85	5.76978	6.10092	3.19731	0.317699	0.80577	8	0.922	5.97323	7.49486	3.43989	0.575884	0.915313
COG0318	1743	64	1679	IQ	Acyl-CoA synthetase (AMP-forming)/AMP-acid ligase II	-1	-1	-1	-1	0	0	18	0.85	3.60635	2.95112	3.89848	0.298717	0.949659	18	0.788	3.77352	3.01495	4.18782	0.798975	0.954383
COG0319	607	0	607	J	ssRNA-specific RNase YbeY, 16S rRNA maturation enzyme	-1	-1	-1	-1	0	0	0	0	0	0	3.81894	0	0	0	0	0	0	3.87959	0	0
COG0320	520	24	496	H	Lipoate synthase	-1	-1	-1	-1	0	0	4	0.65	2.1921	0.89784	2.13379	0.16535	0.691491	5	0.76	2.44458	1.18246	2.33865	0.483706	0.720187
COG0321	441	4	437	H	Lipoate-protein ligase B	-1	-1	-1	-1	0	0	3	0.857	3.13541	1.79053	2.63019	0.375119	0.704966	3	0.627	3.43755	2.65863	3.51412	0.773408	0.897841
COG0322	659	40	619	L	Excinuclease UvrABC, nuclease subunit	-1	-1	-1	-1	0	0	4	0.733	2.77486	2.06344	2.7247	0.225987	0.86277	3	0.662	3.21603	2.37882	3.0964	0.739677	0.85124
COG0323	580	36	544	L	DNA mismatch repair ATPase MutL	-1	-1	-1	-1	0	0	5	0.958	3.55439	2.84969	3.56488	0.341719	0.902346	7	0.383	4.15461	3.59915	4.10092	0.866302	0.926689
COG0324	630	0	630	J	tRNA A37 N6-isopentenylltransferase MiaA	-1	-1	-1	-1	0	0	0	0	0	0	2.9373	0	0	0	0	0	0	3.00464	0	0
COG0325	589	7	582	R	Uncharacterized pyridoxal phosphate-containing protein, affects Ilv metabolism, UPF0001 family	-1	-1	-1	-1	0	0	2	0.565	2.87963	0.620091	2.61787	0.182739	0.562219	2	0.93	2.82555	0.833819	2.82315	0.2951	0.647124
COG0326	443	5	438	O	Molecular chaperone, HSP90 family	-1	-1	-1	-1	0	0	3	0.99	4.60367	5.15678	2.7469	0.459237	0.858411	3	0.87	6.25267	7.3537	3.10568	0.496697	0.836393
COG0327	407	48	359	H	Putative GTP cyclohydrolase 1 type 2, NIF3 family	-1	-1	701	0	0	0	7	0.766	3.33431	2.64783	3.34754	0.302627	0.899044	6	0.325	3.73357	2.81728	3.79152	0.75458	0.88505
COG0328	539	37	502	L	Ribonuclease HI	-1	-1	-1	-1	0	0	9	0.771	4.63592	2.70344	3.13608	0.175506	0.629813	9	0.658	3.5511	2.21369	2.28644	0.623381	0.633625
COG0329	950	72	878	EM	Dihydrodipicolinate synthase/N-acetylneuraminate lyase	-1	-1	-1	-1	0	0.75	11	0.712	2.86901	2.33001	3.08539	0.302976	0.943778	12	0.651	2.64888	2.18059	2.8149	0.823212	0.942943
COG0330	917	82	835	O	Regulator of protease activity HflC, stomatin/prohibitin superfamily	-1	-1	-1	-1	0	0	15	0.866	3.39929	2.21775	3.8932	0.222786	0.898858	14	0.718	4.44543	2.57957	5.17484	0.580274	0.872179
COG0331	600	2	598	I	Malonyl CoA-acyl carrier protein transacylase	-1	-1	-1	-1	0	0	1	0.99	2.52106	0.541349	2.36615	0.223633	0.576641	1	0.079	2.09592	0.44071	1.82911	0.21027	0.541485
COG0332	872	5	867	I	3-oxoacyl-[acyl-carrier-protein] synthase III	-1	-1	-1	-1	0	0	2	1	3.27093	1.53379	2.83413	0.267574	0.667688	2	0.952	3.46867	1.78275	3.04187	0.51396	0.695458
COG0333	573	0	573	J	Ribosomal protein L32	-1	-1	-1	-1	0	0	0	0	0	0	2.21293	0	0	0	0	0	0	2.08556	0	0
COG0334	645	68	577	E	Glutamate dehydrogenase/leucine dehydrogenase	-1	-1	-1	-1	0	0	15	0.865	2.6461	1.66996	3.14551	0.290134	0.909918	15	0.723	3.06448	1.9851	3.56436	0.647776	0.905449
COG0335	621	0	621	J	Ribosomal protein L19	-1	-1	-1	-1	0	0	0	0	0	0	1.65209	0	0	0	0	0	0	1.70366	0	0
COG0336	597	0	597	J	tRNA G37 N-methylase TrmD	-1	-1	-1	-1	0	0	0	0	0	0	2.41704	0	0	0	0	0	0	2.71299	0	0
COG0337	568	20	548	E	3-dehydroquinate synthetase	-1	-1	-1	-1	0	0	4	0.93	3.28155	2.48922	2.70628	0.278621	0.791622	3	0.575	2.88573	2.17867	2.26952	0.754981	0.770723
COG0338	298	30	268	L	Site-specific DNA-adenine methylase	-1	-1	-1	-1	0	0	15	0.869	3.31017	2.77846	3.53199	0.469191	0.953192	17	0.669	3.26832	2.81977	3.46654	0.862757	0.961703
COG0339	363	4	359	E	Zn-dependent oligopeptidase	-1	-1	-1	-1	0	0	2	0.795	3.16195	1.90561	2.25805	0.272853	0.6584	2	0.805	3.75457	2.75711	2.33645	0.622296	0.678315
COG0340	427	28	399	H	Biotin-(acetyl-CoA carboxylase) ligase	-1	-1	-1	-1	0	0	11	0.587	3.843	2.98219	3.9926	0.406413	0.907465	8	0.685	3.94229	3.31048	3.98003	0.839735	0.924654
COG0341	500	47	453	U	Preprotein translocase subunit SecF	-1	-1	-1	-1	0	0	1	0.67	4.08157	1.70653	2.71207	0.159227	0.541287	1	0.746	5.85309	2.39348	3.31643	0.408926	0.487769
COG0342	639	47	592	U	Preprotein translocase subunit SecD	-1	-1	-1	-1	0	0	2	0.925	4.41494	2.14064	3.32802	0.18187	0.619337	2	0.925	6.98387	3.10666	4.09051	0.444834	0.515272
COG0343	621	60	561	J	Queuine/archaeosine tRNA-ribosyltransferase	-1	-1	-1	-1	0	0.98	5	0.872	3.90917	2.42819	1.92152	0.299398	0.556346	5	0.632	5.41934	3.13447	2.15856	0.398307	0.488346
COG0344	476	0	476	I	Phospholipid biosynthesis protein PlsY, probable glycerol-3-phosphate acyltransferase	-1	-1	-1	-1	0	0	0	0	0	0	2.74991	0	0	0	0	0	0	2.79102	0	0
COG0345	625	52	573	E	Pyrroline-5-carboxylate reductase	-1	-1	-1	-1	0	0	12	0.82	3.16293	2.73318	2.8311	0.352589	0.879607	9	0.808	2.63064	2.43083	2.33698	0.888369	0.906206
COG0346	2188	59	2129	Q	Catechol 2,3-dioxygenase or other lactoylglutathione lyase family enzyme	-1	-1	-1	-1	0	0	30	0.717	4.79798	3.93611	5.1855	0.336399	0.950568	36	0.689	4.50436	3.70979	4.97379	0.823599	0.963907
COG0347	596	59	537	TE	Nitrogen regulatory protein PII	-1	-1	-1	-1	0	0	18	0.721	2.16068	1.6825	1.8129	0.286	0.808863	16	0.719	1.85038	1.58128	1.54653	0.835791	0.845182
COG0348	404	43	361	C	Polyferredoxin	-1	-1	-1	-1	0	0	14	0.906	6.36378	5.20126	5.16004	0.238811	0.814084	15	0.817	8.39556	8.39556	7.27373	6.68994	0.796842
COG0349	336	0	336	J	Ribonuclease D	-1	-1	-1	-1	0	0	0	0	0	0	3.49135	0	0	0	0	0	0	3.80323	0	0
COG0350	615	80	535	L	O6-methylguanine-DNA--protein-cysteine methyltransferase	-1	-1	-1	-1	0	0	20	0.816	4.57142	4.81046	3.39204	0.414336	0.897151	26	0.706	4.29636	4.2438	3.24553	0.755415	0.871591
COG0351	510	31	479	H	Hydroxymethylpyrimidine/phosphomethylpyrimidine kinase	-1	-1	-1	-1	0	0	7	0.813	2.59341	2.2286	2.413	0.386216	0.894884	8	0.706	2.6918	2.50742	2.51359	0.9315	0.932647
COG0352	639	45	594	H	Thiamine monophosphate synthase	-1	-1	-1	-1	0	0	13	0.882	2.95557	1.91223	3.64674	0.284656	0.940422	12	0.774	3.09339	1.97466	3.76789	0.638347	0.928195
COG0353	583	0	583	L	Recombinational DNA repair protein RecR	-1	-1	-1	-1	0	0	0	0	0	0	2.11231	0	0	0	0	0	0	1.96075	0	0
COG0354	339	0	339	O	Folate-binding Fe-S cluster repair protein YgfZ, possible role in tRNA modification	-1	-1	-1	-1	0	0	0	0	0	0	3.70214	0	0	0	0	0	0	3.97722	0	0
COG0355	596	1	595	C	FoF1-type ATP synthase, epsilon subunit	-1	-1	-1	-1	0	0	1	1	3.89147	0	3.11345	12.9449	0.400035	1	0	4.23901	0	3.21435	0	0.379139
COG0356	599	1	598	C	FoF1-type ATP synthase, membrane subunit a	-1	-1	-1	-1	0	0	1	0.86	3.70104	0	3.93767	13.6077	0.531968	1	0.482	4.53534	0	4.64843	0	0.512467
COG0357	593	4	589	J	16S rRNA G527 N7-methylase RsmG (former glucose-inhibited division protein B)	-1	-1	-1	-1	0	0	1	0.73	6.02124	2.87096	4.0199	0.248594	0.572213	2	0.597	6.99174	3.9406	3.43378	0.49112	0.527364
COG0358	777	80	697	L	DNA primase (bacterial type)	-1	-1	-1	-1	1	0	3	0.45	7.0657	2.14452	4.43081	0.159106	0.465299	3	0.717	11.4848	2.1936	4.37002	0.191001	0.285754
COG0359	615	0	615	J	Ribosomal protein L9	-1	-1	-1	-1	0	0	0	0	0	0	2.36335	0	0	0	0	0	0	2.49209	0	0
COG0360	623	0	623	J	Ribosomal protein S6	-1	-1	-1	-1	0	0	0	0	0	0	3.06745	0	0	0	0	0	0	2.70027	0	0
COG0361	716	84	632	J	Translation initiation factor IF-1	1	1	-1	-1	1	0	1	0.97	4.01973	1.77968	1.19372	0.0796123	0.36985	1	0.742	3.86507	1.65019	1.25125	0.323734	0.375342
COG0362	270	1	269	G	6-phosphogluconate dehydrogenase	-1	-1	-1	-1	0	0	1	0.41	1.72719	0	1.47979	29.0882	0.428382	1	0.757	2.28595	0	1.66724	0	0.36467
COG0363	487	0	487	G	6-phosphogluconolactonase/Glucosamine-6-phosphate isomerase/deaminase	-1	-1	-1	-1	0	0	0	0	0	0	3.3652	0	0	0	0	0	0	2.96568	0	0
COG0364	462	0	462	G	Glucose-6-phosphate 1-dehydrogenase	-1	-1	-1	-1	0	0	0	0	0	0	2.153	0	0	0	0	0	0	2.28893	0	0
COG0365	790	73	717	I	Acyl-coenzyme A synthetase/AMP-(fatty) acid ligase	-1	-1	3829	0	0	0	15	0.866	2.29329	1.68659	2.57837	0.267474	0.929879	15	0.847	2.11169	1.53922	2.41982	0.728907	0.937414
COG0366	939	29	910	G	Glycosidase	-1	-1	-1	-1	0	0	12	0.943	4.75793	4.29413	4.63841	0.329009	0.938701	13	0.75	6.31672	6.31672	5.4572	6.35968	0.86393
COG0367	617	72	545	E	Asparagine synthetase B (glutamine-hydrolyzing)	-1	-1	-1	-1	0	0	17	0.759	4.668	4.70692	3.77754	0.417732	0.908788	17	0.697	5.31078	5.55237	4.08213	0.768649	0.90707
COG0368	396	70	326	H	Cobalamin synthase	-1	-1	-1	-1	0	0	2	0.88	4.71029	2.96647	3.15329	0.322313	0.649616	2	0.832	3.6871	2.58372	2.73123	0.700747	0.72075
COG0369	205	0	205	P	Sulfite reductase, alpha subunit (flavoprotein)	-1	-1	-1	-1	0	0	0	0	0	0	2.77215	0	0	0	0	0	0	3.89163	0	0
COG0370	441	53	388	P	Fe2+ transport system protein B	-1	-1	-1	-1	0	0	15	0.928	2.97861	2.39967	2.89158	0.375908	0.888207	15	0.764	3.68747	3.16367	3.5219	0.857954	0.906527
COG0371	259	82	177	C	Glycerol dehydrogenase or related enzyme, iron-containing ADH family	-1	-1	1479	0	0	0	4	0.823	3.46245	1.8033	2.91488	0.275746	0.681335	4	0.554	4.16492	2.09706	3.55222	0.503506	0.678199
COG0372	696	52	644	C	Citrate synthase	-1	-1	-1	-1	0	0	8	0.75	2.89588	1.91869	2.807	0.198155	0.815934	10	0.657	3.2322	2.26896	3.04327	0.701986	0.821766
COG0373	537	69	468	H	Glutamyl-tRNA reductase	-1	-1	268	0	0	0	1	0.91	3.3829	2.34419	2.78271	0.249649	0.757768	6	0.668	3.65965	2.78013	3.12473	0.759672	0.806753
COG0374	196	14	182	C	Ni,Fe-hydrogenase I large subunit	-1	-1	-1	-1	0	0	4	0.94	2.95331	2.32185	2.28726	0.288464	0.780329	4	0.801	3.56247	2.98626	2.67301	0.750323	0.794289
COG0375	283	46	237	R	Zn finger protein HypA/HybF (possibly regulating hydrogenase expression)	-1	-1	-1	-1	0	0	5	0.828	3.22135	2.54702	2.61121	0.330172	0.800632	5	0.716	2.53631	2.07319	2.04706	0.807104	0.812254
COG0376	290	25	265	P	Catalase (peroxidase I)	-1	-1	-1	-1	0	0	6	0.858	1.30577	0.968257	1.12989	0.448842	0.803414	6	0.76	1.54222	1.32915	1.1866	0.769413	0.815629
COG0377	514	57	457	C	NADH:ubiquinone oxidoreductase 20 kD subunit (chhain B) or related Fe-S oxidoreductase	-1	-1	-1	-1	0	0	5	0.95	2.81892	2.13909	2.2246	0.142273	0.774001	5	0.774	3.95759	3.0515	2.9284	0.739946	0.755499
COG0378	429	46	383	O	Ni2+-binding GTPase involved in regulation of expression and maturation of urease and hydrogenase	-1	-1	690	0	0	0	6	0.945	2.83892	2.45776	2.52327	0.273003	0.877275	7	0.911	3.31851	2.78653	3.09593	0.839694	0.886311
COG0379	525	62	463	H	Quinolinate synthase	-1	-1	-1	-1	0	0	10	0.801	2.66401	1.98327	2.62665	0.223202	0.865219	8	0.819	2.72262	2.0671	2.74381	0.759232	0.883507
COG0380	222	16	206	G	Trehalose-6-phosphate synthase	-1	-1	-1	-1	0	0	5	0.908	2.77882	2.04378	2.36897	0.358856	0.793997	5	0.802	3.70166	2.96901	3.00018	0.802074	0.806284
COG0381	493	44	449	M	UDP-N-acetylglucosamine 2-epimerase	-1	-1	-1	-1	0	0	9	0.738	2.60706	1.61157	2.7076	0.259527	0.828358	9	0.693	2.75286	1.77569	2.82104	0.645035	0.834901
COG0382	690	91	599	H	4-hydroxybenzoate polyprenyltransferase	-1	-1	1440	0	0	0	15	0.789	4.19304	3.11242	4.1749	0.31333	0.868977	16	0.648	4.38609	3.34442	4.19101	0.762507	0.859015
COG0383	171	11	160	G	Alpha-mannosidase	-1	-1	1525	0	0	0	2	0.935	3.93596	2.57008	3.7082	0.43853	0.797554	2	0.998	4.87392	4.87392	3.29514	4.78452	0.676076
COG0384	375	24	351	R	Predicted epimerase YddE/YHI9, PhzF superfamily	-1	-1	-1	-1	0	0	7	0.896	2.94928	1.75067	3.15552	0.365216	0.83176	7	0.727	2.7353	1.5482	2.886	0.566008	0.810551
COG0385	381	24	357	R	Predicted Na+-dependent transporter	-1	-1	-1	-1	0	0	11	0.94	3.54019	3.07415	3.47947	0.34057	0.925604	11	0.678	4.32875	3.89388	4.13726	0.899539	0.927651
COG0386	339	2	337	VI	Glutathione peroxidase, house-cleaning role in reducing lipid peroxides	-1	-1	-1	-1	0	0	2	0.865	2.29997	1.92689	2.13447	0.612984	0.882916	2	0.883	2.35414	1.69594	2.35667	0.720406	0.860739
COG0387	142	1	141	P	Ca2+/H+ antiporter	-1	-1	-1	-1	0	0	1	0.37	2.4754	0	2.70056	0	0.545479	1	0.319	3.73336	0	3.6523	0	0.489145
COG0388	1015	81	934	R	Predicted amidohydrolase	-1	-1	2436	0	0	0	25	0.816	4.03415	3.48472	4.31585	0.343628	0.966816	24	0.784	4.0229	3.69077	4.10096	0.917439	0.968421
COG0389	713	41	672	L	Nucleotidyltransferase/DNA polymerase involved in DNA repair	-1	-1	182	0	0	0	3	0.823	3.26804	2.00931	3.32	0.260504	0.815368	3	0.934	3.58558	2.34532	3.62864	0.654097	0.833053
COG0390	199	13	186	P	ABC-type iron transport system FetAB, permease component	-1	-1	-1	-1	0	0	5	0.988	2.74857	2.5202	2.52307	0.360002	0.917434	5	0.858	2.75781	2.48122	2.56108	0.899706	0.914186
COG0391	391	50	341	HG	Archaeal 2-phospho-L-lactate transferase/Bacterial gluconeogenesis factor, CofD/UPF0052 family	-1	-1	1568	0	0	0	1	0.96	4.5645	1.53837	3.31032	0.152452	0.531131	2	0.873	6.06634	2.14998	4.6577	0.354412	0.561103
COG0392	547	71	476	S	Uncharacterized membrane protein YbhN, UPF0104 family	-1	-1	-1	-1	0	0	16	0.889	4.56611	3.98552	4.61721	0.393122	0.942019	15	0.62	4.88681	4.20643	5.07931	0.860773	0.950082
COG0393	305	44	261	S	Uncharacterized conserved protein YbjQ, UPF0145 family	-1	-1	-1	-1	0	0	16	0.874	2.61981	2.02714	2.73703	0.386201	0.909258	17	0.761	2.50048	1.81753	2.63291	0.726872	0.889918
COG0394	766	44	722	T	Protein-tyrosine-phosphatase	-1	-1	-1	-1	0	0	12	0.85	3.9684	3.04618	3.77661	0.31588	0.859641	13	0.652	3.52536	3.52536	2.71193	3.40695	0.769262
COG0395	1443	40	1403	G	ABC-type glycerol-3-phosphate transport system, permease component	-1	-1	3164	0	0	0	22	0.875	3.46281	3.43357	3.2165	0.396862	0.960213	22	0.72	3.22919	3.22915	2.99467	0.927376	0.963682
COG0396	567	85	482	O	Fe-S cluster assembly ATPase SufC	-1	-1	-1	-1	0	0	14	0.826	2.3221	2.01177	1.83281	0.334104	0.827822	14	0.676	2.60576	2.48774	1.94883	0.747893	0.851302
COG0397	270	3	267	S	Uncharacterized conserved protein YdiU, UPF0061 family	-1	-1	-1	-1	0	0	1	0.95	3.02879	0.311904	2.43181	0.139939	0.452939	1	0.759	2.43507	0.308887	2.46154	0.126849	0.56886
COG0398	317	20	297	S	Uncharacterized membrane protein YdjX, TVP38/TMEM64 family, SNARE-associated domain	-1	-1	-1	-1	0	0	5	0.788	4.3669	3.18904	4.37228	0.333135	0.865755	5	0.753	4.12431	3.02407	4.04072	0.733232	0.856483
COG0399	854	53	801	M	dTDP-4-amino-4,6-dideoxygalactose transaminase	-1	-1	-1	-1	0	0	16	0.759	2.85713	2.15706	3.08859	0.353879	0.917991	16	0.63	2.74957	2.22869	2.96047	0.810559	0.943631
COG0400	403	18	385	R	Predicted esterase	-1	-1	-1	-1	0	0	7	0.44	4.08249	2.386	4.3566	0.304673	0.825794	5	0.659	3.58809	2.02261	4.03833	0.563702	0.844593
COG0401	101	0	101	S	Uncharacterized membrane protein YqaE, homolog of Blt101, UPF0057 family	-1	-1	-1	-1	0	0	0	0	0	0	1.70647	0	0	0	0	0	0	1.56733	0	0
COG0402	714	93	621	FR	Cytosine/adenosine deaminase or related metal-dependent hydrolase	-1	-1	1831	0	0	0	16	0.896	3.35251	2.86584	3.43772	0.317023	0.940126	16	0.72	3.29185	2.79303	3.44856	0.848469	0.948037
COG0403	206	39	167	E	Glycine cleavage system protein P (pyridoxal-binding), N-terminal domain	-1	-1	-1	-1	0	0	2	0.915	2.09325	1.48166	1.70321	0.315653	0.760746	2	0.526	2.34891	1.72671	1.85952	0.735109	0.763381
COG0404	540	42	498	E	Glycine cleavage system T protein (aminomethyltransferase)	-1	-1	-1	-1	0	0	7	0.744	2.96835	2.49809	2.68509	0.287625	0.873075	5	0.72	2.44437	1.97931	2.32383	0.809744	0.880216
COG0405	469	32	437	E	Gamma-glutamyltranspeptidase	-1	-1	-1	-1	0	0	6	0.983	2.96861	2.42216	2.64613	0.329845	0.853645	6	0.92	3.39859	3.39859	2.95543	2.87913	0.847156
COG0406	976	23	953	G	Broad specificity phosphatase PhoE	-1	-1	-1	-1	0	0	10	0.873	4.6353	4.46329	4.12032	0.42286	0.925898	7	0.675	3.93252	3.78609	3.39125	0.862362	0.912564
COG0407	553	30	523	H	Uroporphyrinogen-III decarboxylase	-1	-1	3592	0	0	0	12	0.913	3.20876	2.80008	2.71228	0.320748	0.858955	12	0.909	3.34922	2.94232	2.81583	0.840741	0.859626
COG0408	286	0	286	H	Coproporphyrinogen III oxidase	-1	-1	-1	-1	0	0	0	0	0	0	1.99973	0	0	0	0	0	0	2.37204	0	0
COG0409	272	44	228	O	Hydrogenase maturation factor	-1	-1	-1	-1	0	0	3	0.913	2.34643	1.58758	1.76195	0.253283	0.713749	5	0.839	2.36646	1.8225	1.9172	0.77014	0.790149
COG0410	649	38	611	E	ABC-type branched-chain amino acid transport system, ATPase component	-1	-1	-1	-1	0	0	14	0.874	2.17556	2.03338	2.05127	0.391397	0.938758	16	0.645	1.75942	1.68943	1.64548	0.935238	0.94773
COG0411	555	38	517	E	ABC-type branched-chain amino acid transport system, ATPase component	-1	-1	-1	-1	0	0	13	0.692	2.26338	1.95646	2.1403	0.350879	0.905008	12	0.699	2.25943	2.04352	2.03191	0.899298	0.901868
COG0412	535	14	521	Q	Dienelactone hydrolase	-1	-1	-1	-1	0	0	7	0.7	4.43828	4.09824	4.13362	0.400274	0.92737	7	0.606	3.9916	3.81039	3.62336	0.907748	0.931175
COG0413	547	42	505	H	Ketopantoate hydroxymethyltransferase	-1	-1	-1	-1	0	0	3	0.667	2.05113	1.46822	1.88037	0.267966	0.816279	4	0.65	1.65844	1.2653	1.60311	0.762946	0.864793
COG0414	510	0	510	H	Panthothenate synthetase	-1	-1	-1	-1	0	0	0	0	0	0	2.18017	0	0	0	0	0	0	2.3944	0	0
COG0415	477	34	443	L	Deoxyribodipyrimidine photolyase	-1	-1	-1	-1	0	0	10	0.773	3.31279	2.74497	3.28324	0.327074	0.909838	11	0.631	3.75199	3.09602	3.81625	0.825167	0.921147
COG0416	487	0	487	I	Fatty acid/phospholipid biosynthesis enzyme	-1	-1	-1	-1	0	0	0	0	0	0	2.34281	0	0	0	0	0	0	2.05876	0	0
COG0417	187	87	100	L	DNA polymerase elongation subunit (family B)	-1	-1	-1	-1	0	0	6	0.828	3.96169	2.80057	3.68824	0.250176	0.818945	6	0.762	4.33729	2.95809	4.16882	0.682014	0.821586
COG0418	183	0	183	F	Dihydroorotase	-1	-1	-1	-1	0	0	0	0	0	0	1.34356	0	0	0	0	0	0	1.47123	0	0
COG0419	526	80	446	L	DNA repair exonuclease SbcCD ATPase subunit	-1	-1	-1	-1	0	0	25	0.832	4.98137	3.94112	5.13962	0.474793	0.911471	21	0.759	4.87986	3.86377	5.06648	0.791779	0.91501
COG0420	510	81	429	L	DNA repair exonuclease SbcCD nuclease subunit	-1	-1	-1	-1	0	0	15	0.728	5.29119	3.97236	4.54633	0.367059	0.804988	17	0.61	4.89233	3.66653	4.26837	0.749446	0.810954
COG0421	433	46	387	E	Spermidine synthase	-1	-1	2618	0	0	0	12	0.768	3.84057	2.87156	4.15724	0.332258	0.915074	12	0.685	3.96914	2.89406	4.39949	0.729139	0.918782
COG0422	499	67	432	H	Thiamine biosynthesis protein ThiC	-1	-1	-1	-1	0	0	4	0.96	2.0826	1.40878	1.61079	0.208763	0.724952	6	0.696	3.15	2.21627	2.03553	0.646199	0.674888
COG0423	287	82	205	J	Glycyl-tRNA synthetase (class II)	-1	-1	601	0	0	0	2	0.59	2.88663	1.66615	1.65298	0.206884	0.574913	2	0.782	3.54126	1.94466	2.04149	0.549145	0.562817
COG0424	573	10	563	Q	Predicted house-cleaning NTP pyrophosphatase, Maf/HAM1 superfamily	-1	-1	-1	-1	0	0	3	0.917	2.5849	1.65761	2.7281	0.304179	0.848331	3	0.776	3.03624	1.91279	2.8881	0.629988	0.790599
COG0425	475	58	417	O	TusA-related sulfurtransferase	-1	-1	-1	-1	0	0	17	0.681	3.23585	2.47008	3.47662	0.303926	0.918876	15	0.731	2.61623	1.96159	2.85843	0.749778	0.921177
COG0426	256	57	199	C	Flavorubredoxin	-1	-1	-1	-1	0	0	21	0.84	3.18475	2.57354	3.42611	0.482613	0.941933	22	0.805	3.27353	3.27353	2.5844	3.62021	0.789485
COG0427	241	7	234	C	Acyl-CoA hydrolase	-1	-1	-1	-1	0	0	3	0.6	2.65128	2.02456	2.6615	0.383552	0.883739	4	0.685	3.03133	2.36881	3.08016	0.781442	0.898775
COG0428	414	53	361	P	Zinc transporter ZupT	-1	-1	-1	-1	0	0	18	0.835	3.45732	3.2376	3.35357	0.379267	0.95322	19	0.705	4.13736	3.85289	4.07951	0.931242	0.958629
COG0429	196	0	196	R	Predicted hydrolase of the alpha/beta-hydrolase fold	-1	-1	-1	-1	0	0	0	0	0	0	2.84695	0	0	0	0	0	0	2.87298	0	0
COG0430	117	66	51	A	RNA 3'-terminal phosphate cyclase	-1	-1	-1	-1	0	0	4	0.765	2.25109	1.84078	1.82211	0.424615	0.813582	4	0.671	2.55269	2.08327	2.07943	0.814606	0.815358
COG0431	610	25	585	C	NAD(P)H-dependent FMN reductase	-1	-1	-1	-1	0	0	9	0.8	3.60779	2.60771	3.71884	0.355599	0.876792	9	0.768	3.62215	2.45415	3.98798	0.67754	0.88927
COG0432	432	72	360	H	Thiamin phosphate synthase YjbQ, UPF0047 family	-1	-1	-1	-1	0	0	14	0.781	2.65993	1.84788	2.62099	0.350254	0.840036	11	0.678	2.52196	1.77578	2.44755	0.704126	0.837309
COG0433	622	102	520	L	Archaeal DNA helicase HerA or a related bacterial ATPase, contains HAS-barrel and ATPase domains	-1	-1	-1	-1	0	0	30	0.702	6.54737	5.09655	6.23124	0.384076	0.865063	31	0.746	7.89894	6.21994	7.65662	0.787439	0.878381
COG0434	100	32	68	R	Predicted TIM-barrel enzyme	-1	-1	-1	-1	0	0	4	0.77	1.99193	1.5557	1.71587	0.356633	0.821204	5	0.894	2.49646	2.05401	2.15404	0.822769	0.842804
COG0435	187	18	169	C	Glutathionyl-hydroquinone reductase	-1	-1	-1	-1	0	0	1	0.87	1.79033	0.528477	1.72026	0.222355	0.628023	1	0.779	1.73196	0.476786	1.70063	0.275286	0.628596
COG0436	1202	100	1102	E	Aspartate/methionine/tyrosine aminotransferase	-1	-1	-1	-1	0	0	23	0.765	2.9356	2.34602	3.21257	0.31693	0.946755	24	0.785	2.37433	1.92294	2.58186	0.809886	0.948646
COG0437	479	43	436	C	Fe-S-cluster-containing dehydrogenase component	-1	-1	2779	0	0	0	15	0.808	3.76575	3.16421	3.97306	0.2758	0.947658	17	0.711	4.66006	4.05432	4.80304	0.870014	0.950348
COG0438	3242	133	3109	M	Glycosyltransferase involved in cell wall bisynthesis	-1	-1	761	0	0	0	90	0.703	8.1628	7.5192	8.58473	0.563324	0.986422	100	0.595	6.11338	5.56773	6.60723	0.910745	0.995764
COG0439	584	42	542	I	Biotin carboxylase	-1	-1	-1	-1	0	0	7	0.817	1.75756	1.37014	1.55916	0.284044	0.833345	8	0.798	1.5327	1.25127	1.46563	0.816382	0.886309
COG0440	556	51	505	E	Acetolactate synthase, small subunit	-1	-1	-1	-1	0	0	10	0.756	2.11881	1.66398	2.04573	0.251189	0.87542	9	0.617	1.94287	1.63559	1.85417	0.841839	0.898092
COG0441	724	85	639	J	Threonyl-tRNA synthetase	5	0	-1	-1	0	0.87	8	0.811	3.1659	2.5694	1.98604	0.237225	0.719455	6	0.694	3.96881	3.40693	2.13217	0.537233	0.69783
COG0442	681	53	628	J	Prolyl-tRNA synthetase	5	0	896	0	0	0	3	0.597	3.66463	1.82014	2.91573	0.226206	0.646159	3	0.801	5.42521	2.21618	4.01129	0.408497	0.573938
COG0443	864	48	816	O	Molecular chaperone DnaK (HSP70)	-1	-1	-1	-1	0	0	6	0.72	2.33749	1.74066	2.35097	0.243973	0.875218	8	0.743	2.56329	1.9947	2.73868	0.77818	0.923302
COG0444	728	77	651	EP	ABC-type dipeptide/oligopeptide/nickel transport system, ATPase component	-1	-1	3556	0	0	0	14	0.865	2.4946	1.97877	2.39752	0.337608	0.87715	18	0.67	2.18411	2.03628	2.15736	0.932317	0.960036
COG0445	531	0	531	J	tRNA U34 5-carboxymethylaminomethyl modifying enzyme MnmG/GidA	-1	-1	-1	-1	0	0	0	0	0	0	1.77933	0	0	0	0	0	0	2.18263	0	0
COG0446	776	77	699	I	NADPH-dependent 2,4-dienoyl-CoA reductase, sulfur reductase, or a related oxidoreductase	-1	-1	-1	-1	0	0	18	0.891	4.12594	3.09948	4.61494	0.315612	0.934869	19	0.839	4.66866	3.44576	5.32425	0.738061	0.939242
COG0447	280	19	261	H	1,4-Dihydroxy-2-naphthoyl-CoA synthase	-1	-1	-1	-1	0	0	2	0.91	1.58735	0.641807	1.35102	0.204961	0.627721	2	0.821	1.73143	0.652017	1.51976	0.376578	0.627165
COG0448	356	0	356	G	ADP-glucose pyrophosphorylase	-1	-1	-1	-1	0	0	0	0	0	0	2.44204	0	0	0	0	0	0	2.61791	0	0
COG0449	717	78	639	M	Glucosamine 6-phosphate synthetase, contains amidotransferase and phosphosugar isomerase domains	-1	-1	-1	-1	0	0.88	5	0.912	2.32977	1.84036	2.2017	0.289002	0.867482	6	0.595	2.68936	2.36444	2.54832	0.879182	0.913368
COG0450	618	55	563	V	Alkyl hydroperoxide reductase subunit AhpC (peroxiredoxin)	-1	-1	-1	-1	0	0	15	0.852	2.78254	1.36401	2.92102	0.187714	0.769983	15	0.773	2.81443	1.33134	2.93018	0.473041	0.757085
COG0451	1973	101	1872	M	Nucleoside-diphosphate-sugar epimerase	-1	-1	-1	-1	0	0	44	0.803	4.36235	3.08556	4.89206	0.384214	0.914372	43	0.749	4.05734	2.94066	4.60521	0.724774	0.929903
COG0452	694	77	617	H	Phosphopantothenoylcysteine synthetase/decarboxylase	-1	-1	-1	-1	1	0	6	0.843	3.33016	1.80501	2.45863	0.243556	0.640156	6	0.805	3.26056	1.97491	2.73082	0.605696	0.721614
COG0454	490	19	471	KR	N-acetyltransferase, GNAT superfamily (includes histone acetyltransferase HPA2)	-1	-1	-1	-1	0	0	15	0.825	5.66537	5.3931	5.72042	0.478912	0.980829	14	0.666	5.40447	5.35323	5.31875	0.984139	0.987329
COG0455	484	53	431	DN	MinD-like ATPase involved in chromosome partitioning or flagellar assembly	-1	-1	-1	-1	0	0.68	9	0.892	4.9228	3.33644	4.79167	0.299541	0.825557	8	0.807	5.23057	3.84365	5.11226	0.734845	0.856113
COG0456	2562	112	2450	J	Ribosomal protein S18 acetylase RimI and related acetyltransferases	-1	-1	3427	0	0	0	64	0.836	6.93359	6.80109	6.88164	0.491366	0.986698	68	0.664	4.94892	4.67465	5.11302	0.944581	0.98887
COG0457	0	0	0	R	Tetratricopeptide (TPR) repeat	-1	-1	-1	-1	0	0	0	NA	0	0	0	0	0	0	0	0	0	0	0	0
COG0458	669	71	598	EF	Carbamoylphosphate synthase large subunit	-1	-1	-1	-1	0	0	7	0.807	1.90751	1.41235	1.75724	0.284037	0.83082	6	0.913	2.50624	1.86652	2.52372	0.744748	0.87586
COG0459	803	93	710	O	Chaperonin GroEL (HSP60 family)	5	0	-1	-1	0	0.94	2	0.72	2.84276	1.38205	1.1085	0.193919	0.438051	2	0.53	3.96023	1.62599	1.10812	0.279812	0.345196
COG0460	509	73	436	E	Homoserine dehydrogenase	-1	-1	-1	-1	0	0	5	0.684	3.39122	1.83562	2.44698	0.283867	0.631424	8	0.606	3.72835	2.3599	2.69609	0.632961	0.678047
COG0461	681	80	601	F	Orotate phosphoribosyltransferase	-1	-1	862	0	0	0.66	6	0.893	3.09576	1.92521	3.27524	0.228213	0.83993	5	0.762	3.52912	2.27625	3.71307	0.64499	0.848557
COG0462	745	84	661	FE	Phosphoribosylpyrophosphate synthetase	-1	-1	59	0	1	0	3	0.593	2.91126	1.84626	1.79042	0.181335	0.624589	2	0.568	3.21607	2.22187	1.88956	0.587538	0.639203
COG0463	1191	82	1109	M	Glycosyltransferase involved in cell wall bisynthesis	-1	-1	-1	-1	0	0	40	0.793	7.23167	6.08112	7.7922	0.522048	0.959206	39	0.733	7.00274	6.09047	7.26442	0.869726	0.953547
COG0464	557	67	490	MDT	AAA+-type ATPase, SpoVK/Ycf46/Vps4 family	-1	-1	-1	-1	0	0	13	0.858	5.63663	3.73081	6.13623	0.319438	0.87526	13	0.716	6.74591	4.25153	7.66497	0.630239	0.88324
COG0465	699	4	695	O	ATP-dependent Zn proteases	-1	-1	-1	-1	0	0	3	0.943	3.89411	2.40302	2.209	0.297206	0.592179	2	0.381	8.62401	7.14109	3.24089	0.375799	0.601923
COG0466	543	9	534	O	ATP-dependent Lon protease, bacterial type	-1	-1	163	1	0	0	1	0.45	2.28196	0.669732	1.96713	0.193804	0.577763	1	0.934	2.52723	0.644454	2.31927	0.255004	0.586358
COG0467	263	96	167	T	RecA-superfamily ATPase, KaiC/GvpD/RAD55 family	-1	-1	3028	0	0	0	19	0.781	4.08384	3.4285	4.19185	0.383709	0.932987	20	0.645	4.06924	3.45846	4.17485	0.849903	0.937928
COG0468	710	94	616	L	RecA/RadA recombinase	3	0	-1	-1	1	0	3	0.843	4.15629	2.27646	1.40777	0.124494	0.443211	4	0.755	6.87415	4.10012	1.48576	0.216137	0.406296
COG0469	556	44	512	G	Pyruvate kinase	-1	-1	-1	-1	0	0	9	0.751	2.66592	2.43053	2.31327	0.325153	0.889713	10	0.719	3.12396	2.92507	2.74195	0.877714	0.907024
COG0470	635	94	541	L	DNA polymerase III, delta prime subunit	5	0	-1	-1	0	0	2	1	5.7163	2.3453	4.79686	0.173479	0.62472	2	0.968	5.1059	2.09203	4.36299	0.409727	0.632113
COG0471	366	40	326	G	Di- and tricarboxylate transporter	-1	-1	-1	-1	0	0	18	0.891	3.41775	3.1024	3.5762	0.422263	0.977046	16	0.682	4.12595	3.68925	4.35272	0.894156	0.974558
COG0472	865	43	822	M	UDP-N-acetylmuramyl pentapeptide phosphotransferase/UDP-N-acetylglucosamine-1-phosphate transferase	-1	-1	-1	-1	0	0	2	0.905	4.06815	2.78124	3.43418	0.214202	0.763913	2	0.797	4.73358	3.41838	3.64749	0.722154	0.746355
COG0473	719	75	644	CE	Isocitrate/isopropylmalate dehydrogenase	-1	-1	-1	-1	0	0	8	0.823	2.61862	1.74102	2.23063	0.203286	0.758348	10	0.727	3.09199	2.25712	2.59258	0.729988	0.784235
COG0474	579	62	517	P	Magnesium-transporting ATPase (P-type)	-1	-1	-1	-1	0	0	29	0.94	2.91208	2.7219	2.95452	0.48421	0.974634	27	0.871	3.98853	3.7686	4.03588	0.944859	0.978365
COG0475	409	61	348	P	Kef-type K+ transport system, membrane component KefB	-1	-1	-1	-1	0	0	15	0.839	3.61065	3.0618	3.88103	0.364031	0.961437	17	0.68	3.80336	3.30161	4.031	0.868078	0.963965
COG0476	573	75	498	H	Molybdopterin or thiamine biosynthesis adenylyltransferase	-1	-1	-1	-1	0	0	10	0.74	3.27355	2.44576	3.72426	0.366731	0.942403	14	0.7	3.71594	2.73341	4.20591	0.735591	0.933723
COG0477	2155	74	2081	GEPR	MFS family permease	-1	-1	-1	-1	0	0	37	0.704	4.49813	4.47821	4.17337	0.410627	0.961685	38	0.606	4.85262	4.92309	4.41534	0.909888	0.962204
COG0478	77	65	12	T	RIO-like serine/threonine protein kinase fused to N-terminal HTH domain	-1	-1	-1	-1	0	0	2	0.83	3.96266	1.87538	3.26726	0.40739	0.648887	2	0.723	4.04516	1.73393	3.42274	0.428645	0.637388
COG0479	663	61	602	C	Succinate dehydrogenase/fumarate reductase, Fe-S protein subunit	-1	-1	-1	-1	0	0	10	0.777	3.3014	2.54533	3.33074	0.20969	0.889936	10	0.869	3.48876	2.67689	3.4891	0.76729	0.883694
COG0480	842	81	761	J	Translation elongation factor EF-G, a GTPase	1	1	11	1	1	0	1	0.99	2.70832	1.11002	1.52348	0.105456	0.486187	1	0.921	2.88609	1.00371	1.53998	0.347775	0.440681
COG0481	625	0	625	J	Translation elongation factor EF-4, membrane-bound GTPase	-1	-1	-1	-1	0	0	0	0	0	0	1.33253	0	0	0	0	0	0	1.34092	0	0
COG0482	624	0	624	J	tRNA U34 2-thiouridine synthase MnmA/TrmU, contains the PP-loop ATPase domain	-1	-1	-1	-1	0	0	0	0	0	0	2.57018	0	0	0	0	0	0	2.91268	0	0
COG0483	774	77	697	G	Archaeal fructose-1,6-bisphosphatase or related enzyme of inositol monophosphatase family	-1	-1	-1	-1	0	0	9	0.623	4.3491	3.51393	3.17232	0.326503	0.768693	10	0.717	3.97962	3.28139	2.97984	0.748776	0.786662
COG0484	955	52	903	O	DnaJ-class molecular chaperone with C-terminal Zn finger domain	-1	-1	-1	-1	0	0	13	0.683	3.77384	2.70587	4.36275	0.321631	0.93653	14	0.661	3.43713	2.47391	4.06272	0.71976	0.950884
COG0486	551	0	551	J	tRNA U34 5-carboxymethylaminomethyl modifying GTPase MnmE/TrmE	-1	-1	-1	-1	0	0	0	0	0	0	2.8315	0	0	0	0	0	0	2.84785	0	0
COG0488	1148	12	1136	R	ATPase components of ABC transporters with duplicated ATPase domains	-1	-1	-1	-1	0	0	6	0.792	4.38304	3.83133	3.15878	0.325134	0.797404	6	0.67	4.63793	4.52866	2.92087	0.629778	0.803109
COG0489	508	71	437	D	Chromosome partitioning ATPase, Mrp family, contains Fe-S cluster	-1	-1	-1	-1	0	0	15	0.869	3.59815	2.35325	3.96966	0.299252	0.878636	14	0.712	3.39166	2.1829	3.83337	0.643606	0.88692
COG0490	194	20	174	P	K+/H+ antiporter YhaU, regulatory subunit KhtT	-1	-1	-1	-1	0	0	6	0.815	3.6879	3.23354	3.57263	0.291466	0.922769	6	0.634	3.47822	2.97897	3.42531	0.856462	0.920625
COG0491	1390	89	1301	R	Glyoxylase or a related metal-dependent hydrolase, beta-lactamase superfamily II	-1	-1	3747	0	0	0	26	0.776	5.04957	4.43652	5.0789	0.314474	0.942202	27	0.666	4.88609	4.09048	4.98134	0.837168	0.928331
COG0492	937	85	852	O	Thioredoxin reductase	5	0	831	0	0	0.8	14	0.756	2.96922	2.3655	3.16553	0.270142	0.931396	11	0.72	2.97967	2.37723	3.12379	0.797818	0.923094
COG0493	608	38	570	ER	NADPH-dependent glutamate synthase beta chain or related oxidoreductase	-1	-1	-1	-1	0	0	8	0.922	2.91078	1.90595	2.83626	0.257529	0.814596	9	0.701	2.80001	1.85324	2.72844	0.661869	0.818155
COG0494	1184	60	1124	V	8-oxo-dGTP pyrophosphatase MutT and related house-cleaning NTP pyrophosphohydrolases, NUDIX family	-1	-1	-1	-1	0	0	21	0.723	5.21891	4.40308	5.37658	0.367355	0.936945	21	0.689	4.45428	3.85294	4.48897	0.864998	0.936393
COG0495	714	84	630	J	Leucyl-tRNA synthetase	5	0	-1	-1	0	0.94	2	0.795	3.6657	2.31057	2.25834	0.205306	0.623197	2	0.868	4.98711	3.2657	2.50622	0.50254	0.578684
COG0496	521	60	461	L	Broad specificity polyphosphatase and 5'/3'-nucleotidase SurE	-1	-1	-1	-1	0	0	3	0.69	2.94851	2.23266	2.48014	0.248339	0.799183	4	0.574	3.45366	3.03019	2.78501	0.806394	0.841891
COG0497	597	9	588	L	DNA repair ATPase RecN	-1	-1	-1	-1	0	0	6	0.785	6.56391	7.17949	3.02393	0.396004	0.777236	7	0.676	8.61081	7.66788	2.62655	0.30503	0.597762
COG0498	720	90	630	E	Threonine synthase	-1	-1	-1	-1	0	0	14	0.821	3.63113	2.13192	3.65637	0.247554	0.797036	15	0.789	5.06468	2.73797	4.95025	0.540601	0.759003
COG0499	533	82	451	H	S-adenosylhomocysteine hydrolase	-1	-1	-1	-1	0	0	8	0.845	2.10847	1.18292	1.78353	0.274004	0.70346	6	0.928	2.67148	1.58108	2.18082	0.591836	0.704084
COG0500	763	61	702	QR	SAM-dependent methyltransferase	-1	-1	-1	-1	0	0	34	0.881	6.48464	6.01262	6.53694	0.481036	0.967638	30	0.732	7.03466	6.66344	6.63255	0.942838	0.945034
COG0501	851	85	766	O	Zn-dependent protease with chaperone function	-1	-1	-1	-1	0	0	15	0.7	5.0886	3.69541	5.48674	0.277322	0.902227	14	0.618	5.38574	3.77684	5.78234	0.701267	0.887453
COG0502	580	42	538	H	Biotin synthase or related enzyme	-1	-1	-1	-1	0	0	10	0.828	3.45621	2.96178	3.06937	0.225422	0.872509	9	0.773	4.07797	3.80267	3.28659	0.805936	0.869213
COG0503	580	80	500	F	Adenine/guanine phosphoribosyltransferase or related PRPP-binding protein	-1	-1	2584	0	0	0	6	0.692	4.27984	2.66763	2.60054	0.272372	0.615464	7	0.877	4.16168	2.74832	2.46103	0.591356	0.625872
COG0504	690	81	609	F	CTP synthase (UTP-ammonia lyase)	-1	-1	-1	-1	0	0.89	6	0.68	1.80613	1.17845	1.58488	0.247282	0.764985	3	0.868	2.16158	1.49938	1.82891	0.693649	0.769873
COG0505	626	70	556	EF	Carbamoylphosphate synthase small subunit	-1	-1	-1	-1	0	0	5	0.86	2.7026	1.74638	2.12447	0.279911	0.716134	3	0.988	2.2126	1.69757	1.64901	0.745281	0.756255
COG0506	178	16	162	E	Proline dehydrogenase	-1	-1	-1	-1	0	0	2	0.93	3.02437	0.740491	2.89775	0.201432	0.601489	2	0.386	3.12741	0.738445	3.08523	0.23612	0.611316
COG0507	560	6	554	L	ATP-dependent exoDNAse (exonuclease V), alpha subunit, helicase superfamily I	-1	-1	-1	-1	0	0	6	0.815	6.44848	6.35018	5.21087	0.483686	0.896417	5	0.734	9.8084	10.5717	7.55147	0.769898	0.923858
COG0508	901	29	872	C	Pyruvate/2-oxoglutarate dehydrogenase complex, dihydrolipoamide acyltransferase (E2) component	-1	-1	-1	-1	0	0	8	0.736	2.67428	2.25065	2.54662	0.419983	0.896927	9	0.615	3.24771	3.04284	2.91417	0.897298	0.917109
COG0509	548	41	507	E	Glycine cleavage system H protein (lipoate-binding)	-1	-1	-1	-1	0	0	7	0.857	2.09484	1.73331	1.79696	0.329641	0.84261	8	0.659	1.74007	1.44569	1.5516	0.830823	0.861256
COG0510	259	5	254	H	Thiamine kinase and related kinases	-1	-1	-1	-1	0	0	1	0.99	6.37419	1.91265	5.37167	0.231056	0.571392	1	0.939	5.79181	1.80789	5.24902	0.312145	0.609213
COG0511	524	13	511	HI	Biotin carboxyl carrier protein	-1	-1	-1	-1	0	0	4	0.922	6.248	4.71151	2.64335	0.349589	0.588577	5	0.816	3.57416	2.9289	1.9937	0.557809	0.688636
COG0512	657	70	587	EH	Anthranilate/para-aminobenzoate synthase component II	-1	-1	-1	-1	0	0	12	0.781	2.19876	1.8935	2.07262	0.310663	0.901902	12	0.654	2.22435	2.09495	1.99399	0.896439	0.919131
COG0513	1009	40	969	L	Superfamily II DNA and RNA helicase	-1	-1	-1	-1	0	0	13	0.768	3.23211	2.32555	3.13198	0.286742	0.844267	15	0.679	3.18469	2.79712	3.224	0.878302	0.945323
COG0514	532	18	514	L	Superfamily II DNA helicase RecQ	-1	-1	352	0	0	0	5	0.838	3.6512	3.27139	3.4085	0.39688	0.914752	6	0.836	4.28306	4.10487	3.87001	0.903561	0.930979
COG0515	1378	34	1344	T	Serine/threonine protein kinase	-1	-1	-1	-1	0	0	18	0.745	6.34087	6.96671	4.76628	0.572015	0.925188	22	0.662	8.3492	10.41	6.01173	0.720037	0.983434
COG0516	219	19	200	F	IMP dehydrogenase/GMP reductase	-1	-1	-1	-1	0	0	4	0.575	2.73084	1.33106	2.5944	0.15945	0.718728	4	0.882	3.11456	1.64386	2.87012	0.527798	0.724658
COG0517	996	105	891	T	CBS domain	-1	-1	-1	-1	0	0	38	0.692	4.86081	3.65878	5.02842	0.324824	0.893596	37	0.597	4.48328	3.71409	4.82768	0.828432	0.952626
COG0518	377	73	304	F	GMP synthase - Glutamine amidotransferase domain	-1	-1	-1	-1	0	0	11	0.864	3.7985	3.12562	3.37005	0.327462	0.855032	13	0.694	3.77638	3.08382	3.40686	0.816608	0.859379
COG0519	674	81	593	F	GMP synthase, PP-ATPase domain/subunit	-1	-1	-1	-1	0	0.98	4	0.81	2.08574	1.34569	1.54016	0.242829	0.691802	4	0.696	2.82741	2.09795	1.79963	0.636494	0.689248
COG0520	897	66	831	E	Selenocysteine lyase/Cysteine desulfurase	-1	-1	-1	-1	0	0	15	0.763	2.91447	2.23501	3.31396	0.307376	0.951969	13	0.844	3.54528	2.88613	3.64188	0.814078	0.920663
COG0521	548	75	473	H	Molybdopterin biosynthesis enzyme MoaB	-1	-1	-1	-1	0	0	3	0.54	3.2355	2.20517	3.15289	0.223095	0.828011	3	0.507	3.41657	2.23808	3.34265	0.655065	0.816715
COG0522	720	83	637	J	Ribosomal protein S4 or related protein	1	1	-1	-1	1	0	1	0.62	4.05063	1.54227	1.88094	0.106336	0.422553	1	0.462	5.51778	1.72703	1.94074	0.312994	0.33236
COG0523	428	25	403	R	GTPase, G3E family	-1	-1	-1	-1	0	0	4	0.995	3.33566	2.66729	3.21279	0.271982	0.881397	4	0.819	3.34583	2.78681	3.1441	0.832921	0.886314
COG0524	1208	95	1113	G	Sugar or nucleoside kinase, ribokinase family	-1	-1	3674	0	0	0	27	0.78	4.00019	3.38997	4.02113	0.376935	0.926343	25	0.725	3.48385	2.93367	3.69084	0.842077	0.950746
COG0525	714	83	631	J	Valyl-tRNA synthetase	5	0	-1	-1	0	0.93	2	0.89	3.11064	1.85566	2.39884	0.17865	0.683862	2	0.298	3.65473	2.28074	2.56864	0.624052	0.663439
COG0526	1637	83	1554	O	Thiol-disulfide isomerase or thioredoxin	4	0	-1	-1	0	0	32	0.696	6.68131	6.06486	6.28246	0.394999	0.924019	32	0.62	7.34034	6.44783	6.92009	0.87841	0.910579
COG0527	774	77	697	E	Aspartokinase	-1	-1	1055	0	0	0.72	9	0.908	3.26681	2.62622	3.02118	0.239019	0.864362	10	0.734	4.12448	4.12448	3.76565	3.21244	0.778871
COG0528	699	81	618	F	Uridylate kinase	-1	-1	-1	-1	0	0.95	4	0.97	3.31909	1.87742	1.6113	0.168688	0.525553	3	0.933	4.93772	2.45791	1.82933	0.370482	0.434133
COG0529	250	20	230	P	Adenylylsulfate kinase or related kinase	-1	-1	-1	-1	0	0	8	0.821	2.36022	1.95837	2.20651	0.377858	0.882308	8	0.645	2.57116	1.91607	2.24337	0.745217	0.808864
COG0530	404	64	340	P	Ca2+/Na+ antiporter	-1	-1	2813	0	0	0	23	0.804	3.21582	3.18315	2.99448	0.413475	0.960504	21	0.723	3.68406	3.73772	3.32698	0.903076	0.958821
COG0531	1083	78	1005	E	Amino acid transporter	-1	-1	2128	0	0	0	36	0.917	4.16588	3.75377	4.35721	0.342864	0.973501	37	0.841	5.29913	4.77883	5.50601	0.901814	0.970428
COG0532	555	78	477	J	Translation initiation factor IF-2, a GTPase	1	1	-1	-1	1	0	1	0.97	3.78436	1.40495	2.5349	0.147651	0.520544	1	0.442	6.84479	2.56339	3.15488	0.374503	0.41771
COG0533	659	42	617	J	tRNA A37 threonylcarbamoyltransferase TsaD	5	1	60	1	0	0	1	1	3.15654	1.23059	2.4695	0.163509	0.586099	1	0.989	3.4516	1.35973	2.3849	0.39394	0.542447
COG0534	867	64	803	V	Na+-driven multidrug efflux pump	-1	-1	-1	-1	0	0	17	0.832	3.66234	2.78734	3.93025	0.320857	0.917117	16	0.652	3.67038	2.65672	3.95633	0.723827	0.900868
COG0535	671	94	577	R	Radical SAM superfamily enzyme, MoaA/NifB/PqqE/SkfB family	-1	-1	-1	-1	0	0	40	0.858	5.33179	4.87232	5.51119	0.372605	0.973736	42	0.697	5.5574	5.08172	5.77508	0.914406	0.976789
COG0536	623	0	623	DL	GTPase involved in cell partioning and DNA repair	-1	-1	-1	-1	0	0	0	0	0	0	2.35501	0	0	0	0	0	0	3.22478	0	0
COG0537	889	79	810	FGR	Diadenosine tetraphosphate (Ap4A) hydrolase or other HIT family hydrolase	-1	-1	-1	-1	0	0.67	17	0.643	3.69054	2.91991	3.75658	0.287827	0.904543	21	0.715	3.25943	2.66756	3.28956	0.818411	0.913827
COG0538	376	38	338	C	Isocitrate dehydrogenase	-1	-1	-1	-1	0	0	3	0.96	2.60433	1.00107	2.52013	0.108991	0.676028	3	0.855	3.93916	1.15	4.07684	0.29194	0.663446
COG0539	409	0	409	J	Ribosomal protein S1	-1	-1	-1	-1	0	0	0	0	0	0	2.80329	0	0	0	0	0	0	3.092	0	0
COG0540	643	81	562	F	Aspartate carbamoyltransferase, catalytic chain	-1	-1	-1	-1	0	0.82	2	0.89	3.2406	1.34071	2.41436	0.139171	0.579378	3	0.728	3.81202	1.65276	2.89579	0.433566	0.596607
COG0541	687	82	605	U	Signal recognition particle GTPase	2	1	49	1	1	0	1	0.95	2.55094	1.36378	1.88101	0.159483	0.635998	1	0.913	3.87673	2.17649	2.56558	0.561424	0.611607
COG0542	935	11	924	O	ATP-dependent Clp protease ATP-binding subunit ClpA	-1	-1	-1	-1	0	0	5	0.934	2.70276	2.77502	2.19038	0.489333	0.918581	5	0.838	5.498	7.80603	2.86485	0.52107	0.970431
COG0543	496	68	428	HC	NAD(P)H-flavin reductase	-1	-1	-1	-1	0	0	19	0.802	4.08654	3.17853	4.49922	0.347942	0.939393	18	0.641	4.43762	3.65954	4.64208	0.824663	0.935369
COG0544	624	0	624	O	FKBP-type peptidyl-prolyl cis-trans isomerase (trigger factor)	-1	-1	-1	-1	0	0	0	0	0	0	3.17628	0	0	0	0	0	0	2.7796	0	0
COG0545	544	0	544	O	FKBP-type peptidyl-prolyl cis-trans isomerase	-1	-1	-1	-1	0	0	0	0	0	0	3.72948	0	0	0	0	0	0	4.25059	0	0
COG0546	847	68	779	C	Phosphoglycolate phosphatase, HAD superfamily	-1	-1	2172	0	0	0	27	0.834	5.10164	4.85762	4.72771	0.416934	0.939437	27	0.643	4.26191	4.25835	3.79871	0.891317	0.94524
COG0547	628	74	554	E	Anthranilate phosphoribosyltransferase	-1	-1	-1	-1	0	0	12	0.659	2.67371	2.07947	2.63116	0.333665	0.880917	14	0.593	2.61988	2.18493	2.60662	0.833978	0.914458
COG0548	597	69	528	E	Acetylglutamate kinase	-1	-1	-1	-1	0	0	6	0.742	2.5733	2.20337	2.27625	0.267119	0.870404	6	0.769	3.27443	2.73278	2.92294	0.834583	0.86362
COG0549	176	30	146	E	Carbamate kinase	-1	-1	-1	-1	0	0	8	0.784	1.8831	1.50748	1.8081	0.419194	0.880352	10	0.64	1.98567	1.71397	1.97386	0.863172	0.928614
COG0550	273	25	248	L	DNA topoisomerase IA	5	0	-1	-1	0	0	3	0.727	3.48192	2.14094	2.82929	0.345046	0.713719	3	0.804	4.29337	2.90003	3.30869	0.675468	0.723059
COG0551	385	48	337	L	ssDNA-binding Zn-finger and Zn-ribbon domains of topoisomerase 1	-1	-1	-1	-1	0	0	4	0.662	4.01438	2.45741	3.15565	0.217125	0.699119	3	0.727	4.41792	2.96132	3.33118	0.670296	0.712156
COG0552	665	79	586	U	Signal recognition particle GTPase	2	1	45	1	1	0	1	0.86	3.00515	1.63514	2.33861	0.215278	0.661158	1	0.793	4.34439	2.434	3.26733	0.560263	0.656172
COG0553	606	40	566	KL	Superfamily II DNA or RNA helicase, SNF2 family	-1	-1	-1	-1	0	0	20	0.949	5.49469	4.72392	5.60388	0.398991	0.939798	23	0.637	8.66358	7.37754	9.03431	0.851558	0.947175
COG0554	497	34	463	C	Glycerol kinase	-1	-1	-1	-1	0	0	4	0.765	1.78391	1.56153	1.62863	0.331317	0.894149	5	0.672	1.86646	1.73382	1.6296	0.873096	0.901017
COG0555	301	52	249	P	ABC-type sulfate transport system, permease component	-1	-1	-1	-1	0	0	11	0.816	2.99656	2.45972	2.02904	0.276003	0.748987	11	0.914	3.59345	2.98487	2.39023	0.665164	0.747903
COG0556	646	39	607	L	Excinuclease UvrABC helicase subunit UvrB	-1	-1	-1	-1	0	0	4	0.415	1.57611	1.03479	1.60988	0.223333	0.838988	3	0.9	2.22025	1.59741	2.15247	0.719473	0.844474
COG0557	561	26	535	K	Exoribonuclease R	-1	-1	-1	-1	0	0	5	0.99	3.49536	1.68893	3.09869	0.167253	0.684855	5	0.704	4.80205	2.91838	3.61326	0.607735	0.680088
COG0558	899	80	819	I	Phosphatidylglycerophosphate synthase	-1	-1	-1	-1	0	0	11	0.857	5.04871	3.40128	4.23025	0.213403	0.75579	11	0.781	5.62163	3.8381	4.80503	0.682738	0.768739
COG0559	614	37	577	E	Branched-chain amino acid ABC-type transport system, permease component	-1	-1	-1	-1	0	0	18	0.862	3.22651	3.01908	3.02008	0.383166	0.935866	19	0.718	3.80951	3.70898	3.48556	0.914963	0.944286
COG0560	593	61	532	E	Phosphoserine phosphatase	-1	-1	-1	-1	0	0	9	0.874	4.61679	3.32781	4.7271	0.247627	0.87235	7	0.77	5.63307	3.97645	5.75581	0.705912	0.86385
COG0561	708	74	634	HR	Hydroxymethylpyrimidine pyrophosphatase and other HAD family phosphatases	-1	-1	-1	-1	0	0	4	0.74	4.83474	2.73043	4.50585	0.235033	0.748363	5	0.878	5.07748	2.92625	4.50204	0.576319	0.731494
COG0562	141	5	136	M	UDP-galactopyranose mutase	-1	-1	-1	-1	0	0	4	0.608	2.29661	2.14272	2.0819	0.4112	0.919752	4	0.428	2.91108	2.5878	2.77506	0.888947	0.92111
COG0563	726	43	683	F	Adenylate kinase or related kinase	-1	-1	-1	-1	0	0	9	0.851	2.639	1.71499	2.93476	0.266529	0.880966	7	0.806	2.26671	1.5021	2.51265	0.662678	0.885591
COG0564	858	1	857	J	Pseudouridylate synthase, 23S rRNA- or tRNA-specific	-1	-1	-1	-1	0	0	1	0.87	3.60783	0	3.49119	0	0.483835	1	0.363	3.63502	0	3.59327	0	0.494257
COG0565	355	74	281	J	tRNA C32,U32 (ribose-2'-O)-methylase TrmJ or a related methyltransferase	-1	-1	446	1	0	0	3	0.743	3.09384	2.17809	2.43836	0.253403	0.746073	1	0.102	2.98773	2.07063	2.25327	0.693045	0.72361
COG0566	1100	2	1098	J	tRNA G18 (ribose-2'-O)-methylase SpoU	-1	-1	-1	-1	0	0	1	1	5.81738	0.700812	3.88187	0.114149	0.393878	1	0.84	3.40412	0.7091	3.63298	0.208306	0.637768
COG0567	386	0	386	C	2-oxoglutarate dehydrogenase complex, dehydrogenase (E1) component, and related enzymes	-1	-1	-1	-1	0	0	0	0	0	0	2.02496	0	0	0	0	0	0	2.74664	0	0
COG0568	840	0	840	K	DNA-directed RNA polymerase, sigma subunit (sigma70/sigma32)	-1	-1	-1	-1	0	0	0	0	0	0	3.10339	0	0	0	0	0	0	4.75468	0	0
COG0569	737	76	661	P	Trk K+ transport system, NAD-binding component	-1	-1	2379	0	0	0	19	0.845	4.00072	3.04408	4.3462	0.288249	0.92362	19	0.726	3.76555	2.99179	4.04481	0.794515	0.934339
COG0571	622	10	612	K	dsRNA-specific ribonuclease	-1	-1	-1	-1	0	0	4	0.6	3.93927	3.43078	3.08508	0.380321	0.827038	5	0.83	4.4088	4.34065	2.99967	0.680383	0.832463
COG0572	452	19	433	F	Uridine kinase	-1	-1	-1	-1	0	0	2	0.875	3.81376	2.62875	3.70104	0.201945	0.829861	2	0.718	3.75103	2.62929	3.68805	0.700951	0.842081
COG0573	567	59	508	P	ABC-type phosphate transport system, permease component	-1	-1	-1	-1	0	0	12	0.881	2.95992	2.61052	2.90815	0.320026	0.932233	12	0.774	3.97467	3.73673	3.68352	0.92675	0.933443
COG0574	90	13	77	G	Phosphoenolpyruvate synthase/pyruvate phosphate dikinase	-1	-1	-1	-1	0	0	9	0.708	3.86976	3.63772	4.06733	0.618639	0.995547	7	0.825	4.28645	4.12029	4.39859	0.961237	0.9937
COG0575	384	79	305	I	CDP-diglyceride synthetase	5	1	-1	-1	0	0	1	0.52	5.15752	2.1231	3.43385	0.192486	0.538723	1	0.518	6.1951	2.41816	3.64695	0.390333	0.489508
COG0576	707	49	658	O	Molecular chaperone GrpE (heat shock protein)	-1	-1	-1	-1	0	0	10	0.771	3.42882	2.89039	3.35769	0.328826	0.911112	9	0.721	2.71362	2.1852	2.80433	0.805269	0.919349
COG0577	1542	66	1476	V	ABC-type antimicrobial peptide transport system, permease component	-1	-1	363	0	0	0	15	0.709	4.83375	3.41865	5.32303	0.289936	0.904233	17	0.514	4.84324	3.59439	5.22164	0.742145	0.910136
COG0578	450	29	421	C	Glycerol-3-phosphate dehydrogenase	-1	-1	-1	-1	0	0	7	0.7	3.80756	1.69952	2.87762	0.201342	0.601059	6	0.716	4.0759	2.1063	2.91465	0.51677	0.615932
COG0579	350	23	327	G	L-2-hydroxyglutarate oxidase LhgO	-1	-1	-1	-1	0	0	7	0.859	3.4732	2.68231	3.34498	0.248171	0.867686	7	0.784	3.83285	2.86579	3.71234	0.747691	0.858125
COG0580	420	26	394	G	Glycerol uptake facilitator and related aquaporins (Major Intrinsic Protein Family)	-1	-1	-1	-1	0	0	7	0.869	3.3169	2.13257	3.12378	0.367564	0.792359	8	0.76	3.0775	2.03942	3.13219	0.662688	0.84023
COG0581	582	67	515	P	ABC-type phosphate transport system, permease component	-1	-1	-1	-1	0	0	12	0.808	3.46606	2.89821	3.52714	0.327483	0.926895	14	0.771	4.24738	3.80294	4.14843	0.895361	0.936032
COG0582	1321	66	1255	LX	Integrase	-1	-1	-1	-1	0	0	28	0.711	7.81418	7.40304	7.2748	0.383619	0.939179	27	0.545	7.69353	7.69353	7.50754	7.07237	0.919262
COG0583	2569	15	2554	K	DNA-binding transcriptional regulator, LysR family	-1	-1	230	0	0	0	7	0.589	6.80347	6.89307	5.17965	0.330931	0.887248	6	0.728	6.44195	6.85356	4.59387	0.713118	0.888507
COG0584	727	41	686	I	Glycerophosphoryl diester phosphodiesterase	-1	-1	-1	-1	0	0	13	0.845	4.02198	3.48493	4.04467	0.40355	0.936056	13	0.817	4.00065	3.30538	4.10059	0.82621	0.925595
COG0585	213	78	135	J	tRNA(Glu) U13 pseudouridine synthase TruD	-1	-1	-1	-1	0	0	3	0.65	4.16327	2.49898	3.17249	0.274237	0.681133	2	0.626	4.42999	2.72063	3.34734	0.614139	0.684874
COG0586	718	51	667	S	Uncharacterized membrane protein DedA, SNARE-associated domain	-1	-1	-1	-1	0	0	12	0.749	4.26656	4.14005	3.77838	0.355041	0.927964	17	0.765	4.09346	3.84143	3.70248	0.904487	0.921458
COG0587	705	1	704	L	DNA polymerase III, alpha subunit	-1	-1	-1	-1	0	0	1	0.94	4.59479	0	2.86642	0	0.31192	1	0.979	7.85459	0	3.14591	0	0.200259
COG0588	321	10	311	G	Phosphoglycerate mutase (BPG-dependent)	-1	-1	-1	-1	0	0	6	0.837	1.59966	1.48016	1.57809	0.432869	0.955907	7	0.583	1.44136	1.39499	1.40819	0.96783	0.972409
COG0589	1380	113	1267	T	Nucleotide-binding universal stress protein, UspA family	-1	-1	2980	0	0	0	40	0.698	3.95729	3.20111	4.37648	0.381944	0.957422	50	0.587	3.56121	2.92862	4.02282	0.822367	0.975995
COG0590	740	29	711	J	tRNA(Arg) A34 adenosine deaminase TadA	-1	-1	-1	-1	0	0	11	0.779	3.73782	2.99401	3.00666	0.260604	0.802696	10	0.673	3.51944	2.95687	2.70046	0.767299	0.803726
COG0591	730	75	655	E	Na+/proline symporter	-1	-1	-1	-1	0	0	23	0.961	4.17954	3.49567	4.22426	0.273021	0.923539	23	0.821	5.6129	4.66329	5.67948	0.830818	0.92134
COG0592	664	22	642	L	DNA polymerase III sliding clamp (beta) subunit, PCNA homolog	3	1	-1	-1	0	0	1	0.99	5.0366	1.92491	2.9533	0.144973	0.484276	1	0.979	5.24694	1.863	2.81752	0.355064	0.446024
COG0593	642	0	642	L	Chromosomal replication initiation ATPase DnaA	-1	-1	-1	-1	0	0	0	0	0	0	2.61846	0	0	0	0	0	0	3.25238	0	0
COG0594	579	0	579	J	RNase P protein component	-1	-1	-1	-1	0	0	0	0	0	0	3.76165	0	0	0	0	0	0	3.54953	0	0
COG0595	434	56	378	J	mRNA degradation ribonuclease J1/J2	-1	-1	-1	-1	0	0	4	0.922	3.48787	1.76997	2.29681	0.151266	0.582988	3	0.742	4.28887	2.64766	2.70709	0.617334	0.624261
COG0596	1710	49	1661	HR	Pimeloyl-ACP methyl ester carboxylesterase	-1	-1	2731	0	0	0	30	0.826	5.1422	4.67866	5.3803	0.465286	0.978079	31	0.674	5.33267	4.79904	5.62351	0.899933	0.977236
COG0597	637	0	637	MU	Lipoprotein signal peptidase	-1	-1	-1	-1	0	0	0	0	0	0	3.56399	0	0	0	0	0	0	3.30113	0	0
COG0598	626	41	585	P	Mg2+ and Co2+ transporter CorA	-1	-1	-1	-1	0	0	20	0.763	3.87858	3.32461	4.06277	0.395075	0.952331	25	0.722	4.16426	3.60872	4.28232	0.866595	0.947474
COG0599	533	66	467	R	Uncharacterized conserved protein YurZ, alkylhydroperoxidase/carboxymuconolactone decarboxylase family	-1	-1	-1	-1	0	0	26	0.877	4.08413	3.40979	4.23915	0.380335	0.936423	25	0.66	3.77219	3.31764	3.88901	0.879501	0.955235
COG0600	780	45	735	P	ABC-type nitrate/sulfonate/bicarbonate transport system, permease component	-1	-1	-1	-1	0	0	13	0.937	3.35496	2.70698	3.35488	0.348435	0.903418	14	0.814	3.53226	3.011	3.48952	0.85243	0.920166
COG0601	1185	82	1103	EP	ABC-type dipeptide/oligopeptide/nickel transport system, permease component	-1	-1	3250	0	0	0	24	0.812	3.02955	2.94553	2.89565	0.344268	0.964034	30	0.744	3.00341	2.87592	2.97222	0.957552	0.973583
COG0602	549	66	483	R	Organic radical activating enzyme	-1	-1	-1	-1	0	0	14	0.717	4.19479	3.18386	4.17145	0.282842	0.876719	14	0.649	5.1373	3.76549	5.36445	0.732971	0.888593
COG0603	455	73	382	J	7-cyano-7-deazaguanine synthase (queuosine biosynthesis)	-1	-1	-1	-1	0	0	10	0.766	3.0173	2.37631	2.87235	0.278588	0.869761	8	0.736	3.02451	2.44621	2.84179	0.808794	0.874191
COG0604	1356	39	1317	CR	NADPH:quinone reductase or related Zn-dependent oxidoreductase	-1	-1	-1	-1	0	0	13	0.796	3.14744	2.54543	3.23012	0.305908	0.9175	13	0.746	2.99297	2.4733	3.19594	0.826369	0.947093
COG0605	590	48	542	P	Superoxide dismutase	-1	-1	-1	-1	0	0	5	0.972	2.87429	1.68264	2.16975	0.169336	0.670146	5	0.877	2.53024	1.52471	1.98055	0.602593	0.692672
COG0606	540	0	540	O	Predicted ATPase with chaperone activity	-1	-1	-1	-1	0	0	0	0	0	0	2.03049	0	0	0	0	0	0	2.29322	0	0
COG0607	1211	65	1146	P	Rhodanese-related sulfurtransferase	-1	-1	-1	-1	0	0	24	0.692	4.63126	4.27856	4.65587	0.362503	0.964578	26	0.673	5.17326	4.9715	4.94497	0.955871	0.958435
COG0608	585	75	510	L	Single-stranded DNA-specific exonuclease, DHH superfamily, may be involved in archaeal DNA replication intiation	-1	-1	-1	-1	0	0	3	0.4	5.81287	3.40168	3.2329	0.167146	0.570681	1	0.504	8.12838	4.7955	3.89128	0.478728	0.534349
COG0609	836	90	746	P	ABC-type Fe3+-siderophore transport system, permease component	-1	-1	1380	0	0	0	29	0.873	3.05863	2.67987	2.97756	0.390781	0.924831	28	0.799	3.33483	3.06177	3.2337	0.91812	0.943897
COG0610	368	29	339	V	Type I site-specific restriction-modification system, R (restriction) subunit and related helicases ...	-1	-1	-1	-1	0	0	22	0.819	3.65271	3.08996	4.02467	0.594552	0.973883	20	0.678	4.53372	3.79125	5.04168	0.836234	0.974138
COG0611	529	82	447	H	Thiamine monophosphate kinase	-1	-1	-1	-1	0	0	4	0.595	3.79594	2.76814	2.94303	0.285094	0.752273	5	0.578	3.64452	2.82245	2.76949	0.759906	0.767171
COG0612	907	11	896	R	Predicted Zn-dependent peptidase	-1	-1	-1	-1	0	0	5	0.648	4.24934	4.02085	3.8607	0.453386	0.927386	6	0.48	4.26024	4.41921	3.65558	0.858069	0.947692
COG0613	517	73	444	R	Predicted metal-dependent phosphoesterase TrpH, contains PHP domain	-1	-1	-1	-1	0	0	11	0.687	4.6889	2.96355	4.0036	0.280352	0.742941	11	0.636	4.14481	3.12101	3.57138	0.752993	0.807322
COG0614	985	127	858	P	ABC-type Fe3+-hydroxamate transport system, periplasmic component	-1	-1	3418	0	0	0	30	0.805	4.09633	3.68141	4.12858	0.385769	0.95329	32	0.769	3.5375	3.16705	3.6035	0.895277	0.956966
COG0615	278	61	217	M	Glycerol-3-phosphate cytidylyltransferase, cytidylyltransferase family	-1	-1	-1	-1	0	0	2	0.745	3.89477	1.70598	3.06977	0.221541	0.613098	2	0.896	5.31418	1.87637	3.43515	0.353087	0.499749
COG0616	595	62	533	O	Periplasmic serine protease, ClpP class	-1	-1	-1	-1	0	0	14	0.847	4.23679	3.66608	3.93058	0.265079	0.896513	15	0.622	4.77588	4.27386	4.36446	0.894884	0.904368
COG0617	581	0	581	J	tRNA nucleotidyltransferase/poly(A) polymerase	-1	-1	-1	-1	0	0	0	0	0	0	3.91449	0	0	0	0	0	0	4.11946	0	0
COG0618	417	58	359	F	nanoRNase/pAp phosphatase, hydrolyzes c-di-AMP and oligoRNAs	-1	-1	-1	-1	0	0	5	0.734	4.12263	3.43165	3.43955	0.283271	0.83335	5	0.557	4.0543	3.4298	3.42251	0.844168	0.845067
COG0619	524	80	444	H	Energy-coupling factor transporter transmembrane protein EcfT	-1	-1	3221	0	0	0	23	0.78	4.15165	3.95468	4.04957	0.400839	0.963985	23	0.729	4.0915	3.97958	3.9212	0.958377	0.965511
COG0620	501	73	428	E	Methionine synthase II (cobalamin-independent)	-1	-1	-1	-1	0	0	9	0.822	4.41919	2.69735	4.74368	0.260433	0.8419	9	0.877	7.96619	5.78159	7.5958	0.725766	0.839636
COG0621	883	81	802	J	tRNA A37 methylthiotransferase MiaB	-1	-1	-1	-1	1	0	2	1	3.24865	1.91923	3.0028	0.198707	0.757551	2	0.984	4.28312	2.64216	3.67691	0.616878	0.737672
COG0622	380	71	309	R	Predicted phosphodiesterase	-1	-1	-1	-1	0	0	8	0.794	3.73763	3.03193	3.70806	0.287004	0.90164	5	0.872	3.64304	2.92968	3.6398	0.804187	0.90165
COG0623	459	0	459	I	Enoyl-[acyl-carrier-protein] reductase (NADH)	-1	-1	-1	-1	0	0	0	0	0	0	2.07996	0	0	0	0	0	0	2.35031	0	0
COG0624	1128	72	1056	E	Acetylornithine deacetylase/Succinyl-diaminopimelate desuccinylase or related deacylase	-1	-1	-1	-1	0	0	22	0.761	4.17151	3.60894	4.40697	0.314815	0.960792	25	0.643	4.01472	3.44576	4.25938	0.858282	0.959612
COG0625	521	2	519	O	Glutathione S-transferase	-1	-1	-1	-1	0	0	1	0.9	3.99792	0.404762	3.80246	0.151132	0.526176	2	0.79	4.68315	0.46381	3.72558	0.099038	0.447283
COG0626	703	45	658	E	Cystathionine beta-lyase/cystathionine gamma-synthase	-1	-1	-1	-1	0	0	7	0.813	2.39851	1.88867	2.41941	0.298469	0.898074	6	0.759	2.23317	1.69309	2.30845	0.758155	0.895931
COG0627	472	5	467	V	S-formylglutathione hydrolase FrmB	-1	-1	-1	-1	0	0	1	1	4.81802	1.47465	4.20591	0.178811	0.589512	1	0.998	5.07346	1.56766	4.43472	0.308992	0.591546
COG0628	916	53	863	R	Predicted PurR-regulated permease PerM	-1	-1	1261	0	0	0	8	0.828	4.60322	3.50406	4.46656	0.318369	0.865766	7	0.918	5.24771	4.20882	4.85918	0.80203	0.863995
COG0629	878	0	878	L	Single-stranded DNA-binding protein	-1	-1	-1	-1	0	0	0	0	0	0	3.69984	0	0	0	0	0	0	3.93725	0	0
COG0630	162	84	78	U	Type IV secretory pathway ATPase VirB11/Archaellum biosynthesis ATPase	-1	-1	-1	-1	0	0	3	0.747	4.76919	2.7465	2.90266	0.225553	0.592256	3	0.721	5.2077	2.75767	3.70964	0.529538	0.620938
COG0631	573	14	559	T	Serine/threonine protein phosphatase PrpC	-1	-1	-1	-1	0	0	11	0.686	3.99825	3.92035	3.79493	0.570696	0.964831	9	0.774	5.05669	5.25315	4.56716	0.903193	0.971023
COG0632	610	4	606	L	Holliday junction resolvasome RuvABC DNA-binding subunit	-1	-1	-1	-1	0	0	3	0.633	2.85712	2.75753	2.66398	0.585478	0.948773	3	0.576	2.82766	3.07117	2.30422	0.814885	0.950501
COG0633	425	20	405	C	Ferredoxin	-1	-1	-1	-1	0	0	6	0.755	4.38879	3.36638	3.51002	0.200986	0.783406	5	0.742	4.16114	4.16114	2.96472	3.3761	0.712479
COG0634	476	0	476	F	Hypoxanthine-guanine phosphoribosyltransferase	-1	-1	-1	-1	0	0	0	0	0	0	2.49963	0	0	0	0	0	0	2.17206	0	0
COG0635	693	7	686	H	Coproporphyrinogen III oxidase or related Fe-S oxidoreductase	-1	-1	-1	-1	0	0	2	0.745	4.46194	2.42149	3.62441	0.312107	0.677496	3	0.847	4.68378	3.29564	3.54056	0.703629	0.729774
COG0636	254	56	198	C	FoF1-type ATP synthase, membrane subunit c/Archaeal/vacuolar-type H+-ATPase, subunit K	5	0	-1	-1	0	0	6	0.985	2.55715	1.80282	2.45675	0.235513	0.832875	10	0.805	2.34419	1.75401	2.09947	0.748236	0.821922
COG0637	834	53	781	GR	Beta-phosphoglucomutase or related phosphatase, HAD superfamily	-1	-1	-1	-1	0	0	17	0.781	4.3575	3.6458	4.1192	0.337415	0.890993	16	0.73	3.99408	3.5023	3.94447	0.876872	0.932226
COG0638	210	95	115	O	20S proteasome, alpha and beta subunits	-1	-1	-1	-1	0	0	1	0.94	3.37949	1.94192	2.68048	0.164936	0.683891	1	0.999	3.70776	2.04491	2.95376	0.551522	0.674082
COG0639	607	65	542	T	Diadenosine tetraphosphatase ApaH/serine/threonine protein phosphatase, PP2A family	-1	-1	-1	-1	0	0	11	0.855	5.73716	3.9777	5.42902	0.211485	0.819806	8	0.795	4.7337	3.3754	4.63847	0.713058	0.846471
COG0640	1863	125	1738	K	DNA-binding transcriptional regulator, ArsR family	-1	-1	-1	-1	0	0	52	0.853	5.46537	5.76021	4.59873	0.402933	0.947688	54	0.58	5.53459	5.73867	4.67935	0.845474	0.941174
COG0641	317	43	274	O	Sulfatase maturation enzyme AslB, radical SAM superfamily	-1	-1	-1	-1	0	0	19	0.774	4.54322	4.08335	4.57659	0.482288	0.953061	18	0.8	5.4902	4.95199	5.51966	0.90197	0.953668
COG0642	559	28	531	T	Signal transduction histidine kinase	-1	-1	-1	-1	0	0	6	0.838	6.07881	4.49832	5.3977	0.382181	0.813977	4	0.667	7.64118	5.37908	6.42764	0.703959	0.772572
COG0643	39	1	38	NT	Chemotaxis protein histidine kinase CheA	-1	-1	281	1	0	0	1	0.54	2.185	0	3.08834	0	0.706715	1	0.34	2.30811	0	3.44703	0	0.746723
COG0644	648	100	548	C	Dehydrogenase (flavoprotein)	-1	-1	-1	-1	0	0	22	0.842	5.07099	3.52311	5.03104	0.27779	0.843439	23	0.628	5.42856	4.00143	5.63759	0.737106	0.887805
COG0645	161	6	155	R	Predicted kinase	-1	-1	-1	-1	0	0	1	1	3.93103	0.910006	4.2194	0.223847	0.652425	1	0.815	3.63225	0.811203	3.97526	0.223333	0.658884
COG0646	113	3	110	E	Methionine synthase I (cobalamin-dependent), methyltransferase domain	-1	-1	-1	-1	0	0	1	0.97	2.29749	0.423875	2.28767	0.197304	0.59011	1	0.943	2.62843	0.44828	2.5722	0.17055	0.574579
COG0647	406	38	368	F	Ribonucleotide monophosphatase NagD, HAD superfamily	-1	-1	-1	-1	0	0	8	0.738	2.95277	2.04822	3.30147	0.297967	0.905878	6	0.717	3.29505	2.28751	3.64766	0.694228	0.900621
COG0648	376	80	296	L	Endonuclease IV	-1	-1	-1	-1	0	0	12	0.617	3.591	2.84571	2.88467	0.276776	0.797882	12	0.685	3.80493	3.17386	2.93598	0.771625	0.802885
COG0649	438	44	394	C	NADH:ubiquinone oxidoreductase 49 kD subunit (chain D)	-1	-1	-1	-1	0	0	4	0.843	2.51236	1.76469	1.81053	0.205837	0.711527	4	0.895	3.22196	2.44024	2.20307	0.683766	0.720572
COG0650	168	35	133	C	Formate hydrogenlyase subunit 4	-1	-1	-1	-1	0	0	13	0.872	2.99706	2.87566	2.5148	0.421086	0.899291	13	0.723	3.37149	3.31165	2.78951	0.827383	0.904817
COG0651	491	79	412	CP	Formate hydrogenlyase subunit 3/Multisubunit Na+/H+ antiporter, MnhD subunit	-1	-1	-1	-1	0	0	19	0.92	3.52618	3.16088	3.48476	0.362955	0.94233	20	0.811	3.57792	3.23946	3.53885	0.905405	0.947243
COG0652	771	46	725	O	Peptidyl-prolyl cis-trans isomerase (rotamase) - cyclophilin family	-1	-1	-1	-1	0	0	8	0.897	2.81403	1.9756	3.15968	0.232263	0.912444	8	0.729	2.37316	1.59324	2.54918	0.671359	0.872765
COG0653	630	0	630	U	Preprotein translocase subunit SecA (ATPase, RNA helicase)	-1	-1	-1	-1	0	0	0	0	0	0	2.05117	0	0	0	0	0	0	2.58256	0	0
COG0654	1198	9	1189	HC	2-polyprenyl-6-methoxyphenol hydroxylase and related FAD-dependent oxidoreductases	-1	-1	-1	-1	0	0	6	0.683	4.7664	4.42117	4.62501	0.413046	0.948952	6	0.648	5.47628	5.0858	5.26046	0.928697	0.944644
COG0655	508	64	444	C	Multimeric flavodoxin WrbA	-1	-1	-1	-1	0	0	32	0.881	3.9695	3.25904	3.9301	0.447406	0.905547	33	0.693	3.99902	3.25104	3.87937	0.81296	0.89152
COG0656	506	55	451	Q	Aldo/keto reductase, related to diketogulonate reductase	-1	-1	-1	-1	0	0	5	0.896	2.78871	2.01088	2.45646	0.355674	0.800968	7	0.686	2.35683	1.79749	2.0998	0.762672	0.826806
COG0657	882	35	847	I	Acetyl esterase/lipase	-1	-1	-1	-1	0	0	10	0.757	4.1438	3.5338	4.33577	0.399996	0.949559	12	0.715	3.78757	3.20459	4.08092	0.846079	0.961765
COG0658	246	0	246	R	Predicted membrane metal-binding protein	-1	-1	-1	-1	0	0	0	0	0	0	5.00254	0	0	0	0	0	0	5.79873	0	0
COG0659	609	17	592	P	Sulfate permease or related transporter, MFS superfamily	-1	-1	-1	-1	0	0	6	0.942	4.3115	3.93223	3.43931	0.339463	0.85487	6	0.785	6.16316	5.76326	4.58712	0.74428	0.839697
COG0661	574	45	529	HT	Predicted unusual protein kinase regulating ubiquinone biosynthesis, AarF/ABC1/UbiB family	-1	-1	-1	-1	0	0	7	0.757	3.47931	2.44443	3.5255	0.265318	0.857918	6	0.694	3.46868	2.48877	3.48745	0.717497	0.861455
COG0662	595	47	548	G	Mannose-6-phosphate isomerase, cupin superfamily	-1	-1	-1	-1	0	0	20	0.853	4.66537	3.72795	5.12158	0.330395	0.948426	22	0.647	4.1627	3.41692	4.50532	0.820841	0.951574
COG0663	551	50	501	R	Carbonic anhydrase or acetyltransferase, isoleucine patch superfamily	-1	-1	-1	-1	0	0	8	0.761	2.51403	1.89367	2.70642	0.286445	0.914887	12	0.698	2.10232	1.70998	2.2534	0.81338	0.942621
COG0664	1417	3	1414	T	cAMP-binding domain of CRP or a regulatory subunit of cAMP-dependent protein kinases	-1	-1	-1	-1	0	0	3	0.697	7.30725	8.1461	5.76328	0.669534	0.951752	3	0.975	5.8681	7.33767	4.65767	0.793727	1.02208
COG0665	1031	47	984	E	Glycine/D-amino acid oxidase (deaminating)	-1	-1	-1	-1	0	0	15	0.765	4.55671	3.83717	4.56674	0.282575	0.922146	14	0.701	4.94363	4.05608	5.03319	0.820465	0.919291
COG0666	614	8	606	T	Ankyrin repeat	-1	-1	-1	-1	0	0	7	0.756	5.07483	3.86872	5.77243	0.535153	0.949898	7	0.576	4.55346	3.47972	5.41643	0.764193	0.976857
COG0667	1403	50	1353	R	Predicted oxidoreductase (related to aryl-alcohol dehydrogenase)	-1	-1	560	0	0	0	15	0.885	3.51935	3.19261	3.39078	0.303511	0.935315	14	0.712	3.44027	3.1254	3.29638	0.908474	0.933324
COG0668	907	92	815	M	Small-conductance mechanosensitive channel	-1	-1	2953	0	0	0	22	0.767	4.33188	3.62756	4.62583	0.345963	0.952634	22	0.671	5.04538	4.44129	5.19839	0.88027	0.955299
COG0669	596	0	596	H	Phosphopantetheine adenylyltransferase	-1	-1	-1	-1	0	0	0	0	0	0	2.12028	0	0	0	0	0	0	1.78379	0	0
COG0670	348	0	348	R	Integral membrane protein, interacts with FtsH	-1	-1	-1	-1	0	0	0	0	0	0	2.88965	0	0	0	0	0	0	2.66962	0	0
COG0671	964	68	896	I	Membrane-associated phospholipid phosphatase	-1	-1	-1	-1	0	0	24	0.833	5.80924	5.39167	5.93505	0.393115	0.974887	27	0.698	5.40586	4.93434	5.56899	0.912777	0.971477
COG0672	180	7	173	P	High-affinity Fe2+/Pb2+ permease	-1	-1	-1	-1	0	0	4	0.84	2.97877	2.11232	3.02088	0.344983	0.861631	4	0.758	3.76446	3.04156	3.56704	0.807966	0.877761
COG0673	1945	64	1881	R	Predicted dehydrogenase	-1	-1	2134	0	0	0	23	0.81	4.56175	3.69467	4.78565	0.330869	0.929502	22	0.69	4.69635	3.88453	4.89222	0.827138	0.934422
COG0674	241	70	171	C	Pyruvate:ferredoxin oxidoreductase or related 2-oxoacid:ferredoxin oxidoreductase, alpha subunit	-1	-1	-1	-1	0	0	13	0.737	2.69636	2.54293	2.43681	0.430683	0.923418	13	0.706	2.65125	2.41838	2.46356	0.912166	0.920687
COG0675	574	119	455	X	Transposase	-1	-1	-1	-1	0	0	30	0.751	4.40758	4.03713	3.93971	0.282445	0.904901	27	0.75	4.2661	4.2661	3.89841	3.79349	0.889219
COG0676	115	0	115	G	D-hexose-6-phosphate mutarotase	-1	-1	-1	-1	0	0	0	0	0	0	2.5862	0	0	0	0	0	0	2.1318	0	0
COG0677	445	52	393	M	UDP-N-acetyl-D-mannosaminuronate dehydrogenase	-1	-1	-1	-1	0	0	14	0.884	2.76659	2.33201	2.61682	0.343957	0.894394	11	0.799	2.92565	2.84733	2.45836	0.840279	0.906753
COG0678	130	0	130	O	Peroxiredoxin	-1	-1	-1	-1	0	0	0	0	0	0	1.56092	0	0	0	0	0	0	1.98508	0	0
COG0679	497	40	457	R	Predicted permease	-1	-1	2016	0	0	0	8	0.666	3.76882	3.25363	3.86899	0.363667	0.94494	8	0.64	4.05618	3.63861	4.03998	0.897054	0.946529
COG0680	291	48	243	C	Ni,Fe-hydrogenase maturation factor	-1	-1	-1	-1	0	0	14	0.785	3.90672	3.108	3.89572	0.394927	0.896368	14	0.662	3.18141	2.87865	3.09002	0.904834	0.938055
COG0681	876	85	791	U	Signal peptidase I	-1	-1	-1	-1	0	0	6	0.658	7.75074	4.11295	5.02233	0.175387	0.589317	13	0.605	7.47059	4.16593	5.54571	0.557644	0.649991
COG0682	636	0	636	M	Prolipoprotein diacylglyceryltransferase	-1	-1	-1	-1	0	0	0	0	0	0	3.49087	0	0	0	0	0	0	3.95255	0	0
COG0683	952	65	887	E	ABC-type branched-chain amino acid transport system, periplasmic component	-1	-1	-1	-1	0	0	27	0.849	4.34589	4.09655	4.26138	0.411659	0.961591	28	0.82	4.19632	3.96846	4.12323	0.945699	0.964141
COG0684	378	39	339	J	Regulator of RNase E activity RraA	-1	-1	-1	-1	0	0	9	0.738	3.44511	1.97066	3.47186	0.275852	0.789891	9	0.569	3.71322	2.07585	3.90654	0.559042	0.805552
COG0685	590	30	560	E	5,10-methylenetetrahydrofolate reductase	-1	-1	-1	-1	0	0	5	0.798	4.44783	3.69547	3.45729	0.229497	0.804074	6	0.437	5.53475	4.96671	4.0161	0.725616	0.811493
COG0686	413	2	411	E	Alanine dehydrogenase	-1	-1	-1	-1	0	0	2	0.62	1.89096	2.04334	1.88896	0.902262	1.03976	2	0.825	2.46509	2.99601	2.18809	0.887631	1.0515
COG0687	415	18	397	E	Spermidine/putrescine-binding periplasmic protein	-1	-1	-1	-1	0	0	4	0.785	3.76258	3.48053	3.16497	0.36623	0.883103	4	0.64	3.8148	3.62971	3.14763	0.82511	0.888295
COG0688	470	31	439	I	Phosphatidylserine decarboxylase	-1	-1	-1	-1	0	0	4	0.97	3.79989	1.87009	3.90606	0.211906	0.760042	4	0.756	4.78094	2.34346	4.90587	0.490167	0.758148
COG0689	475	53	422	J	Ribonuclease PH	-1	-1	-1	-1	0	0	2	0.95	2.89665	1.18347	1.56621	0.18928	0.474631	2	0.561	4.2214	1.42697	1.8481	0.338031	0.387912
COG0690	596	0	596	U	Preprotein translocase subunit SecE	-1	-1	-1	-1	0	0	0	0	0	0	3.88812	0	0	0	0	0	0	4.24905	0	0
COG0691	629	0	629	O	tmRNA-binding protein	-1	-1	-1	-1	0	0	0	0	0	0	2.18346	0	0	0	0	0	0	2.43159	0	0
COG0692	372	1	371	L	Uracil DNA glycosylase	-1	-1	-1	-1	0	0	1	1	2.73118	0	2.29133	0	0.419477	1	0.853	2.16167	0	2.02187	0	0.467664
COG0693	716	70	646	R	Putative intracellular protease/amidase	-1	-1	-1	-1	0	0	25	0.819	3.67765	3.07911	3.95781	0.374446	0.956715	24	0.759	3.69584	3.07193	3.87528	0.831185	0.939869
COG0694	428	22	406	O	Fe-S cluster biogenesis protein NfuA, 4Fe-4S-binding domain	-1	-1	-1	-1	0	0	3	0.74	4.08586	1.3109	3.239	0.146734	0.556787	3	0.774	4.05743	1.29248	3.43002	0.318546	0.581956
COG0695	612	43	569	O	Glutaredoxin	-1	-1	-1	-1	0	0	12	0.673	3.86051	3.05318	3.5867	0.304083	0.859974	12	0.752	3.45468	3.45468	2.78508	3.2375	0.806175
COG0696	379	27	352	G	Phosphoglycerate mutase (BPG-independent, AlkP superfamily)	-1	-1	-1	-1	0	0	4	0.912	2.00197	1.32554	1.84692	0.33661	0.792335	4	0.73	2.24227	1.61434	2.03762	0.719954	0.814341
COG0697	1507	80	1427	GER	Permease of the drug/metabolite transporter (DMT) superfamily	-1	-1	2769	0	0	0	40	0.844	4.47528	4.30581	4.53189	0.430469	0.987391	38	0.782	4.24811	4.10443	4.28106	0.966178	0.986967
COG0698	440	4	436	G	Ribose 5-phosphate isomerase RpiB	-1	-1	-1	-1	0	0	1	1	2.34224	0.627292	2.23598	0.213112	0.611226	1	0.825	2.17308	0.548595	2.05787	0.25245	0.599717
COG0699	352	1	351	L	Replication fork clamp-binding protein CrfC (dynamin-like GTPase family)	-1	-1	-1	-1	0	0	1	0.58	4.98694	0	5.47436	0	0.548869	1	1	5.9985	0	6.68357	0	0.557104
COG0700	80	0	80	S	Spore maturation protein SpmB (function unknown)	-1	-1	-1	-1	0	0	0	0	0	0	2.10645	0	0	0	0	0	0	2.23949	0	0
COG0701	335	31	304	S	Uncharacterized membrane protein YraQ, UPF0718 family	-1	-1	-1	-1	0	0	13	0.908	3.58177	3.18729	3.62322	0.307046	0.95072	15	0.761	3.97239	3.46114	4.1456	0.871299	0.957452
COG0702	1232	24	1208	R	Uncharacterized conserved protein YbjT, contains NAD(P)-binding and DUF2867 domains	-1	-1	-1	-1	0	0	11	0.645	4.16435	3.41645	4.43095	0.313509	0.94221	10	0.742	4.50986	3.80645	4.7058	0.844028	0.943737
COG0703	616	13	603	E	Shikimate kinase	-1	-1	-1	-1	0	0	5	0.936	3.52437	2.23016	2.97794	0.319595	0.738868	5	0.692	2.83422	1.9781	2.39874	0.697934	0.772141
COG0704	601	93	508	P	Phosphate uptake regulator	-1	-1	-1	-1	0	0	10	0.72	3.77756	3.56348	2.98147	0.321146	0.866292	10	0.625	3.4884	3.50001	2.56548	0.735431	0.86938
COG0705	732	51	681	O	Membrane associated serine protease, rhomboid family	-1	-1	-1	-1	0	0	11	0.829	5.04484	4.42915	5.06939	0.328593	0.94141	12	0.61	6.56871	6.30793	6.18549	0.94166	0.95098
COG0706	639	0	639	M	Membrane protein insertase Oxa1/YidC/SpoIIIJ, required for the localization of integral membrane proteins	-1	-1	-1	-1	0	0	0	0	0	0	3.80144	0	0	0	0	0	0	4.22253	0	0
COG0707	797	28	769	M	UDP-N-acetylglucosamine:LPS N-acetylglucosamine transferase	-1	-1	2446	0	0	0	11	0.8	4.85453	3.65188	3.82609	0.295185	0.770207	10	0.782	4.19915	3.86609	3.08965	0.735781	0.828233
COG0708	654	32	622	L	Exonuclease III	-1	-1	-1	-1	0	0	10	0.649	3.43784	2.61356	3.20261	0.353856	0.845904	12	0.715	3.37029	2.67985	3.0039	0.795141	0.843214
COG0709	253	14	239	E	Selenophosphate synthase	-1	-1	736	1	0	0	1	0.73	3.90192	2.35024	2.03758	0.222707	0.562264	1	0.645	5.71398	3.84918	2.1161	0.370338	0.521991
COG0710	174	71	103	E	3-dehydroquinate dehydratase	-1	-1	-1	-1	0	0	9	0.699	3.46343	3.18931	2.87461	0.400015	0.875422	10	0.742	2.96264	2.7708	2.50314	0.844903	0.890076
COG0711	617	1	616	C	FoF1-type ATP synthase, membrane subunit b or b'	-1	-1	-1	-1	0	0	1	1	3.47872	0	3.34247	0	0.480416	1	0.969	3.03258	0	2.89571	0	0.477434
COG0712	580	0	580	C	FoF1-type ATP synthase, delta subunit	-1	-1	-1	-1	0	0	0	0	0	0	3.45559	0	0	0	0	0	0	2.86779	0	0
COG0713	496	46	450	C	NADH:ubiquinone oxidoreductase subunit 11 or 4L (chain K)	-1	-1	-1	-1	0	0	4	0.795	2.09403	1.73207	1.65584	0.240024	0.808945	5	0.641	2.56045	2.01662	1.94963	0.761443	0.774524
COG0714	1129	93	1036	R	MoxR-like ATPase	-1	-1	2993	0	0	0	18	0.886	3.6681	3.08256	4.07039	0.294419	0.975021	18	0.687	3.80407	3.23193	4.21256	0.849598	0.978491
COG0715	862	56	806	P	ABC-type nitrate/sulfonate/bicarbonate transport system, periplasmic component	-1	-1	-1	-1	0	0	18	0.729	4.53237	4.10519	4.30582	0.387013	0.927882	21	0.611	4.455	4.21396	4.36961	0.945894	0.963363
COG0716	384	36	348	C	Flavodoxin	-1	-1	-1	-1	0	0	18	0.821	4.3496	3.337	3.98154	0.388992	0.841289	19	0.673	4.30826	4.30826	3.20495	4.19369	0.743908
COG0717	484	83	401	F	Deoxycytidine triphosphate deaminase	-1	-1	818	0	0	0	10	0.843	3.17677	2.49302	3.00934	0.180376	0.866032	11	0.735	4.06085	3.38074	3.65657	0.832518	0.866481
COG0718	592	0	592	R	Conserved DNA-binding protein YbaB (function unknown)	-1	-1	-1	-1	0	0	0	0	0	0	2.55993	0	0	0	0	0	0	2.47902	0	0
COG0719	720	90	630	O	Fe-S cluster assembly scaffold protein SufB	-1	-1	-1	-1	0	0	14	0.831	3.14799	2.56526	2.90707	0.27012	0.869178	15	0.757	3.77692	3.22095	3.38083	0.852798	0.873963
COG0720	579	72	507	H	6-pyruvoyl-tetrahydropterin synthase	-1	-1	-1	-1	0	0	11	0.707	4.0446	3.71819	3.50717	0.263803	0.89321	13	0.703	5.44652	5.14721	4.67107	0.857624	0.901334
COG0721	559	53	506	J	Asp-tRNAAsn/Glu-tRNAGln amidotransferase C subunit	-1	-1	-1	-1	0	0	7	0.721	2.81384	2.16011	2.6763	0.299932	0.859397	4	0.691	1.92102	1.57985	1.78396	0.822401	0.875528
COG0722	276	0	276	E	3-deoxy-D-arabino-heptulosonate 7-phosphate (DAHP) synthase	-1	-1	-1	-1	0	0	0	0	0	0	1.56887	0	0	0	0	0	0	1.95974	0	0
COG0723	478	38	440	C	Rieske Fe-S protein	-1	-1	3182	0	0	0	10	0.815	4.92415	4.07953	4.59113	0.218815	0.880422	10	0.85	5.94813	4.9451	5.49195	0.83137	0.877339
COG0724	232	3	229	J	RNA recognition motif (RRM) domain	-1	-1	-1	-1	0	0	1	1	2.10986	0.522545	2.09093	0.239262	0.619349	1	0.809	1.76712	0.5111	1.85458	0.289227	0.669358
COG0725	529	68	461	P	ABC-type molybdate transport system, periplasmic component	-1	-1	-1	-1	0	0	20	0.789	4.31524	3.42046	3.42452	0.39775	0.793118	20	0.66	3.67092	3.29291	2.98204	0.812341	0.854683
COG0726	943	44	899	GM	Peptidoglycan/xylan/chitin deacetylase, PgdA/CDA1 family	-1	-1	-1	-1	0	0	25	0.825	6.03388	5.99911	5.59224	0.484895	0.960522	27	0.634	7.14942	7.28119	6.41759	0.897638	0.958035
COG0727	373	75	298	R	Fe-S-cluster containining protein	-1	-1	-1	-1	0	0	15	0.772	6.2454	5.34344	6.42459	0.300782	0.942135	17	0.688	6.56755	4.95324	7.01376	0.7542	0.911072
COG0728	550	0	550	M	Peptidoglycan biosynthesis protein MviN/MurJ, putative lipid II flippase	-1	-1	-1	-1	0	0	0	0	0	0	3.21575	0	0	0	0	0	0	3.5858	0	0
COG0729	270	0	270	M	Outer membrane translocation and assembly module TamA	-1	-1	-1	-1	0	0	0	0	0	0	4.45513	0	0	0	0	0	0	4.76402	0	0
COG0730	984	86	898	S	Uncharacterized membrane protein YfcA	-1	-1	2956	0	0	0	30	0.906	4.13884	3.63249	4.24869	0.314573	0.952101	28	0.76	3.81934	3.34666	3.94699	0.876241	0.954831
COG0731	191	84	107	J	Wyosine [tRNA(Phe)-imidazoG37] synthetase, radical SAM superfamily	-1	-1	-1	-1	0	0	12	0.808	4.30145	3.28555	2.98728	0.297041	0.729155	12	0.639	4.89647	3.63586	3.56278	0.727623	0.735085
COG0732	553	36	517	V	Restriction endonuclease S subunit	-1	-1	-1	-1	0	0	32	0.891	4.41027	4.02878	4.64561	0.658588	0.98343	33	0.688	4.02387	3.6498	4.28881	0.907036	0.986439
COG0733	281	35	246	R	Na+-dependent transporter, SNF family	-1	-1	-1	-1	0	0	9	0.87	2.73632	2.26175	2.6512	0.338167	0.897728	9	0.838	2.739	2.34692	2.62606	0.856854	0.90781
COG0735	879	38	841	P	Fe2+ or Zn2+ uptake regulation protein	-1	-1	-1	-1	0	0	7	0.794	4.51151	4.04389	3.78694	0.235713	0.867873	8	0.575	4.22896	4.06613	3.52811	0.834272	0.897883
COG0736	472	3	469	I	Phosphopantetheinyl transferase (holo-ACP synthase)	-1	-1	-1	-1	0	0	2	0.83	3.05911	2.19744	2.75901	0.357894	0.810113	2	0.502	3.1115	2.52161	2.39525	0.769805	0.790109
COG0737	485	23	462	FV	2',3'-cyclic-nucleotide 2'-phosphodiesterase/5'- or 3'-nucleotidase, 5'-nucleotidase family	-1	-1	-1	-1	0	0	10	0.813	4.41685	4.78843	3.57301	0.396767	0.946539	11	0.635	5.13727	5.86787	3.93587	0.766142	0.954179
COG0738	506	11	495	G	Fucose permease	-1	-1	-1	-1	0	0	7	0.971	4.48583	3.80858	4.37317	0.351799	0.911954	6	0.787	3.71131	3.07615	3.42951	0.828859	0.876464
COG0739	962	12	950	M	Murein DD-endopeptidase MepM and murein hydrolase activator NlpD, contain LysM domain	-1	-1	-1	-1	0	0	10	0.86	6.40255	5.54821	5.56952	0.413615	0.868227	10	0.818	8.9399	10.3986	6.51942	0.72925	0.946211
COG0740	812	0	812	O	ATP-dependent protease ClpP, protease subunit	-1	-1	-1	-1	0	0	0	0	0	0	1.8684	0	0	0	0	0	0	1.68091	0	0
COG0741	638	0	638	M	Soluble lytic murein transglycosylase and related regulatory proteins (some contain LysM/invasin domains)	-1	-1	-1	-1	0	0	0	0	0	0	5.08862	0	0	0	0	0	0	5.9292	0	0
COG0742	628	3	625	J	16S rRNA G966 N2-methylase RsmD	-1	-1	-1	-1	0	0	3	0.757	5.30588	6.01485	3.70643	1.00846	0.916084	3	0.67	7.70633	10.2741	3.89918	0.505972	0.91959
COG0743	519	0	519	I	1-deoxy-D-xylulose 5-phosphate reductoisomerase	-1	-1	-1	-1	0	0	0	0	0	0	2.05545	0	0	0	0	0	0	2.05611	0	0
COG0744	624	0	624	M	Membrane carboxypeptidase (penicillin-binding protein)	-1	-1	-1	-1	0	0	0	0	0	0	3.63797	0	0	0	0	0	0	4.33557	0	0
COG0745	3081	63	3018	TK	DNA-binding response regulator, OmpR family, contains REC and winged-helix (wHTH) domain	-1	-1	-1	-1	0	0	43	0.73	5.46548	5.42745	4.75252	0.530355	0.931298	42	0.578	5.09781	5.28594	4.26816	0.837252	0.937078
COG0746	491	65	426	H	Molybdopterin-guanine dinucleotide biosynthesis protein A	-1	-1	-1	-1	0	0	9	0.776	4.292	3.63247	3.89156	0.375004	0.876518	13	0.653	4.08483	3.74708	3.71782	0.910152	0.913734
COG0747	1178	78	1100	E	ABC-type transport system, periplasmic component	-1	-1	-1	-1	0	0	31	0.876	4.17779	4.04756	4.10393	0.386928	0.975573	27	0.734	3.70437	3.60504	3.62503	0.973186	0.975884
COG0748	174	3	171	P	Putative heme iron utilization protein	-1	-1	-1	-1	0	0	3	0.957	4.45339	3.88916	4.03418	0.603152	0.889586	3	0.914	5.34349	5.26681	4.4288	0.828821	0.907235
COG0749	647	2	645	L	DNA polymerase I - 3'-5' exonuclease and polymerase domains	-1	-1	-1	-1	0	0	2	0.595	3.1231	3.80064	2.61919	0.780545	1.0278	2	0.441	3.51791	4.36967	2.91274	0.827973	1.03505
COG0750	695	83	612	OK	Membrane-associated protease RseP, regulator of RpoE activity	-1	-1	1938	0	1	0	1	0.97	5.21077	3.33581	3.51939	0.214586	0.657792	4	0.72	5.44728	3.66923	3.86546	0.67359	0.691601
COG0751	408	1	407	J	Glycyl-tRNA synthetase, beta subunit	-1	-1	-1	-1	0	0	1	0.12	4.62412	0	2.4856	0	0.268765	1	0	8.08488	0	2.55388	0	0.157942
COG0752	428	0	428	J	Glycyl-tRNA synthetase, alpha subunit	-1	-1	-1	-1	0	0	0	0	0	0	1.4195	0	0	0	0	0	0	1.64942	0	0
COG0753	362	14	348	P	Catalase	-1	-1	-1	-1	0	0	7	0.92	2.08943	1.6805	2.22515	0.267467	0.934622	7	0.716	2.67633	2.67633	1.96095	3.09956	0.732704
COG0754	129	0	129	E	Glutathionylspermidine synthase	-1	-1	-1	-1	0	0	0	0	0	0	2.57829	0	0	0	0	0	0	2.87421	0	0
COG0755	498	18	480	O	ABC-type transport system involved in cytochrome c biogenesis, permease component	-1	-1	-1	-1	0	0	4	0.725	4.42838	2.75341	4.5811	0.274179	0.828126	5	0.649	5.7096	3.75413	5.87258	0.657512	0.843028
COG0756	492	1	491	FV	dUTPase	-1	-1	-1	-1	0	0	1	0.92	2.45374	0	2.28106	0	0.464812	1	0.311	2.17708	2.17708	0	2.09383	0
COG0757	494	0	494	E	3-dehydroquinate dehydratase	-1	-1	-1	-1	0	0	0	0	0	0	2.11171	0	0	0	0	0	0	1.70698	0	0
COG0758	568	7	561	L	Predicted Rossmann fold nucleotide-binding protein DprA/Smf involved in DNA uptake	-1	-1	-1	-1	0	0	3	0.67	4.14015	4.02976	3.35165	0.421075	0.891442	4	0.586	4.06436	4.242	3.00356	0.739001	0.891355
COG0759	550	0	550	M	Membrane-anchored protein YidD, putatitve component of membrane protein insertase Oxa1/YidC/SpoIIIJ	-1	-1	-1	-1	0	0	0	0	0	0	2.73868	0	0	0	0	0	0	2.22121	0	0
COG0760	752	11	741	O	Parvulin-like peptidyl-prolyl isomerase	-1	-1	-1	-1	0	0	2	0.97	4.13243	1.83652	4.92728	0.231447	0.818381	4	0.829	3.86547	1.98585	4.8792	0.51374	0.887996
COG0761	551	0	551	I	4-Hydroxy-3-methylbut-2-enyl diphosphate reductase IspH	-1	-1	-1	-1	0	0	0	0	0	0	2.78292	0	0	0	0	0	0	3.21485	0	0
COG0762	442	0	442	S	Uncharacterized conserved protein YggT, Ycf19 family	-1	-1	-1	-1	0	0	0	0	0	0	3.71087	0	0	0	0	0	0	3.72688	0	0
COG0763	406	1	405	M	Lipid A disaccharide synthetase	-1	-1	-1	-1	0	0	1	0.99	5.23849	0	2.72377	0	0.259977	1	0.837	6.51284	0	2.70718	0	0.207834
COG0764	555	0	555	I	3-hydroxymyristoyl/3-hydroxydecanoyl-(acyl carrier protein) dehydratase	-1	-1	-1	-1	0	0	0	0	0	0	2.90198	0	0	0	0	0	0	2.70323	0	0
COG0765	779	31	748	E	ABC-type amino acid transport system, permease component	-1	-1	-1	-1	0	0	13	0.859	3.17101	2.51026	3.12356	0.275424	0.888333	13	0.837	3.19062	2.59593	3.14915	0.813612	0.900307
COG0766	608	0	608	M	UDP-N-acetylglucosamine enolpyruvyl transferase	-1	-1	-1	-1	0	0	0	0	0	0	1.90831	0	0	0	0	0	0	2.18265	0	0
COG0767	524	0	524	M	ABC-type transporter Mla maintaining outer membrane lipid asymmetry, permease component MlaE	-1	-1	-1	-1	0	0	0	0	0	0	3.08016	0	0	0	0	0	0	4.01884	0	0
COG0768	848	0	848	DM	Cell division protein FtsI/penicillin-binding protein 2	-1	-1	-1	-1	0	0	0	0	0	0	3.91585	0	0	0	0	0	0	4.13011	0	0
COG0769	663	9	654	M	UDP-N-acetylmuramyl tripeptide synthase	-1	-1	-1	-1	0	0	4	0.665	4.57203	2.68366	3.20509	0.240882	0.643997	3	0.862	5.55242	4.09047	3.45134	0.621592	0.679146
COG0770	611	6	605	M	UDP-N-acetylmuramyl pentapeptide synthase	-1	-1	-1	-1	0	0	2	1	5.51702	3.89602	3.27634	0.336281	0.650021	2	0.586	6.26494	3.27939	3.33199	0.523451	0.527649
COG0771	645	25	620	M	UDP-N-acetylmuramoylalanine-D-glutamate ligase	-1	-1	-1	-1	0	0	3	0.69	4.41752	2.83982	3.24219	0.223064	0.688396	3	0.711	4.63514	3.43335	3.14862	0.679294	0.710008
COG0772	813	0	813	D	Bacterial cell division protein FtsW, lipid II flippase	-1	-1	-1	-1	0	0	0	0	0	0	3.54978	0	0	0	0	0	0	4.18085	0	0
COG0773	670	4	666	M	UDP-N-acetylmuramate-alanine ligase	-1	-1	-1	-1	0	0	2	0.58	3.9668	2.52834	2.80034	0.302993	0.67166	1	0.927	4.76162	3.33122	2.77354	0.582478	0.641038
COG0774	397	0	397	M	UDP-3-O-acyl-N-acetylglucosamine deacetylase	-1	-1	-1	-1	0	0	0	0	0	0	2.33192	0	0	0	0	0	0	2.55835	0	0
COG0775	444	4	440	F	Nucleoside phosphorylase	-1	-1	-1	-1	0	0	3	0.813	4.38149	3.96215	4.23587	0.484643	0.935528	3	0.522	3.93907	3.5346	3.67177	0.897321	0.914732
COG0776	832	6	826	L	Bacterial nucleoid DNA-binding protein	-1	-1	-1	-1	0	0	2	0.54	3.11611	1.22333	2.70711	0.231019	0.630664	2	0.838	2.67738	1.2174	2.2408	0.454697	0.645818
COG0777	438	0	438	I	Acetyl-CoA carboxylase beta subunit	-1	-1	-1	-1	0	0	0	0	0	0	1.75639	0	0	0	0	0	0	2.18468	0	0
COG0778	1101	84	1017	C	Nitroreductase	-1	-1	695	0	0	0	50	0.843	4.27549	3.532	4.84646	0.435376	0.979826	48	0.695	4.35635	4.35635	3.71178	4.8062	0.852041
COG0779	552	0	552	J	Ribosome maturation factor RimP	-1	-1	-1	-1	0	0	0	0	0	0	3.25463	0	0	0	0	0	0	3.38453	0	0
COG0780	241	6	235	J	NADPH-dependent 7-cyano-7-deazaguanine reductase QueF, C-terminal domain, T-fold superfamily	-1	-1	-1	-1	0	0	1	0.8	4.34186	2.09296	2.3635	0.281337	0.513198	2	0.712	6.96403	5.4107	3.19401	0.458643	0.617796
COG0781	722	6	716	K	Transcription termination factor NusB	-1	-1	-1	-1	0	0	1	1	4.78328	1.04276	4.40854	0.137264	0.569828	1	0.983	5.51237	1.17504	4.47742	0.213164	0.512706
COG0782	680	0	680	K	Transcription elongation factor, GreA/GreB family	-1	-1	-1	-1	0	0	0	0	0	0	2.81934	0	0	0	0	0	0	2.0091	0	0
COG0783	442	18	424	PV	DNA-binding ferritin-like protein (oxidative damage protectant)	-1	-1	-1	-1	0	0	2	0.945	2.9142	0.713812	2.82972	0.178863	0.607976	2	0.926	3.25414	0.668995	3.05951	0.205582	0.572886
COG0784	620	41	579	T	CheY chemotaxis protein or a CheY-like REC (receiver) domain	-1	-1	-1	-1	0	0	18	0.782	5.81655	5.58034	5.21584	0.502998	0.928057	21	0.573	5.22054	4.93973	4.94959	0.94621	0.947154
COG0785	401	53	348	CO	Cytochrome c biogenesis protein CcdA	-1	-1	3594	0	0	0	17	0.781	4.25902	4.00229	3.66637	0.368659	0.900284	15	0.758	4.252	4.20108	3.47121	0.816371	0.902198
COG0786	129	4	125	E	Na+/glutamate symporter	-1	-1	-1	-1	0	0	2	0.895	3.40212	2.20438	2.81806	0.431435	0.738133	2	0.942	4.04521	2.88414	3.32969	0.712976	0.768047
COG0787	616	1	615	M	Alanine racemase	-1	-1	-1	-1	0	0	1	0.97	2.59603	0	3.33585	0	0.642491	1	0.521	3.00672	0	3.63006	0	0.603658
COG0788	362	19	343	F	Formyltetrahydrofolate hydrolase	-1	-1	-1	-1	0	0	2	0.72	2.42606	0.901489	1.77353	0.167077	0.551308	2	0.909	2.4866	0.836378	1.67071	0.336354	0.50412
COG0789	1487	6	1481	K	DNA-binding transcriptional regulator, MerR family	-1	-1	-1	-1	0	0	6	0.93	6.72934	7.35356	5.27182	0.754034	0.938084	5	0.535	6.56264	7.31813	5.38185	0.820075	0.967598
COG0790	434	3	431	T	TPR repeat	-1	-1	-1	-1	0	0	3	0.607	4.72993	3.1997	6.36126	0.635509	1.01069	3	0.665	5.24255	3.18965	7.21318	0.608416	0.992154
COG0791	791	3	788	M	Cell wall-associated hydrolase, NlpC family	-1	-1	-1	-1	0	0	3	0.8	4.77591	4.82788	4.53866	0.650201	0.980603	3	0.803	6.1669	7.49223	4.68401	0.75954	0.987225
COG0792	539	3	536	L	Predicted endonuclease distantly related to archaeal Holliday junction resolvase	-1	-1	-1	-1	0	0	3	0.68	4.36525	5.82241	3.12418	0.87785	1.02475	3	0.572	4.41329	5.08113	2.74687	0.622409	0.886868
COG0793	871	3	868	O	C-terminal processing protease CtpA/Prc, contains a PDZ domain	-1	-1	-1	-1	0	0	2	0.685	5.30076	1.47157	5.2602	0.198665	0.634981	2	0.897	6.56383	1.73005	5.74736	0.263573	0.569591
COG0794	456	57	399	GM	D-arabinose 5-phosphate isomerase GutQ	-1	-1	-1	-1	0	0	4	0.65	3.5133	1.68986	2.06499	0.207515	0.534376	5	0.713	4.47472	2.00855	2.18884	0.448866	0.469012
COG0795	517	0	517	MN	Lipopolysaccharide export LptBFGC system, permease protein LptF	-1	-1	-1	-1	0	0	0	0	0	0	4.30453	0	0	0	0	0	0	4.20351	0	0
COG0796	521	2	519	M	Glutamate racemase	-1	-1	-1	-1	0	0	1	1	3.5136	1.1452	2.96334	0.261905	0.584663	1	0.981	4.01933	1.62341	3.58146	0.403901	0.64748
COG0797	280	0	280	M	Rare lipoprotein A, peptidoglycan hydrolase digesting "naked" glycans, contains C-terminal SPOR domain	-1	-1	-1	-1	0	0	0	0	0	0	3.10487	0	0	0	0	0	0	3.81591	0	0
COG0798	373	36	337	P	Arsenite efflux pump ArsB, ACR3 family	-1	-1	-1	-1	0	0	16	0.902	2.502	2.32332	2.38225	0.351734	0.940361	15	0.748	3.27387	3.24836	2.90189	0.886379	0.939294
COG0799	579	0	579	J	Ribosomal silencing factor RsfS, regulates association of 30S and 50S subunits	-1	-1	-1	-1	0	0	0	0	0	0	2.72745	0	0	0	0	0	0	3.07603	0	0
COG0800	403	15	388	G	2-keto-3-deoxy-6-phosphogluconate aldolase	-1	-1	-1	-1	0	0	1	0.97	2.97962	0.849933	2.62969	0.189185	0.583902	1	0.968	2.53937	0.726159	2.21752	0.28596	0.579608
COG0801	526	0	526	H	7,8-dihydro-6-hydroxymethylpterin-pyrophosphokinase	-1	-1	-1	-1	0	0	0	0	0	0	3.17536	0	0	0	0	0	0	2.81009	0	0
COG0802	582	0	582	J	tRNA A37 threonylcarbamoyladenosine biosynthesis protein TsaE	-1	-1	-1	-1	0	0	0	0	0	0	3.29716	0	0	0	0	0	0	2.85593	0	0
COG0803	600	55	545	P	ABC-type Zn uptake system ZnuABC, Zn-binding component ZnuA	-1	-1	-1	-1	0	0	9	0.754	4.20764	3.78177	3.6321	0.372589	0.881001	7	0.648	3.67146	3.41508	3.18761	0.868215	0.899193
COG0804	231	11	220	E	Urease alpha subunit	-1	-1	-1	-1	0	0	4	0.828	1.03351	0.669106	0.864463	0.323538	0.741921	4	0.824	1.16728	0.784819	0.974635	0.672351	0.753658
COG0805	570	47	523	U	Sec-independent protein secretion pathway component TatC	-1	-1	3856	0	0	0	1	0.81	4.13095	2.99517	3.10088	0.200943	0.737851	4	0.543	4.20143	3.98984	3.29704	0.784743	0.867191
COG0806	581	0	581	J	Ribosomal 30S subunit maturation factor RimM, required for 16S rRNA processing	-1	-1	-1	-1	0	0	0	0	0	0	3.51846	0	0	0	0	0	0	3.55276	0	0
COG0807	621	10	611	H	GTP cyclohydrolase II	-1	-1	-1	-1	0	0	5	0.912	2.24378	1.60818	2.28706	0.320632	0.868006	5	0.79	2.65697	1.97647	2.47614	0.743882	0.837913
COG0809	558	1	557	J	S-adenosylmethionine:tRNA-ribosyltransferase-isomerase (queuine synthetase)	-1	-1	-1	-1	0	0	1	0.98	2.14801	0	2.33173	0	0.542765	1	0.702	2.28316	0	2.17962	0	0.477324
COG0810	557	2	555	M	Periplasmic protein TonB, links inner and outer membranes	-1	-1	-1	-1	0	0	2	0.855	7.84048	9.63767	5.64438	0.76149	0.974561	2	0.374	5.84153	4.7538	4.85639	0.813794	0.822575
COG0811	593	18	575	U	Biopolymer transport protein ExbB/TolQ	-1	-1	-1	-1	0	0	5	0.836	4.85977	2.65102	3.52827	0.178918	0.635759	5	0.75	5.50092	2.65485	3.59039	0.48262	0.567654
COG0812	601	1	600	M	UDP-N-acetylenolpyruvoylglucosamine reductase	-1	-1	-1	-1	0	0	1	0.94	3.94888	0	3.30658	0	0.418673	1	0.883	3.8627	0	3.12781	0	0.404874
COG0813	153	3	150	F	Purine-nucleoside phosphorylase	-1	-1	-1	-1	0	0	3	0.783	2.67464	3.95399	1.32936	0.882726	0.987676	2	0.67	3.57227	5.21989	1.39183	0.389621	0.925424
COG0814	123	2	121	E	Amino acid permease	-1	-1	-1	-1	0	0	1	0.97	3.49761	0.595915	3.31788	0.176883	0.559496	1	0.997	3.92744	0.61573	3.61508	0.156776	0.538623
COG0815	461	0	461	M	Apolipoprotein N-acyltransferase	-1	-1	-1	-1	0	0	0	0	0	0	3.83176	0	0	0	0	0	0	3.9224	0	0
COG0816	596	2	594	K	RNase H-fold protein, predicted Holliday junction resolvase in Firmicutes and mycoplasms, involved in anti-termination at Rho-dependent terminators	-1	-1	-1	-1	0	0	1	0.99	4.80053	2.97786	3.21037	0.376122	0.644536	2	0.781	4.8475	4.94197	2.64392	0.545419	0.782454
COG0817	557	3	554	L	Holliday junction resolvasome RuvABC endonuclease subunit	-1	-1	-1	-1	0	0	2	0.7	2.59287	1.30523	2.61294	0.292612	0.755565	2	0.797	2.35465	1.48961	2.54646	0.632627	0.857046
COG0818	362	2	360	I	Diacylglycerol kinase	-1	-1	-1	-1	0	0	2	0.895	2.72899	2.04213	3.11335	0.55062	0.944578	2	0.815	2.38376	1.85236	2.56612	0.777074	0.926787
COG0819	219	33	186	H	Thiaminase	-1	-1	-1	-1	0	0	6	0.735	3.00487	2.3117	3.1518	0.295639	0.909107	6	0.703	2.85054	2.85054	2.16306	3.06769	0.758823
COG0820	583	2	581	J	Adenine C2-methylase RlmN of 23S rRNA A2503 and tRNA A37	-1	-1	-1	-1	0	0	1	0.94	3.627	0.849494	2.57599	0.185057	0.47222	1	0.511	6.25708	1.2017	2.76915	0.192054	0.317308
COG0821	538	0	538	I	4-hydroxy-3-methylbut-2-en-1-yl diphosphate synthase IspG/GcpE	-1	-1	-1	-1	0	0	0	0	0	0	2.15056	0	0	0	0	0	0	3.61693	0	0
COG0822	548	47	501	O	NifU homolog involved in Fe-S cluster formation	-1	-1	-1	-1	0	0	13	0.763	3.03789	2.11428	3.24801	0.241898	0.882568	11	0.732	2.45379	1.64921	2.67753	0.672106	0.881642
COG0823	644	22	622	U	Periplasmic component of the Tol biopolymer transport system	-1	-1	-1	-1	0	0	16	0.809	7.93066	8.11794	6.88974	0.567791	0.946181	16	0.73	8.14151	8.45031	6.83983	0.840119	0.939024
COG0824	818	40	778	I	Acyl-CoA thioesterase FadM	-1	-1	3521	0	0	0	9	0.908	3.87455	2.8454	4.04973	0.248876	0.889797	9	0.633	3.93105	2.74849	3.88492	0.699175	0.84372
COG0825	506	0	506	I	Acetyl-CoA carboxylase alpha subunit	-1	-1	-1	-1	0	0	0	0	0	0	2.00843	0	0	0	0	0	0	1.76143	0	0
COG0826	423	32	391	O	Collagenase-like protease, PrtC family	-1	-1	-1	-1	0	0	7	0.78	3.36155	2.72877	3.49925	0.295529	0.926361	5	0.852	4.30506	3.66653	4.34498	0.85168	0.930476
COG0827	199	18	181	L	Adenine-specific DNA methylase	-1	-1	-1	-1	0	0	12	0.818	5.94792	5.84284	5.47338	0.474708	0.951275	12	0.768	5.97146	6.0282	5.43117	0.90952	0.959511
COG0828	461	0	461	J	Ribosomal protein S21	-1	-1	-1	-1	0	0	0	0	0	0	2.38494	0	0	0	0	0	0	2.61708	0	0
COG0829	222	11	211	O	Urease accessory protein UreH	-1	-1	-1	-1	0	0	4	0.85	3.3602	1.93526	3.11338	0.318092	0.75124	4	0.624	3.44623	2.08816	3.21402	0.605925	0.769271
COG0830	222	12	210	O	Urease accessory protein UreF	-1	-1	-1	-1	0	0	3	0.89	2.8929	2.19485	2.56585	0.357124	0.822824	4	0.528	2.56206	1.98833	2.28056	0.776064	0.833095
COG0831	206	10	196	E	Urease gamma subunit	-1	-1	-1	-1	0	0	3	0.713	1.43969	0.915392	0.99192	0.293201	0.662406	3	0.604	1.4261	0.962402	0.9645	0.674849	0.675585
COG0832	231	11	220	E	Urease beta subunit	-1	-1	-1	-1	0	0	4	0.762	1.61812	1.09892	1.47961	0.338771	0.796767	4	0.784	1.30326	0.971661	1.34998	0.745564	0.890706
COG0833	146	14	132	E	Amino acid permease	-1	-1	-1	-1	0	0	8	0.899	3.51002	3.00146	2.81099	0.356979	0.827978	8	0.753	4.08788	3.80137	3.08248	0.754053	0.841983
COG0834	1018	37	981	ET	ABC-type amino acid transport/signal transduction system, periplasmic component/domain	-1	-1	-1	-1	0	0	15	0.879	4.32862	3.7416	4.21485	0.405189	0.91905	14	0.821	4.03408	3.64282	3.914	0.903013	0.936623
COG0835	483	42	441	NT	Chemotaxis signal transduction protein	-1	-1	-1	-1	0	0	9	0.673	3.47684	2.88342	3.39227	0.323303	0.9025	8	0.798	3.13312	2.93423	2.69617	0.860538	0.898529
COG0836	464	26	438	M	Mannose-1-phosphate guanylyltransferase	-1	-1	-1	-1	0	0	5	0.896	2.51079	1.84688	2.37924	0.3013	0.841593	5	0.948	2.68246	1.82288	2.54755	0.679555	0.81463
COG0837	212	0	212	G	Glucokinase	-1	-1	-1	-1	0	0	0	0	0	0	2.59609	0	0	0	0	0	0	2.6966	0	0
COG0838	495	44	451	C	NADH:ubiquinone oxidoreductase subunit 3 (chain A)	-1	-1	-1	-1	0	0	5	0.794	3.33543	2.87361	2.44078	0.207338	0.796657	4	0.419	3.27656	3.01398	2.2294	0.68041	0.800136
COG0839	495	46	449	C	NADH:ubiquinone oxidoreductase subunit 6 (chain J)	-1	-1	-1	-1	0	0	8	0.703	3.16678	2.46324	2.98344	0.249373	0.85997	9	0.643	4.91145	4.70624	3.73241	0.759941	0.859079
COG0840	833	57	776	NT	Methyl-accepting chemotaxis protein	-1	-1	-1	-1	0	0	18	0.627	4.65624	4.49491	4.34551	0.503671	0.949309	17	0.671	5.86567	5.32386	5.64705	0.90763	0.93518
COG0841	992	3	989	V	Multidrug efflux pump subunit AcrB	-1	-1	-1	-1	0	0	2	0.945	5.96647	4.02885	3.47934	0.258388	0.629199	2	0.691	7.21821	5.59648	3.45268	0.478329	0.626828
COG0842	1290	104	1186	V	ABC-type multidrug transport system, permease component	-1	-1	845	0	0	0	40	0.785	4.47994	3.89392	4.77607	0.366822	0.967645	44	0.722	4.30849	4.17998	4.18942	0.970174	0.97127
COG0843	527	32	495	C	Heme/copper-type cytochrome/quinol oxidase, subunit 1	-1	-1	151	0	0	0	8	0.89	3.19625	2.71248	2.46404	0.222966	0.809781	8	0.8	4.25803	3.9644	2.90577	0.682423	0.806732
COG0845	1688	1	1687	MV	Multidrug efflux pump subunit AcrA (membrane-fusion protein)	-1	-1	-1	-1	0	0	1	0.99	6.59534	0	4.7535	0	0.360368	1	0.615	7.31851	0	4.69175	0	0.32054
COG0846	520	40	480	O	NAD-dependent protein deacetylase, SIR2 family	-1	-1	-1	-1	0	0	11	0.863	3.20857	2.28146	3.62976	0.362764	0.921159	11	0.604	2.95763	2.12642	3.41743	0.71896	0.937213
COG0847	742	15	727	L	DNA polymerase III, epsilon subunit or related 3'-5' exonuclease	-1	-1	-1	-1	0	0	14	0.661	4.99108	4.88592	4.7721	0.632399	0.967527	13	0.725	6.42677	6.54532	5.16074	0.803007	0.910727
COG0848	624	3	621	U	Biopolymer transport protein ExbD	-1	-1	-1	-1	0	0	1	0.9	4.76719	1.55374	3.57997	0.196437	0.538443	1	0.263	4.88921	1.82534	3.59338	0.37334	0.55415
COG0849	488	10	478	D	Cell division ATPase FtsA	-1	-1	-1	-1	0	0	4	0.985	4.67018	2.55318	2.86427	0.24008	0.580003	4	0.829	5.12522	2.93464	2.83459	0.553067	0.562828
COG0850	288	0	288	D	Septum formation inhibitor MinC	-1	-1	-1	-1	0	0	0	0	0	0	3.74644	0	0	0	0	0	0	4.30204	0	0
COG0851	264	0	264	D	Septum formation topological specificity factor MinE	-1	-1	-1	-1	0	0	0	0	0	0	2.51514	0	0	0	0	0	0	2.88605	0	0
COG0852	549	74	475	C	NADH:ubiquinone oxidoreductase 27 kD subunit (chain C)	-1	-1	-1	-1	0	0	11	0.884	3.7929	3.00062	3.28809	0.242685	0.829012	12	0.785	4.52572	3.84164	3.80908	0.841651	0.845248
COG0853	393	5	388	H	Aspartate 1-decarboxylase	-1	-1	-1	-1	0	0	4	0.74	1.90697	1.59529	1.85558	0.387348	0.904806	4	0.617	2.61032	2.15257	2.48409	0.824639	0.888141
COG0854	363	0	363	H	Pyridoxine 5'-phosphate synthase PdxJ	-1	-1	-1	-1	0	0	0	0	0	0	1.86054	0	0	0	0	0	0	2.36413	0	0
COG0855	472	23	449	P	Polyphosphate kinase	-1	-1	-1	-1	0	0	5	0.75	2.45204	2.04912	2.43881	0.304465	0.915143	5	0.444	2.99812	2.56543	2.96719	0.855681	0.922681
COG0856	47	47	0	F	Orotate phosphoribosyltransferase homolog	-1	-1	-1	-1	0	0	0	0	0	1.44838	0	0	0	0	0	0	1.76544	0	0	0
COG0857	222	26	196	R	BioD-like N-terminal domain of phosphotransacetylase	-1	-1	2044	0	0	0	3	0.783	3.08838	1.38725	2.40138	0.21861	0.613368	4	0.439	3.35427	1.24253	2.78486	0.370433	0.600338
COG0858	614	0	614	J	Ribosome-binding factor A	-1	-1	-1	-1	0	0	0	0	0	0	2.95392	0	0	0	0	0	0	2.71469	0	0
COG0859	598	3	595	M	ADP-heptose:LPS heptosyltransferase	-1	-1	-1	-1	0	0	3	0.957	5.01358	4.54994	4.41102	0.59212	0.893668	3	0.629	3.794	3.71965	3.43848	0.906295	0.94335
COG0860	504	0	504	M	N-acetylmuramoyl-L-alanine amidase	-1	-1	-1	-1	0	0	0	0	0	0	4.14543	0	0	0	0	0	0	4.29351	0	0
COG0861	519	6	513	P	Membrane protein TerC, possibly involved in tellurium resistance	-1	-1	-1	-1	0	0	5	0.794	3.7063	2.07687	4.22074	0.320552	0.849583	5	0.616	5.10816	2.75194	5.92499	0.538734	0.849321
COG0863	314	56	258	L	DNA modification methylase	-1	-1	-1	-1	0	0	34	0.936	5.32038	4.98759	5.30996	0.519067	0.967746	35	0.802	5.86731	5.42006	5.92152	0.923772	0.966506
COG0864	253	92	161	K	Metal-responsive transcriptional regulator, contains CopG/Arc/MetJ DNA-binding domain	-1	-1	-1	-1	0	0	12	0.772	3.21365	2.5133	3.34932	0.36096	0.912144	10	0.589	3.24742	2.41286	3.04963	0.743007	0.84105
COG1001	213	35	178	F	Adenine deaminase	-1	-1	-1	-1	0	0	18	0.842	2.20328	2.09352	2.18905	0.57733	0.971861	16	0.746	2.29531	2.17602	2.26913	0.948029	0.968311
COG1002	297	37	260	V	Type II restriction/modification system, DNA methylase subunit YeeA	-1	-1	-1	-1	0	0	18	0.924	6.02576	5.40308	6.19724	0.393435	0.96256	18	0.744	7.62458	6.60112	7.99582	0.865768	0.957229
COG1003	490	39	451	E	Glycine cleavage system protein P (pyridoxal-binding), C-terminal domain	-1	-1	-1	-1	0	0	2	0.68	2.60106	1.21492	1.99265	0.173397	0.61659	2	0.713	3.41403	1.67225	2.69806	0.489818	0.640052
COG1004	595	44	551	M	UDP-glucose 6-dehydrogenase	-1	-1	-1	-1	0	0	8	0.929	2.56104	1.69169	2.38507	0.333905	0.79592	7	0.638	2.59365	1.92144	2.45894	0.740826	0.844444
COG1005	519	68	451	C	NADH:ubiquinone oxidoreductase subunit 1 (chain H)	-1	-1	-1	-1	0	0	6	0.777	3.15202	2.71381	2.41314	0.216799	0.813278	6	0.678	3.89793	3.52485	2.80506	0.719628	0.811957
COG1006	327	53	274	P	Multisubunit Na+/H+ antiporter, MnhC subunit	-1	-1	1010	0	0	0	10	0.824	3.22587	2.28918	2.98448	0.242673	0.817401	10	0.761	3.69788	2.81494	3.55956	0.761231	0.861912
COG1007	509	56	453	C	NADH:ubiquinone oxidoreductase subunit 2 (chain N)	-1	-1	-1	-1	0	0	4	0.615	3.19311	2.40743	2.71772	0.275554	0.802531	5	0.814	3.29371	2.67825	2.77264	0.813141	0.82747
COG1008	518	43	475	C	NADH:ubiquinone oxidoreductase subunit 4 (chain M)	-1	-1	-1	-1	0	0	5	0.512	2.93078	2.09092	2.50122	0.224167	0.783432	4	0.712	2.73373	2.11382	2.26727	0.773239	0.801304
COG1009	595	71	524	CP	NADH:ubiquinone oxidoreductase subunit 5 (chain L)/Multisubunit Na+/H+ antiporter, MnhA subunit	-1	-1	833	0	0	0	15	0.811	3.42977	3.13125	2.95036	0.270746	0.886592	14	0.727	3.93071	3.82344	3.1538	0.802348	0.887528
COG1010	182	52	130	H	Precorrin-3B methylase	-1	-1	-1	-1	0	0	10	0.736	2.00954	1.76432	1.88679	0.356356	0.908443	10	0.701	2.09655	1.75569	2.00832	0.837421	0.897668
COG1011	861	66	795	H	FMN phosphatase YigB, HAD superfamily	-1	-1	-1	-1	0	0	21	0.744	4.77048	3.94252	4.84899	0.338936	0.921449	24	0.726	4.40836	3.84376	4.4937	0.871926	0.945644
COG1012	2013	76	1937	C	Acyl-CoA reductase or other NAD-dependent aldehyde dehydrogenase	-1	-1	513	0	0	0	29	0.816	3.18491	2.67437	3.4998	0.336314	0.969286	29	0.762	3.00176	2.48719	3.36735	0.828577	0.975185
COG1013	396	97	299	C	Pyruvate:ferredoxin oxidoreductase or related 2-oxoacid:ferredoxin oxidoreductase, beta subunit	-1	-1	-1	-1	0	0	23	0.784	2.92744	2.35385	3.14975	0.31174	0.940002	22	0.644	3.00995	2.64861	3.03171	0.879951	0.94359
COG1014	461	114	347	C	Pyruvate:ferredoxin oxidoreductase or related 2-oxoacid:ferredoxin oxidoreductase, gamma subunit	-1	-1	-1	-1	0	0	22	0.897	3.33006	3.01736	3.41467	0.34231	0.965752	29	0.68	3.53939	3.14557	3.68624	0.888732	0.96511
COG1015	180	1	179	G	Phosphopentomutase	-1	-1	-1	-1	0	0	1	0.77	4.2538	0	1.71664	0	0.201777	1	0.739	7.58592	7.58592	0	2.00224	0
COG1017	82	0	82	C	Hemoglobin-like flavoprotein	-1	-1	-1	-1	0	0	0	0	0	0	2.73117	0	0	0	0	0	0	2.63597	0	0
COG1018	740	31	709	C	Ferredoxin-NADP reductase	-1	-1	-1	-1	0	0	9	0.737	4.06682	3.29155	3.8825	0.27552	0.882023	10	0.789	3.53137	2.9303	3.46436	0.829792	0.905408
COG1019	55	55	0	H	Phosphopantetheine adenylyltransferase	-1	-1	-1	-1	0	0	0	0	0	1.70429	0	0	0	0	0	0	2.11168	0	0	0
COG1020	799	2	797	Q	Non-ribosomal peptide synthetase component F	-1	-1	-1	-1	0	0	2	0.98	6.25264	8.31724	4.07093	0.799071	0.990634	2	0.773	7.05619	10.2687	4.29128	0.608158	1.03172
COG1021	96	0	96	Q	Non-ribosomal peptide synthetase component E (peptide arylation enzyme)	-1	-1	-1	-1	0	0	0	0	0	0	1.63461	0	0	0	0	0	0	1.54676	0	0
COG1022	522	19	503	I	Long-chain acyl-CoA synthetase (AMP-forming)	-1	-1	-1	-1	0	0	3	0.897	2.85533	1.40154	2.99669	0.278791	0.77018	4	0.847	2.8148	1.33267	3.04785	0.473449	0.778121
COG1023	200	20	180	G	6-phosphogluconate dehydrogenase (decarboxylating)	-1	-1	-1	-1	0	0	3	0.693	1.90452	0.78123	1.58025	0.231094	0.619966	3	0.838	1.86746	0.825008	1.45998	0.441781	0.611791
COG1024	1398	39	1359	I	Enoyl-CoA hydratase/carnithine racemase	-1	-1	-1	-1	0	0	16	0.612	3.13068	2.64818	3.34607	0.340939	0.957341	17	0.695	3.06121	2.65953	3.28347	0.868784	0.970695
COG1025	59	0	59	O	Secreted/periplasmic Zn-dependent peptidases, insulinase-like	-1	-1	-1	-1	0	0	0	0	0	0	2.30693	0	0	0	0	0	0	2.65018	0	0
COG1026	75	0	75	O	Zn-dependent peptidase, M16 (insulinase) family	-1	-1	-1	-1	0	0	0	0	0	0	2.3898	0	0	0	0	0	0	2.64157	0	0
COG1027	222	7	215	E	Aspartate ammonia-lyase	-1	-1	494	1	0	0	1	0.99	1.71758	0.901154	1.47955	0.226045	0.693043	1	1	2.17876	1.26123	1.72174	0.578878	0.684558
COG1028	4332	83	4249	IQR	NAD(P)-dependent dehydrogenase, short-chain alcohol dehydrogenase family	-1	-1	-1	-1	0	0	51	0.7	3.27388	3.07045	3.38262	0.421526	0.985538	53	0.702	2.7828	2.50239	3.02868	0.899235	0.993796
COG1029	59	29	30	C	Formylmethanofuran dehydrogenase subunit B	-1	-1	-1	-1	0	0	2	0.78	2.79284	1.17966	2.15172	0.358681	0.596414	2	0.869	3.00924	1.21328	2.35342	0.403185	0.592626
COG1030	247	41	206	O	Membrane-bound serine protease (ClpP class)	-1	-1	-1	-1	0	0	7	0.663	3.21221	2.37764	3.03347	0.369212	0.842271	6	0.757	3.19806	2.61203	3.02548	0.816753	0.881394
COG1031	77	60	17	R	Radical SAM superfamily enzyme with C-terminal helix-hairpin-helix motif	-1	-1	-1	-1	0	0	3	0.463	1.94145	1.58233	1.79059	0.410512	0.86866	2	0.736	2.34912	1.85012	2.21011	0.787578	0.864202
COG1032	648	92	556	R	Radical SAM superfamily enzyme YgiQ, UPF0313 family	-1	-1	2960	0	0	0	29	0.802	5.0691	4.34621	5.30552	0.354612	0.952016	29	0.776	5.53897	4.76626	5.77178	0.860495	0.951263
COG1033	275	51	224	R	Predicted exporter protein, RND superfamily	-1	-1	-1	-1	0	0	8	0.77	4.1418	2.91404	3.96091	0.305883	0.829948	8	0.627	4.19749	2.94287	4.01178	0.701104	0.82843
COG1034	313	9	304	C	NADH dehydrogenase/NADH:ubiquinone oxidoreductase 75 kD subunit (chain G)	-1	-1	-1	-1	0	0	4	0.792	4.17521	3.4594	2.87386	0.314276	0.758435	4	0.753	5.33206	4.55662	3.56563	0.668715	0.761642
COG1035	89	20	69	C	Coenzyme F420-reducing hydrogenase, beta subunit	-1	-1	3739	1	0	0	1	0.97	3.51647	1.05295	2.84398	0.179753	0.554097	1	0.944	3.97435	1.06125	3.21276	0.267024	0.537698
COG1036	72	31	41	C	Archaeal flavoprotein	-1	-1	2607	0	0	0	4	0.8	3.17589	1.76708	3.54155	0.369205	0.835771	4	0.678	3.49106	1.84387	3.62268	0.528169	0.782936
COG1038	179	1	178	C	Pyruvate carboxylase	-1	-1	-1	-1	0	0	1	0.72	2.77563	0	1.75589	0	0.316303	1	0.814	3.38516	0	2.13977	0	0.316051
COG1039	60	4	56	L	Ribonuclease HIII	-1	-1	-1	-1	0	0	3	0.677	2.73023	2.38185	2.56006	0.579728	0.905033	3	0.68	2.88447	2.48653	2.48346	0.860976	0.861509
COG1040	640	9	631	R	Predicted amidophosphoribosyltransferases	-1	-1	-1	-1	0	0	7	0.799	5.1407	5.1807	4.56276	0.611803	0.947678	6	0.447	4.38765	5.0315	3.38804	0.772175	0.959459
COG1041	119	75	44	J	tRNA G10 N-methylase Trm11	-1	-1	-1	-1	0	0	4	0.708	4.38003	2.73537	4.10925	0.301345	0.781343	4	0.764	4.1692	2.45638	4.63716	0.589173	0.850707
COG1042	278	84	194	C	Acyl-CoA synthetase (NDP forming)	-1	-1	-1	-1	0	0	13	0.836	2.67002	2.02772	2.75034	0.374934	0.89476	16	0.744	3.01313	2.25891	3.13483	0.74969	0.895039
COG1043	430	1	429	M	Acyl-[acyl carrier protein]--UDP-N-acetylglucosamine O-acyltransferase	-1	-1	-1	-1	0	0	1	0.99	3.47182	0	2.1301	0	0.30677	1	0.835	4.8836	0	2.16919	0	0.222089
COG1044	467	5	462	M	UDP-3-O-[3-hydroxymyristoyl] glucosamine N-acyltransferase	-1	-1	-1	-1	0	0	4	0.677	3.50355	3.38142	2.64167	0.588832	0.859568	4	0.8	3.30647	3.3649	2.29124	0.692955	0.855312
COG1045	588	28	560	E	Serine acetyltransferase	-1	-1	-1	-1	0	0	8	0.859	3.2094	2.84576	3.12205	0.26081	0.929739	7	0.882	4.04631	3.71032	3.81295	0.916965	0.929646
COG1047	424	87	337	O	FKBP-type peptidyl-prolyl cis-trans isomerase 2	-1	-1	-1	-1	0	0	12	0.654	3.62856	2.66887	2.51433	0.298981	0.714223	12	0.72	3.2773	2.47557	2.38402	0.727435	0.741401
COG1048	527	46	481	C	Aconitase A	-1	-1	-1	-1	0	0	8	0.8	2.26579	1.95116	2.32329	0.275932	0.943257	8	0.822	3.73766	3.35375	3.83165	0.897284	0.961215
COG1049	198	1	197	C	Aconitase B	-1	-1	-1	-1	0	0	1	1	1.14273	0	1.10014	0	0.481365	1	0.153	1.54882	0	1.64996	0	0.532651
COG1051	1214	79	1135	F	ADP-ribose pyrophosphatase YjhB, NUDIX family	-1	-1	2575	0	0	0	28	0.856	5.10886	4.46446	5.22403	0.367358	0.948204	31	0.706	5.01914	4.28962	5.13527	0.854652	0.938895
COG1052	671	57	614	CHR	Lactate dehydrogenase or related 2-hydroxyacid dehydrogenase	-1	-1	-1	-1	0	0	18	0.809	2.99449	2.68327	3.05601	0.38947	0.958306	19	0.802	3.17362	2.8956	3.00986	0.912398	0.930399
COG1053	796	65	731	C	Succinate dehydrogenase/fumarate reductase, flavoprotein subunit	-1	-1	-1	-1	0	0	8	0.676	2.8721	1.85063	3.37943	0.182144	0.910492	8	0.771	3.24112	1.97946	3.92735	0.610733	0.911229
COG1054	261	0	261	R	Predicted sulfurtransferase	-1	-1	-1	-1	0	0	0	0	0	0	2.77518	0	0	0	0	0	0	2.72987	0	0
COG1055	491	54	437	P	Na+/H+ antiporter NhaD or related arsenite permease	-1	-1	-1	-1	0	0	19	0.874	3.64978	3.09267	3.74991	0.33936	0.937396	22	0.61	4.71042	3.92752	4.83182	0.833794	0.929784
COG1056	130	88	42	H	Nicotinamide mononucleotide adenylyltransferase	-1	-1	-1	-1	0	0	6	0.735	3.48589	1.70964	2.70779	0.351506	0.633617	4	0.778	3.84311	1.71162	3.3008	0.445373	0.652131
COG1057	577	4	573	H	Nicotinic acid mononucleotide adenylyltransferase	-1	-1	-1	-1	0	0	1	1	4.76839	1.07958	3.39428	0.189242	0.469117	1	1	4.02266	1.03421	2.71243	0.257095	0.46569
COG1058	235	51	184	R	Predicted nucleotide-utilizing enzyme related to molybdopterin-biosynthesis enzyme MoeA	-1	-1	-1	-1	0	0	7	0.91	3.0294	2.01044	2.89026	0.278186	0.808857	6	0.674	3.29409	2.26037	3.16807	0.686188	0.823966
COG1059	45	17	28	LV	Thermostable 8-oxoguanine DNA glycosylase	-1	-1	-1	-1	0	0	5	0.502	2.40754	1.74617	2.51527	0.544932	0.88502	6	0.647	2.47217	1.77201	2.81667	0.716782	0.928067
COG1060	305	67	238	H	2-iminoacetate synthase ThiH (tyrosine cleavage enzyme, thamine biosynthesis)	-1	-1	1231	0	0	0	9	0.841	2.41406	1.99468	2.38156	0.291197	0.906408	7	0.862	2.81135	2.28123	2.80056	0.811438	0.903801
COG1061	525	72	453	KL	Superfamily II DNA or RNA helicase	-1	-1	1351	0	0	0	21	0.878	5.96537	4.34093	6.23561	0.283252	0.886496	22	0.676	6.58254	4.68776	7.09149	0.712151	0.894734
COG1062	389	7	382	R	Zn-dependent alcohol dehydrogenase	-1	-1	-1	-1	0	0	3	0.833	2.16677	1.54302	1.82901	0.33756	0.778121	3	0.679	2.05367	1.40517	1.76222	0.684225	0.771154
COG1063	1027	64	963	ER	Threonine dehydrogenase or related Zn-dependent dehydrogenase	-1	-1	-1	-1	0	0	36	0.801	3.74295	3.75267	3.62825	0.442996	0.985977	36	0.696	4.0515	4.02033	3.96009	0.977438	0.984872
COG1064	510	42	468	G	D-arabinose 1-dehydrogenase, Zn-dependent alcohol dehydrogenase family	-1	-1	-1	-1	0	0	17	0.837	3.13257	2.55964	3.04217	0.358823	0.894124	17	0.806	3.10393	2.66612	2.93899	0.858952	0.902907
COG1066	572	4	568	O	Predicted ATP-dependent serine protease	-1	-1	-1	-1	0	0	3	0.983	4.17315	4.28574	2.06394	0.434026	0.760777	3	0.768	8.94202	10.5127	2.23667	0.25013	0.712892
COG1067	234	57	177	O	Predicted ATP-dependent protease	-1	-1	-1	-1	0	0	3	0.483	4.28621	1.41493	3.15148	0.231597	0.532687	3	0.787	5.39411	1.66738	4.14417	0.309111	0.538694
COG1069	137	0	137	G	Ribulose kinase	-1	-1	-1	-1	0	0	0	0	0	0	2.36153	0	0	0	0	0	0	2.934	0	0
COG1070	616	16	600	G	Sugar (pentulose or hexulose) kinase	-1	-1	-1	-1	0	0	11	0.869	3.42199	3.25138	3.40497	0.481015	0.972583	11	0.732	3.43504	3.29067	3.44061	0.957972	0.979797
COG1071	661	29	632	C	TPP-dependent pyruvate or acetoin dehydrogenase subunit alpha	-1	-1	-1	-1	0	0	10	0.803	2.52353	1.66877	2.75053	0.276942	0.875618	9	0.868	2.5214	1.65231	2.79505	0.655317	0.881925
COG1072	164	3	161	H	Panthothenate kinase	-1	-1	-1	-1	0	0	2	0.625	2.38566	2.18721	1.76151	0.55397	0.827593	3	0.8	3.62331	4.35232	2.15728	0.59539	0.898295
COG1073	1295	62	1233	T	Fermentation-respiration switch protein FrsA, has esterase activity, DUF1100 family	-1	-1	1142	0	0	0	36	0.805	6.28092	6.07749	6.35052	0.513345	0.989346	37	0.628	6.18132	5.8275	6.43316	0.942761	0.991752
COG1074	539	25	514	L	ATP-dependent exoDNAse (exonuclease V) beta subunit (contains helicase and exonuclease domains)	-1	-1	-1	-1	0	0	7	0.836	4.8591	4.05183	4.89915	0.2982	0.921053	6	0.637	5.54127	4.69717	5.32779	0.847671	0.904573
COG1075	447	10	437	I	Triacylglycerol esterase/lipase EstA, alpha/beta hydrolase fold	-1	-1	-1	-1	0	0	5	0.734	6.14759	5.18471	5.80549	0.411085	0.893863	5	0.739	6.50216	5.44391	6.13491	0.837247	0.890383
COG1076	237	0	237	O	DnaJ-domain-containing proteins 1	-1	-1	-1	-1	0	0	0	0	0	0	3.88001	0	0	0	0	0	0	3.51822	0	0
COG1077	559	18	541	D	Actin-like ATPase involved in cell morphogenesis	-1	-1	-1	-1	0	0	4	0.932	3.58246	2.71302	1.5213	0.163245	0.590979	4	0.587	4.16844	3.99415	1.29762	0.311296	0.634741
COG1078	264	88	176	R	HD superfamily phosphohydrolase	-1	-1	-1	-1	0	0	9	0.931	3.9953	2.90677	3.78866	0.288384	0.837913	8	0.756	4.67977	3.24009	4.45155	0.692362	0.821797
COG1079	328	34	294	R	ABC-type uncharacterized transport system, permease component	-1	-1	-1	-1	0	0	8	0.829	2.65276	2.5348	2.38047	0.352667	0.926443	8	0.814	3.34495	3.11454	2.95555	0.883585	0.907351
COG1080	754	79	675	G	Phosphoenolpyruvate-protein kinase (PTS system EI component in bacteria)	-1	-1	-1	-1	0	0.74	12	0.841	3.49064	2.5888	3.57401	0.29922	0.882762	13	0.745	3.93489	2.82854	4.12662	0.718835	0.88378
COG1082	1115	67	1048	G	Sugar phosphate isomerase/epimerase	-1	-1	-1	-1	0	0	26	0.745	5.08672	4.1184	5.25269	0.354182	0.921132	24	0.703	5.14795	4.19233	5.43471	0.814369	0.935036
COG1083	138	5	133	M	CMP-N-acetylneuraminic acid synthetase	-1	-1	-1	-1	0	0	4	0.517	2.31701	1.96566	2.62944	0.708624	0.991599	4	0.737	2.10436	1.71648	2.3783	0.815679	0.972929
COG1084	79	79	0	R	GTP-binding protein, GTP1/Obg family	-1	-1	-1	-1	0	0	0	0	0	2.11576	0	0	0	0	0	0	2.58084	0	0	0
COG1085	257	32	225	G	Galactose-1-phosphate uridylyltransferase	-1	-1	848	0	0	0	8	0.78	3.68894	3.25747	3.22519	0.309795	0.87866	8	0.588	4.22745	4.00635	3.42439	0.810037	0.878867
COG1086	443	12	431	MO	NDP-sugar epimerase, includes UDP-GlcNAc-inverting 4,6-dehydratase FlaA1 and capsular polysaccharide biosynthesis protein EpsC	-1	-1	-1	-1	0	0	4	0.935	3.23052	1.43549	3.3623	0.261313	0.742573	5	0.814	4.34196	2.17962	4.46823	0.50199	0.765536
COG1087	573	16	557	M	UDP-glucose 4-epimerase	-1	-1	-1	-1	0	0	9	0.817	2.50447	1.97939	2.19135	0.409548	0.832658	10	0.771	2.72077	2.37889	2.21737	0.81498	0.844663
COG1088	545	36	509	M	dTDP-D-glucose 4,6-dehydratase	-1	-1	-1	-1	0	0	9	0.743	2.29714	1.61203	2.05349	0.33795	0.797844	8	0.663	2.21453	1.76207	1.85658	0.795687	0.817025
COG1089	325	21	304	M	GDP-D-mannose dehydratase	-1	-1	-1	-1	0	0	8	0.858	1.83487	1.81843	1.49782	0.480377	0.903672	8	0.877	2.53832	2.76753	1.78478	0.703136	0.896717
COG1090	320	3	317	R	NAD dependent epimerase/dehydratase family enzyme	-1	-1	-1	-1	0	0	2	0.69	2.99467	3.03469	2.32689	0.498047	0.895189	2	0.914	3.04653	3.09784	2.21564	0.727267	0.872055
COG1091	522	49	473	M	dTDP-4-dehydrorhamnose reductase	-1	-1	-1	-1	0	0	12	0.786	3.15721	2.61712	2.87923	0.412304	0.870444	14	0.67	2.59257	2.25147	2.34163	0.868429	0.885818
COG1092	430	16	414	J	23S rRNA G2069 N7-methylase RlmK or C1962 C5-methylase RlmI	-1	-1	427	0	0	0	4	0.723	3.88989	3.11034	3.84569	0.279145	0.894118	3	0.417	4.05513	3.09181	3.93221	0.762444	0.866066
COG1093	117	83	34	J	Translation initiation factor 2, alpha subunit (eIF-2alpha)	-1	-1	-1	-1	0	0	1	0.85	4.13918	1.66207	1.16975	0.125153	0.342075	1	0.557	4.98557	1.83364	1.25365	0.251455	0.309622
COG1094	83	83	0	J	rRNA processing protein Krr1/Pno1, contains KH domain	-1	-1	-1	-1	0	0	0	0	0	1.83763	0	0	0	0	0	0	2.10728	0	0	0
COG1095	82	82	0	K	DNA-directed RNA polymerase, subunit E'/Rpb7	-1	-1	-1	-1	0	0	0	0	0	1.62995	0	0	0	0	0	0	1.53055	0	0	0
COG1096	54	53	1	J	Exosome complex RNA-binding protein Csl4, contains S1 and Zn-ribbon domains	-1	-1	-1	-1	0	0	1	0.73	3.94133	2.3437	0	0	0.297323	1	0.225	4.51606	2.23237	0	0	0.247159
COG1097	54	53	1	J	Exosome complex RNA-binding protein Rrp4, contains S1 and KH domains	-1	-1	-1	-1	0	0	1	0.61	3.01688	1.9001	0	0	0.314912	1	0.558	2.79284	1.58142	0	0	0.283121
COG1098	103	0	103	R	Predicted RNA-binding protein, contains ribosomal protein S1 (RPS1) domain	-1	-1	-1	-1	0	0	0	0	0	0	2.27667	0	0	0	0	0	0	2.06056	0	0
COG1099	72	20	52	R	Predicted metal-dependent hydrolase, TIM-barrel fold	-1	-1	-1	-1	0	0	4	0.902	2.37398	1.84691	1.80372	0.409513	0.768883	4	0.785	2.97996	2.51654	2.17297	0.729195	0.786842
COG1100	212	84	128	R	GTPase SAR1 family domain	-1	-1	-1	-1	0	0	6	0.813	5.39899	3.84157	4.88059	0.22949	0.807759	6	0.753	5.18669	3.53895	4.55544	0.682314	0.780304
COG1101	125	0	125	R	ABC-type uncharacterized transport system, ATPase component	-1	-1	-1	-1	0	0	0	0	0	0	1.47369	0	0	0	0	0	0	1.74828	0	0
COG1102	177	80	97	F	Cytidylate kinase	-1	-1	-1	-1	0	0	5	0.588	3.48857	1.70356	3.23447	0.308829	0.707745	4	0.616	3.00347	1.54606	2.91584	0.514759	0.742791
COG1103	25	25	0	J	Archaeal Cys-tRNA synthase (O-phospho-L-seryl-tRNA:Cys-tRNA synthase)	-1	-1	-1	-1	0	0	0	0	0	1.24096	0	0	0	0	0	0	1.48159	0	0	0
COG1104	705	30	675	E	Cysteine sulfinate desulfinase/cysteine desulfurase or related enzyme	-1	-1	-1	-1	0	0	9	0.829	2.27861	1.41812	2.46143	0.306396	0.851298	9	0.808	1.80231	1.14113	1.82387	0.63315	0.822557
COG1105	298	11	287	G	Fructose-1-phosphate kinase or kinase (PfkB)	-1	-1	-1	-1	0	0	5	0.95	2.89725	2.59034	2.72398	0.492954	0.917131	4	0.848	2.64724	2.45891	2.34657	0.886422	0.90764
COG1106	217	21	196	R	ATPase/GTPase, AAA15 family	-1	-1	-1	-1	0	0	15	0.833	5.6308	5.22939	5.34685	0.623478	0.939142	14	0.748	5.63486	5.17895	5.31166	0.919091	0.930866
COG1107	57	51	6	L	Archaea-specific RecJ-like exonuclease, contains DnaJ-type Zn finger domain	-1	-1	-1	-1	0	0	4	0.545	3.66556	1.43601	4.88997	0.731075	0.862893	4	0.562	3.78077	1.46088	5.47386	0.386397	0.917107
COG1108	655	57	598	P	ABC-type Mn2+/Zn2+ transport system, permease component	-1	-1	-1	-1	0	0	12	0.823	3.17807	2.79134	3.01772	0.332195	0.91393	14	0.74	2.91709	2.65199	2.70042	0.909125	0.917425
COG1109	956	94	862	G	Phosphomannomutase	5	0	-1	-1	0	0.68	9	0.643	3.35245	2.12868	3.45312	0.220296	0.832495	8	0.523	3.05793	3.05793	2.09664	3.01995	0.685641
COG1110	55	35	20	L	Reverse gyrase	-1	-1	2093	0	0	0	2	0.825	1.9598	1.73375	1.5428	0.437075	0.835939	2	0.835	2.26257	2.00106	1.85943	0.821823	0.853122
COG1111	11	10	1	L	ERCC4-related helicase	-1	-1	-1	-1	0	0	1	0	3.12646	1.72171	0	0	0.275345	1	0.772	3.28953	1.72829	0	0	0.262695
COG1112	255	20	235	L	Superfamily I DNA and/or RNA helicase	-1	-1	2540	0	0	0	12	0.764	5.3746	4.19674	5.76307	0.401318	0.926564	12	0.865	7.08161	6.03516	7.56282	0.85223	0.96009
COG1113	298	14	284	E	L-asparagine transporter and related permeases	-1	-1	-1	-1	0	0	8	0.871	3.8725	2.75344	2.65577	0.36626	0.698414	8	0.879	4.84296	3.69199	3.09962	0.640026	0.701184
COG1114	131	0	131	E	Branched-chain amino acid permeases	-1	-1	-1	-1	0	0	0	0	0	0	2.29122	0	0	0	0	0	0	2.57742	0	0
COG1115	370	11	359	E	Na+/alanine symporter	-1	-1	-1	-1	0	0	6	0.878	2.5132	2.34497	2.47075	0.368537	0.958084	7	0.816	2.99901	2.82287	2.90949	0.941267	0.955708
COG1116	755	62	693	P	ABC-type nitrate/sulfonate/bicarbonate transport system, ATPase component	-1	-1	-1	-1	0	0	15	0.771	2.70994	1.9689	2.66015	0.33579	0.854086	13	0.744	2.51241	2.03127	2.6523	0.808498	0.932089
COG1117	619	66	553	P	ABC-type phosphate transport system, ATPase component	-1	-1	-1	-1	0	0	10	0.787	1.69315	1.51142	1.49852	0.339359	0.88886	9	0.723	1.50571	1.3911	1.41353	0.923883	0.931333
COG1118	191	1	190	P	ABC-type sulfate/molybdate transport systems, ATPase component	-1	-1	-1	-1	0	0	1	0.96	2.60558	0	1.73831	0	0.333575	1	0.952	4.14656	0	1.96967	0	0.237506
COG1119	220	12	208	P	ABC-type molybdenum transport system, ATPase component/photorepair protein PhrA	-1	-1	937	0	0	0	3	0.73	2.67908	1.14584	2.63138	0.285091	0.704947	3	0.546	2.55497	1.25971	2.75916	0.493041	0.78648
COG1120	760	90	670	PH	ABC-type cobalamin/Fe3+-siderophores transport system, ATPase component	-1	-1	-1	-1	0	0	31	0.848	3.23459	2.98582	2.99091	0.461745	0.923877	35	0.638	3.03414	2.65838	2.98394	0.876158	0.929807
COG1121	626	61	565	P	ABC-type Mn2+/Zn2+ transport system, ATPase component	-1	-1	-1	-1	0	0	12	0.61	3.28263	2.95435	3.159	0.317418	0.931168	13	0.519	3.24109	3.14769	2.82764	0.872433	0.921807
COG1122	591	89	502	PR	Energy-coupling factor transporter ATP-binding protein EcfA2	-1	-1	-1	-1	0	0	33	0.781	3.21793	2.78653	3.38373	0.48271	0.958731	32	0.627	3.19539	2.95907	3.27086	0.926043	0.974831
COG1123	70	40	30	O	ABC-type glutathione transport system ATPase component, contains duplicated ATPase domain	-1	-1	-1	-1	0	0	6	0.715	3.22664	1.87673	3.06932	0.418391	0.766441	7	0.745	3.55194	1.94232	3.58341	0.546833	0.777847
COG1124	76	6	70	EP	ABC-type dipeptide/oligopeptide/nickel transport system, ATPase component	-1	-1	1962	0	0	0	3	0.84	3.08861	2.86774	2.2975	0.488494	0.836176	3	0.79	2.51638	2.36312	1.92098	0.763392	0.851244
COG1125	240	3	237	E	ABC-type proline/glycine betaine transport system, ATPase component	-1	-1	-1	-1	0	0	2	0.66	1.99072	1.27849	2.20888	0.412531	0.875904	2	0.609	2.28064	1.49857	2.47739	0.657083	0.871678
COG1126	670	34	636	E	ABC-type polar amino acid transport system, ATPase component	-1	-1	-1	-1	0	0	9	0.763	1.79676	1.54616	1.72233	0.364193	0.909551	12	0.7	1.62497	1.59023	1.45994	0.89844	0.938529
COG1127	448	0	448	M	ABC-type transporter Mla maintaining outer membrane lipid asymmetry, ATPase component MlaF	-1	-1	-1	-1	0	0	0	0	0	0	2.43656	0	0	0	0	0	0	3.03313	0	0
COG1129	717	7	710	G	ABC-type sugar transport system, ATPase component	-1	-1	-1	-1	0	0	5	0.908	2.62327	2.48515	2.56113	0.480903	0.961831	5	0.596	3.099	2.95678	2.89342	0.93366	0.943883
COG1131	2353	137	2216	V	ABC-type multidrug transport system, ATPase component	-1	-1	-1	-1	0	0	50	0.786	3.43868	2.94709	3.53223	0.359213	0.942122	49	0.75	2.62156	2.1893	2.77476	0.835114	0.946777
COG1132	1870	52	1818	V	ABC-type multidrug transport system, ATPase and permease component	-1	-1	639	0	0	0	21	0.616	4.75343	3.41218	5.52969	0.29687	0.940569	20	0.547	4.68707	3.75568	5.24885	0.801284	0.96057
COG1133	30	0	30	I	ABC-type long-chain fatty acid transport system, fused permease and ATPase components	-1	-1	-1	-1	0	0	0	0	0	0	1.17676	0	0	0	0	0	0	1.25738	0	0
COG1134	408	14	394	GM	ABC-type polysaccharide/polyol phosphate transport system, ATPase component	-1	-1	-1	-1	0	0	7	0.761	2.95125	2.23878	3.22804	0.415979	0.926189	7	0.735	3.41548	2.67711	3.74804	0.783817	0.940593
COG1135	293	0	293	E	ABC-type methionine transport system, ATPase component	-1	-1	-1	-1	0	0	0	0	0	0	2.21435	0	0	0	0	0	0	2.8417	0	0
COG1136	1540	92	1448	M	ABC-type lipoprotein export system, ATPase component	-1	-1	-1	-1	0	0	22	0.811	2.67736	2.27794	2.72675	0.362298	0.934631	25	0.593	2.55335	2.34166	2.58855	0.917094	0.96544
COG1137	439	0	439	M	ABC-type lipopolysaccharide export system, ATPase component	-1	-1	-1	-1	0	0	0	0	0	0	1.70215	0	0	0	0	0	0	2.17411	0	0
COG1138	275	17	258	CO	Cytochrome c biogenesis factor	-1	-1	-1	-1	0	0	2	0.785	4.17658	3.13508	2.51238	0.331595	0.676086	3	0.745	4.94923	4.93141	2.95155	0.596365	0.796382
COG1139	268	51	217	C	L-lactate utilization protein LutB, contains a ferredoxin-type domain	-1	-1	-1	-1	0	0	7	0.969	3.98826	3.86666	2.51458	0.249539	0.800004	8	0.858	4.58739	5.02183	2.55358	0.556652	0.825678
COG1140	156	15	141	CP	Nitrate reductase beta subunit	-1	-1	-1	-1	0	0	7	0.91	2.54995	1.8611	1.65564	0.331979	0.68957	6	0.836	4.81805	4.35171	2.29942	0.477251	0.69023
COG1141	406	62	344	C	Ferredoxin	-1	-1	-1	-1	0	0	13	0.732	3.14076	2.44	3.20776	0.304609	0.899109	14	0.484	3.0262	3.0262	2.69125	2.86897	0.889317
COG1142	180	26	154	C	Fe-S-cluster-containing hydrogenase component 2	-1	-1	-1	-1	0	0	13	0.513	3.27338	2.4538	3.64688	0.417952	0.931863	14	0.706	3.21097	2.41356	3.58069	0.75166	0.9334
COG1143	716	97	619	C	Formate hydrogenlyase subunit 6/NADH:ubiquinone oxidoreductase 23 kD subunit (chain I)	-1	-1	2791	0	0	0	21	0.566	4.63042	4.14619	4.4289	0.241452	0.925951	22	0.595	4.92332	4.41544	4.80815	0.896842	0.936724
COG1144	179	63	116	C	Pyruvate:ferredoxin oxidoreductase or related 2-oxoacid:ferredoxin oxidoreductase, delta subunit	-1	-1	-1	-1	0	0	8	0.635	3.05473	1.77021	3.7366	0.306334	0.901359	16	0.726	3.05897	1.70947	3.98034	0.558839	0.93002
COG1145	494	61	433	C	Ferredoxin	-1	-1	-1	-1	0	0	25	0.899	6.43373	5.6109	5.57163	0.268233	0.869056	30	0.704	5.83113	5.83113	6.48219	4.52137	0.775384
COG1146	627	82	545	F	NAD-dependent dihydropyrimidine dehydrogenase, PreA subunit	-1	-1	-1	-1	0	0	29	0.779	4.83036	3.84553	3.93635	0.224471	0.805518	30	0.662	4.9637	4.40898	3.888	0.783285	0.835764
COG1148	182	49	133	C	Heterodisulfide reductase, subunit A (polyferredoxin)	-1	-1	-1	-1	0	0	18	0.845	3.8589	3.42362	4.04895	0.511708	0.968226	20	0.707	4.19043	3.54662	4.72033	0.846363	0.986409
COG1149	235	47	188	R	MinD superfamily P-loop ATPase, contains an inserted ferredoxin domain	-1	-1	3409	0	0	0	25	0.74	5.64789	5.16518	5.72947	0.488374	0.96449	26	0.659	6.27347	5.95085	6.45647	0.948573	0.988871
COG1150	161	46	115	C	Heterodisulfide reductase, subunit C	-1	-1	-1	-1	0	0	11	0.894	4.55918	3.21644	4.43831	0.278534	0.839489	10	0.852	5.09673	3.62736	4.93942	0.711704	0.84042
COG1151	222	38	184	PC	Hydroxylamine reductase (hybrid-cluster protein)	-1	-1	-1	-1	0	0	15	0.891	2.17917	2.31218	1.8381	0.509588	0.952264	15	0.89	2.67082	2.9482	2.13207	0.798285	0.951071
COG1152	41	23	18	C	CO dehydrogenase/acetyl-CoA synthase alpha subunit	-1	-1	-1	-1	0	0	4	0.703	3.55556	1.40966	3.92095	0.682639	0.749617	4	0.824	3.82005	1.47659	4.34444	0.386537	0.761906
COG1153	38	32	6	C	Formylmethanofuran dehydrogenase subunit D	-1	-1	-1	-1	0	0	2	0.885	2.5561	1.71711	2.69765	0.535383	0.863573	2	0.627	3.13727	1.65374	3.23997	0.527128	0.779932
COG1154	553	0	553	HI	Deoxyxylulose-5-phosphate synthase	-1	-1	-1	-1	0	0	0	0	0	0	1.98791	0	0	0	0	0	0	2.23421	0	0
COG1155	160	77	83	C	Archaeal/vacuolar-type H+-ATPase catalytic subunit A/Vma1	-1	-1	-1	-1	0	0	4	0.743	1.62776	1.1251	1.69235	0.324085	0.865439	3	0.624	2.03414	1.2997	2.15763	0.638942	0.849825
COG1156	167	82	85	C	Archaeal/vacuolar-type H+-ATPase subunit B/Vma2	-1	-1	-1	-1	0	0	4	0.755	1.32787	0.818148	1.41907	0.261518	0.842412	4	0.781	1.63037	0.940555	1.80793	0.576898	0.842903
COG1157	333	0	333	NU	Flagellar biosynthesis/type III secretory pathway ATPase	-1	-1	-1	-1	0	0	0	0	0	0	1.90652	0	0	0	0	0	0	2.33161	0	0
COG1158	559	0	559	K	Transcription termination factor Rho	-1	-1	-1	-1	0	0	0	0	0	0	1.92683	0	0	0	0	0	0	2.50112	0	0
COG1159	583	1	582	J	GTPase Era, involved in 16S rRNA processing	-1	-1	-1	-1	0	0	1	1	7.3173	0	2.69554	0	0.18419	1	0.562	11.9819	0	2.72131	0	0.113559
COG1160	626	1	625	R	Predicted GTPases	-1	-1	-1	-1	0	0	1	0.89	4.28456	0	2.39016	0	0.278927	1	0.788	5.49585	0	2.7674	0	0.251772
COG1161	249	34	215	J	Ribosome biogenesis GTPase A	-1	-1	618	0	0	0	1	0.97	3.80423	1.74265	2.41111	0.205568	0.54594	3	0.526	2.86949	1.4444	1.89638	0.503364	0.582121
COG1162	507	7	500	J	Putative ribosome biogenesis GTPase RsgA	-1	-1	1258	0	0	0	1	0.58	3.60738	0.941708	3.26707	0.193618	0.583356	2	0.55	3.49391	1.20306	3.42911	0.344329	0.662891
COG1163	93	83	10	J	Ribosome-interacting GTPase 1	-1	-1	1794	1	0	0	1	0.62	2.26852	1.7413	1.3064	0.323008	0.671738	1	0.292	2.75185	1.96612	1.63149	0.592869	0.653672
COG1164	307	24	283	E	Oligoendopeptidase F	-1	-1	-1	-1	0	0	5	0.904	3.49842	1.94915	3.59094	0.285803	0.791799	5	0.728	3.49572	1.97234	3.72946	0.564214	0.815539
COG1165	249	18	231	H	2-succinyl-5-enolpyruvyl-6-hydroxy-3-cyclohexene-1-carboxylate synthase	-1	-1	-1	-1	0	0	1	1	2.95238	0.797775	2.93715	0.221405	0.632529	1	1	2.87096	0.765511	3.08265	0.26664	0.670188
COG1166	182	6	176	E	Arginine decarboxylase (spermidine biosynthesis)	-1	-1	-1	-1	0	0	3	0.887	3.29939	2.18673	2.0477	0.469685	0.641699	3	0.83	4.91297	4.02052	2.52533	0.514013	0.66618
COG1167	792	42	750	KE	DNA-binding transcriptional regulator, MocR family, contains an aminotransferase domain	-1	-1	-1	-1	0	0	6	0.648	3.33066	1.76104	3.39147	0.245676	0.773497	5	0.719	3.23428	1.67231	3.41598	0.517058	0.78662
COG1168	255	3	252	ER	Bifunctional PLP-dependent enzyme with beta-cystathionase and maltose regulon repressor activities	-1	-1	-1	-1	0	0	3	0.933	2.27154	1.80658	2.38094	0.546961	0.921736	3	0.837	2.24561	1.74615	2.40682	0.777585	0.924687
COG1169	290	19	271	HQ	Isochorismate synthase EntC	-1	-1	-1	-1	0	0	2	0.93	3.24769	1.38444	3.53146	0.285836	0.756831	2	0.672	3.25359	1.33149	3.67061	0.409237	0.768703
COG1171	591	38	553	E	Threonine dehydratase	-1	-1	-1	-1	0	0	5	0.99	2.45907	1.42078	2.7756	0.218232	0.853245	5	0.792	2.45273	1.51189	2.64621	0.61641	0.847645
COG1172	634	7	627	G	Ribose/xylose/arabinose/galactoside ABC-type transport system, permease component	-1	-1	-1	-1	0	0	6	0.917	2.83247	2.56082	2.7766	0.511581	0.942184	6	0.722	2.60044	2.4528	2.53639	0.943222	0.959296
COG1173	1181	84	1097	EP	ABC-type dipeptide/oligopeptide/nickel transport system, permease component	-1	-1	2896	0	0	0	32	0.855	3.06968	2.95034	2.99517	0.388186	0.968426	34	0.721	3.58951	3.54039	3.41794	0.952203	0.96926
COG1174	255	6	249	E	ABC-type proline/glycine betaine transport system, permease component	-1	-1	-1	-1	0	0	2	0.92	2.32901	1.09326	2.59614	0.315555	0.792052	2	0.65	3.02365	1.33541	3.17965	0.441653	0.746623
COG1175	1438	49	1389	G	ABC-type sugar transport system, permease component	-1	-1	-1	-1	0	0	23	0.756	3.63937	3.6622	3.41808	0.404662	0.972736	23	0.795	3.93852	4.14126	3.5536	0.902269	0.976873
COG1176	385	18	367	E	ABC-type spermidine/putrescine transport system, permease component I	-1	-1	-1	-1	0	0	8	0.943	3.03674	2.84822	2.85037	0.437493	0.938276	8	0.891	3.29963	3.26897	2.9689	0.899769	0.945239
COG1177	437	19	418	E	ABC-type spermidine/putrescine transport system, permease component II	-1	-1	-1	-1	0	0	8	0.804	2.98736	2.65511	2.94945	0.414383	0.938044	9	0.767	2.80571	2.64064	2.64797	0.941167	0.942471
COG1178	418	36	382	P	ABC-type Fe3+ transport system, permease component	-1	-1	-1	-1	0	0	9	0.751	3.55821	3.11069	3.42883	0.308508	0.918935	9	0.702	3.99045	3.5207	3.82943	0.88228	0.920964
COG1179	249	3	246	J	tRNA A37 threonylcarbamoyladenosine dehydratase	-1	-1	-1	-1	0	0	2	0.74	2.62895	1.78679	2.35143	0.344777	0.787049	2	0.809	2.62052	1.84057	2.32305	0.70237	0.794428
COG1180	450	78	372	O	Pyruvate-formate lyase-activating enzyme	-1	-1	-1	-1	0	0	12	0.681	4.10852	2.49804	4.26117	0.271206	0.822584	9	0.566	4.53964	2.5887	4.82948	0.570245	0.817046
COG1181	730	7	723	MR	D-alanine-D-alanine ligase and related ATP-grasp enzymes	-1	-1	-1	-1	0	0	6	0.945	4.20455	4.42706	3.26204	0.502326	0.91438	6	0.702	4.62542	4.82345	3.1692	0.68517	0.863992
COG1182	257	0	257	C	FMN-dependent NADH-azoreductase	-1	-1	-1	-1	0	0	0	0	0	0	2.36689	0	0	0	0	0	0	2.03854	0	0
COG1183	435	38	397	I	Phosphatidylserine synthase	-1	-1	434	0	0	0	3	0.747	4.30219	2.24979	3.50037	0.215359	0.668284	3	0.82	5.3965	3.33518	4.61921	0.618027	0.736996
COG1184	81	67	14	J	Translation initiation factor 2B subunit, eIF-2B alpha/beta/delta family	-1	-1	-1	-1	0	0	3	0.907	2.7982	2.11913	2.47894	0.485036	0.821615	3	0.683	3.25658	2.29061	3.12181	0.70338	0.830997
COG1185	624	1	623	J	Polyribonucleotide nucleotidyltransferase (polynucleotide phosphorylase)	-1	-1	-1	-1	0	0	1	0.9	4.30474	0	1.89705	0	0.220344	1	0.972	10.7499	0	2.25899	0	0.10507
COG1186	658	1	657	J	Protein chain release factor B	-1	-1	-1	-1	0	0	1	0.22	5.24127	0	2.25089	0	0.214727	1	0.838	7.28148	0	2.21697	0	0.152234
COG1187	716	3	713	J	16S rRNA U516 pseudouridylate synthase RsuA and related 23S rRNA U2605, pseudouridylate synthases	-1	-1	-1	-1	0	0	2	0.85	3.12888	0.791888	3.29365	0.212634	0.652875	2	0.568	3.18027	1.00554	3.35088	0.31618	0.684913
COG1188	393	0	393	J	Ribosomal 50S subunit-recycling heat shock protein, contains S4 domain	-1	-1	-1	-1	0	0	0	0	0	0	3.00778	0	0	0	0	0	0	2.87317	0	0
COG1189	379	10	369	J	Predicted rRNA methylase YqxC, contains S4 and FtsJ domains	-1	-1	-1	-1	0	0	3	0.663	3.46671	2.15012	2.34757	0.382646	0.648697	3	0.91	4.24765	2.35983	2.51075	0.555561	0.573326
COG1190	559	19	540	J	Lysyl-tRNA synthetase (class II)	-1	-1	-1	-1	0	0	1	0.49	2.26689	1.34313	2.11199	0.234012	0.762084	2	0.618	2.79592	1.95427	2.46173	0.698971	0.789723
COG1191	499	0	499	K	DNA-directed RNA polymerase specialized sigma subunit	-1	-1	-1	-1	0	0	0	0	0	0	3.41196	0	0	0	0	0	0	3.01468	0	0
COG1192	1031	64	967	N	Cellulose biosynthesis protein BcsQ	-1	-1	-1	-1	0	0	17	0.752	4.41787	4.19814	3.80734	0.3047	0.906033	16	0.668	4.04006	3.98018	3.51957	0.871168	0.928173
COG1193	377	32	345	L	dsDNA-specific endonuclease/ATPase MutS2	-1	-1	-1	-1	0	0	4	0.73	5.15367	2.27928	3.81648	0.22582	0.591399	4	0.612	7.06898	3.17331	4.70881	0.448907	0.557515
COG1194	524	34	490	L	Adenine-specific DNA glycosylase, acts on AG and A-oxoG pairs	-1	-1	-1	-1	0	0	11	0.823	3.92321	2.25191	3.35854	0.219953	0.715033	9	0.691	4.48698	3.51212	3.63713	0.782736	0.796667
COG1195	494	4	490	L	Recombinational DNA repair ATPase RecF	-1	-1	-1	-1	0	0	4	0.968	5.72032	6.76086	3.81127	0.759315	0.924085	3	0.749	6.5636	6.8166	3.72483	0.567498	0.803022
COG1196	876	82	794	D	Chromosome segregation ATPase	-1	-1	-1	-1	0	0	28	0.749	7.45611	6.67715	7.47363	0.478833	0.948938	26	0.648	7.15251	6.31745	7.42158	0.88325	0.960435
COG1197	590	0	590	LK	Transcription-repair coupling factor (superfamily II helicase)	-1	-1	-1	-1	0	0	0	0	0	0	2.76231	0	0	0	0	0	0	2.97446	0	0
COG1198	622	16	606	L	Primosomal protein N' (replication factor Y) - superfamily II helicase	-1	-1	-1	-1	0	0	8	0.68	4.9817	5.3475	3.81833	0.33966	0.919949	7	0.944	7.95862	8.99683	4.45172	0.559358	0.844905
COG1199	466	75	391	L	Rad3-related DNA helicase	-1	-1	-1	-1	0	0	5	0.908	5.18811	3.5506	3.98874	0.182702	0.726598	5	0.525	6.33454	4.58419	4.86165	0.723682	0.745583
COG1200	576	0	576	L	RecG-like helicase	-1	-1	-1	-1	0	0	0	0	0	0	2.78947	0	0	0	0	0	0	3.12744	0	0
COG1201	343	90	253	L	Lhr-like helicase	-1	-1	1191	0	0	0	4	0.988	3.6024	2.44576	3.55504	0.211216	0.83289	5	0.812	4.58997	3.14202	4.5425	0.684539	0.837098
COG1202	48	48	0	L	Superfamily II helicase, archaea-specific	-1	-1	-1	-1	0	0	0	0	0	1.77148	0	0	0	0	0	0	1.73843	0	0	0
COG1203	293	50	243	V	CRISPR/Cas system-associated endonuclease/helicase Cas3	-1	-1	-1	-1	0	0	22	0.9	5.70013	5.22473	5.36131	0.584385	0.928579	20	0.836	7.39544	6.81594	6.83251	0.921641	0.922761
COG1204	143	80	63	L	Replicative superfamily II helicase	-1	-1	-1	-1	0	0	3	0.91	4.76335	2.08123	4.87017	0.308796	0.729677	3	0.896	6.1042	2.45582	6.51221	0.402316	0.734579
COG1205	241	39	202	L	ATP-dependent helicase YprA, contains C-terminal metal-binding DUF1998 domain	-1	-1	-1	-1	0	0	11	0.746	4.02508	3.52617	4.12887	0.428075	0.950918	11	0.767	5.77063	5.20886	5.82103	0.902651	0.955692
COG1206	224	0	224	J	Folate-dependent tRNA-U54 methylase TrmFO/GidA	-1	-1	-1	-1	0	0	0	0	0	0	1.58467	0	0	0	0	0	0	1.87238	0	0
COG1207	595	14	581	M	Bifunctional protein GlmU, N-acetylglucosamine-1-phosphate-uridyltransferase/glucosamine-1-phosphate-acetyltransferase	-1	-1	-1	-1	0	0	5	0.754	4.69454	3.64797	2.75222	0.330731	0.681664	5	0.621	6.26818	6.98983	2.90514	0.463474	0.789302
COG1208	685	103	582	JM	NDP-sugar pyrophosphorylase, includes eIF-2Bgamma, eIF-2Bepsilon, and LPS biosynthesis proteins	-1	-1	-1	-1	0	0	18	0.866	3.89916	2.79389	4.34404	0.337493	0.915318	22	0.698	4.91411	3.40183	5.58704	0.692257	0.914597
COG1209	579	62	517	M	dTDP-glucose pyrophosphorylase	-1	-1	-1	-1	0	0	11	0.844	3.01801	2.3745	2.17285	0.337145	0.753369	11	0.735	3.16466	2.55095	2.1718	0.686267	0.746169
COG1210	475	23	452	M	UTP-glucose-1-phosphate uridylyltransferase	-1	-1	-1	-1	0	0	2	0.95	2.20439	1.53222	2.12908	0.241437	0.830456	2	0.799	2.30954	1.68439	2.21897	0.729319	0.845051
COG1211	561	5	556	I	2-C-methyl-D-erythritol 4-phosphate cytidylyltransferase	-1	-1	-1	-1	0	0	4	0.87	4.68893	5.40631	3.45357	0.587529	0.944767	4	0.734	4.22713	3.96308	3.65456	0.86455	0.901042
COG1212	382	0	382	M	CMP-2-keto-3-deoxyoctulosonic acid synthetase	-1	-1	-1	-1	0	0	0	0	0	0	2.05029	0	0	0	0	0	0	2.53136	0	0
COG1213	121	19	102	I	Choline kinase	-1	-1	3341	0	0	0	10	0.831	3.26882	2.98517	3.08765	0.584684	0.928901	10	0.733	3.13695	2.92833	2.86911	0.914618	0.924057
COG1214	615	0	615	J	tRNA A37 threonylcarbamoyladenosine modification protein TsaB	-1	-1	-1	-1	0	0	0	0	0	0	3.86298	0	0	0	0	0	0	3.96911	0	0
COG1215	1563	107	1456	N	Glycosyltransferase, catalytic subunit of cellulose synthase and poly-beta-1,6-N-acetylglucosamine synthase	-1	-1	3803	0	0	0	51	0.779	6.3489	5.96495	6.51388	0.461596	0.982755	55	0.772	6.52751	5.9667	6.92831	0.914085	0.987743
COG1216	1773	96	1677	G	Glycosyltransferase, GT2 family	-1	-1	3488	0	0	0	60	0.736	7.38953	6.957	7.65182	0.590481	0.988481	61	0.689	6.46433	6.04105	6.7757	0.934521	0.991343
COG1217	560	0	560	T	Predicted membrane GTPase involved in stress response	-1	-1	-1	-1	0	0	0	0	0	0	1.46766	0	0	0	0	0	0	1.67797	0	0
COG1218	288	2	286	P	3'-Phosphoadenosine 5'-phosphosulfate (PAPS) 3'-phosphatase	-1	-1	-1	-1	0	0	1	0.94	2.72574	0.960252	2.87937	0.301984	0.704327	1	0.916	3.11967	1.14423	3.08568	0.366779	0.677942
COG1219	618	0	618	O	ATP-dependent protease Clp, ATPase subunit	-1	-1	-1	-1	0	0	0	0	0	0	1.52204	0	0	0	0	0	0	1.79646	0	0
COG1220	382	0	382	O	ATP-dependent protease HslVU (ClpYQ), ATPase subunit	-1	-1	-1	-1	0	0	0	0	0	0	1.47618	0	0	0	0	0	0	1.53638	0	0
COG1221	39	0	39	KT	Transcriptional regulators containing an AAA-type ATPase domain and a DNA-binding domain	-1	-1	-1	-1	0	0	0	0	0	0	2.18215	0	0	0	0	0	0	2.31431	0	0
COG1222	252	105	147	O	ATP-dependent 26S proteasome regulatory subunit	-1	-1	-1	-1	0	0	6	0.785	3.33195	1.54563	3.37677	0.255278	0.738666	7	0.714	3.92391	1.60753	4.4859	0.409676	0.776449
COG1223	29	20	9	R	Predicted ATPase, AAA+ superfamily	-1	-1	-1	-1	0	0	2	0.61	3.04244	1.17669	3.62972	0.414368	0.789894	1	0.853	3.42313	1.14821	4.08688	0.335428	0.764665
COG1224	29	29	0	K	DNA helicase TIP49, TBP-interacting protein	-1	-1	-1	-1	0	0	0	0	0	0.918625	0	0	0	0	0	0	1.03746	0	0	0
COG1225	934	60	874	O	Peroxiredoxin	-1	-1	1285	0	0	0	22	0.781	3.2055	2.40921	3.71778	0.326247	0.955698	23	0.683	2.78611	2.78611	2.1757	3.18077	0.780908
COG1226	545	64	481	P	Voltage-gated potassium channel Kch	-1	-1	-1	-1	0	0	22	0.815	5.22783	4.1265	5.22108	0.325392	0.894021	20	0.809	5.60732	4.75926	5.6204	0.848759	0.925545
COG1227	124	11	113	CP	Inorganic pyrophosphatase/exopolyphosphatase	-1	-1	-1	-1	0	0	7	0.774	1.92561	1.41237	2.16655	0.460562	0.929293	6	0.814	2.32706	1.62426	2.61879	0.697987	0.911676
COG1228	718	37	681	Q	Imidazolonepropionase or related amidohydrolase	-1	-1	-1	-1	0	0	13	0.888	4.1175	3.61638	4.31093	0.342959	0.962637	15	0.77	4.90142	4.39578	5.12692	0.896838	0.971422
COG1229	61	29	32	C	Formylmethanofuran dehydrogenase subunit A	-1	-1	1998	0	0	0	2	0.77	2.05573	1.10914	1.44134	0.319662	0.620335	2	0.178	2.28002	1.18838	1.69883	0.521216	0.633156
COG1230	470	16	454	P	Co/Zn/Cd efflux system component	-1	-1	-1	-1	0	0	6	0.94	3.0522	2.56014	2.95699	0.393681	0.903795	7	0.767	3.28827	2.77972	3.03839	0.845345	0.884676
COG1231	264	3	261	E	Monoamine oxidase	-1	-1	-1	-1	0	0	1	0.38	3.52546	0.634242	4.15849	0.22454	0.679732	1	0.824	3.64722	0.619087	4.26693	0.169742	0.669829
COG1232	439	30	409	H	Protoporphyrinogen oxidase	-1	-1	2211	0	0	0	7	0.861	4.11524	3.13977	4.11761	0.322748	0.881769	7	0.832	4.0028	3.07521	3.98594	0.768266	0.882027
COG1233	601	50	551	Q	Phytoene dehydrogenase-related protein	-1	-1	-1	-1	0	0	9	0.913	4.31386	3.76319	4.06706	0.278848	0.907568	10	0.773	4.18146	3.6116	3.98604	0.863717	0.908491
COG1234	548	87	461	J	Ribonuclease BN, tRNA processing enzyme	-1	-1	-1	-1	0	0	9	0.642	3.55124	2.15994	3.77827	0.299647	0.836075	8	0.487	3.48125	2.18945	3.86214	0.628925	0.869168
COG1235	528	60	468	P	Phosphoribosyl 1,2-cyclic phosphodiesterase	-1	-1	964	0	0	0	7	0.791	3.99309	2.99287	3.89807	0.24894	0.862858	8	0.783	4.00704	3.00413	3.94174	0.749715	0.866709
COG1236	431	76	355	J	RNA processing exonuclease, beta-lactamase fold, Cft2 family	-1	-1	1483	0	0	0	10	0.888	3.97675	2.38401	3.74134	0.268617	0.770146	10	0.802	3.99719	2.66353	3.70384	0.66635	0.79648
COG1237	166	50	116	R	Metal-dependent hydrolase, beta-lactamase superfamily II	-1	-1	-1	-1	0	0	21	0.874	3.03488	2.93368	2.87366	0.58796	0.956766	21	0.723	3.23467	3.10644	3.10819	0.960356	0.960626
COG1238	283	18	265	S	Uncharacterized membrane protein YqaA, SNARE-associated domain	-1	-1	-1	-1	0	0	7	0.853	4.42361	3.43976	4.3825	0.347805	0.884148	7	0.706	4.26182	3.63375	4.0261	0.852629	0.898659
COG1239	219	21	198	H	Mg-chelatase subunit ChlI	-1	-1	-1	-1	0	0	7	0.833	3.44359	2.8409	3.10016	0.288805	0.862626	7	0.823	5.03673	4.24844	4.48605	0.843492	0.867079
COG1240	186	38	148	H	Mg-chelatase subunit ChlD	-1	-1	1049	0	0	0	5	0.836	3.00713	2.29231	2.7818	0.383087	0.843678	7	0.762	3.31138	2.65005	3.29003	0.800283	0.896917
COG1241	73	71	2	L	DNA replicative helicase MCM subunit Mcm2, Cdc46/Mcm family	-1	-1	-1	-1	0	0	2	0.255	3.65746	1.97495	5.0135	0.82095	0.955369	2	0.762	5.07204	2.14445	7.67849	0.422798	0.968342
COG1242	164	5	159	R	Radical SAM superfamily enzyme	-1	-1	-1	-1	0	0	1	0.67	2.42218	0.707984	2.28357	0.239418	0.617535	1	0.935	2.47223	0.741404	2.32751	0.299892	0.620677
COG1243	131	73	58	KB	Histone acetyltransferase, component of the RNA polymerase elongator complex	-1	-1	1890	0	0	0	2	0.97	3.59342	1.5009	2.8403	0.324253	0.604048	2	0.927	4.87632	1.70978	4.00665	0.350629	0.586142
COG1244	73	57	16	R	Uncharacterized Fe-S cluster-containing protein. MiaB family	-1	-1	-1	-1	0	0	3	0.813	3.33733	1.93997	2.81623	0.305848	0.712577	3	0.898	4.30729	2.22632	3.89111	0.516872	0.710124
COG1245	120	85	35	J	Translation initiation factor RLI1, contains Fe-S and AAA+ ATPase domains	-1	-1	-1	-1	0	0	2	0.5	4.22601	1.58376	2.97193	0.197473	0.539006	3	0.619	5.52308	1.65011	5.47744	0.298766	0.645251
COG1246	429	30	399	E	N-acetylglutamate synthase or related acetyltransferase, GNAT family	-1	-1	-1	-1	0	0	7	0.847	4.71038	3.64592	4.3394	0.2665	0.84763	7	0.658	4.59115	3.4125	4.23987	0.743278	0.833382
COG1247	623	34	589	E	L-amino acid N-acyltransferase YncA	-1	-1	-1	-1	0	0	19	0.654	4.06025	3.77523	3.88853	0.503382	0.943755	21	0.717	4.41685	4.3251	4.18624	0.947789	0.963508
COG1249	1087	70	1017	C	Pyruvate/2-oxoglutarate dehydrogenase complex, dihydrolipoamide dehydrogenase (E3) component or related enzyme	-1	-1	-1	-1	0	0	13	0.932	3.12439	3.04202	2.85461	0.284605	0.943646	12	0.808	3.19933	3.16903	2.85376	0.891987	0.941259
COG1250	743	44	699	I	3-hydroxyacyl-CoA dehydrogenase	-1	-1	1507	0	0	0	7	0.69	3.18725	2.16637	3.49256	0.250737	0.887746	9	0.572	3.97514	2.80892	4.37286	0.706621	0.903337
COG1251	435	20	415	C	NAD(P)H-nitrite reductase, large subunit	-1	-1	-1	-1	0	0	10	0.946	4.6006	3.02679	3.81115	0.263839	0.743157	10	0.866	5.32185	4.24895	4.11803	0.773795	0.786096
COG1252	572	32	540	C	NADH dehydrogenase, FAD-containing subunit	-1	-1	3170	0	0	0	5	0.814	3.6202	2.62443	3.21744	0.266108	0.806843	5	0.657	4.35387	3.48371	3.57238	0.800141	0.810324
COG1253	930	46	884	R	Hemolysin or related protein, contains CBS domains	-1	-1	-1	-1	0	0	14	0.876	3.44594	2.80757	3.42706	0.308331	0.904632	13	0.673	3.3487	2.8494	3.2726	0.850897	0.914086
COG1254	420	76	344	C	Acylphosphatase	-1	-1	-1	-1	0	0	20	0.802	2.98556	2.67321	3.0724	0.436661	0.962235	19	0.735	2.54413	2.54413	2.57958	2.33882	0.919298
COG1255	37	37	0	S	Uncharacterized protein, UPF0146 family	-1	-1	-1	-1	0	0	0	0	0	2.16051	0	0	0	0	0	0	2.51367	0	0	0
COG1256	218	2	216	N	Flagellar hook-associated protein FlgK	-1	-1	-1	-1	0	0	2	0.94	5.87784	3.33292	3.22471	0.404167	0.557826	1	0.871	8.02591	2.81514	3.25817	0.350757	0.378357
COG1257	188	83	105	I	Hydroxymethylglutaryl-CoA reductase	-1	-1	-1	-1	0	0	5	0.468	3.24903	2.32587	2.81399	0.298714	0.790983	4	0.745	3.77317	2.59041	3.14158	0.686536	0.759573
COG1258	83	82	1	J	tRNA U54 and U55 pseudouridine synthase Pus10	-1	-1	-1	-1	0	0	1	0.78	2.09494	2.13633	0	0	0.509879	1	0.893	2.49444	2.47445	0	0	0.495992
COG1259	297	51	246	R	Bifunctional DNase/RNase	-1	-1	-1	-1	0	0	3	0.763	3.35282	3.06193	2.72024	0.267005	0.862284	5	0.312	3.85005	3.68703	2.92196	0.75894	0.8583
COG1260	183	49	134	I	Myo-inositol-1-phosphate synthase	-1	-1	-1	-1	0	0	11	0.879	2.42285	2.0964	2.19235	0.345174	0.885063	10	0.842	3.18881	2.81923	2.88062	0.8841	0.893727
COG1261	240	0	240	N	Flagella basal body P-ring formation protein FlgA	-1	-1	-1	-1	0	0	0	0	0	0	4.03889	0	0	0	0	0	0	3.95251	0	0
COG1262	626	6	620	O	Formylglycine-generating enzyme, required for sulfatase activity, contains SUMF1/FGE domain	-1	-1	-1	-1	0	0	2	0.965	4.43345	3.14598	4.91609	0.276327	0.909231	2	0.982	4.82218	3.37602	5.39613	0.700102	0.909563
COG1263	36	0	36	G	Phosphotransferase system IIC components, glucose/maltose/N-acetylglucosamine-specific	-1	-1	-1	-1	0	0	0	0	0	0	2.53239	0	0	0	0	0	0	2.67791	0	0
COG1264	185	0	185	G	Phosphotransferase system IIB components	-1	-1	-1	-1	0	0	0	0	0	0	3.2823	0	0	0	0	0	0	3.1489	0	0
COG1266	768	57	711	O	Membrane protease YdiL, CAAX protease family	-1	-1	-1	-1	0	0	34	0.811	5.64815	5.423	5.67598	0.533036	0.982533	35	0.762	5.47643	5.21121	5.48412	0.951571	0.976487
COG1267	306	24	282	I	Phosphatidylglycerophosphatase A	-1	-1	-1	-1	0	0	3	0.91	5.42301	2.29001	4.06704	0.216238	0.586118	2	0.864	6.00147	2.60569	3.81233	0.434176	0.534704
COG1268	327	42	285	H	Biotin transporter BioY	-1	-1	-1	-1	0	0	10	0.871	3.00261	2.47903	3.0008	0.355574	0.912511	10	0.775	3.08199	2.50992	3.05715	0.814382	0.903161
COG1269	174	83	91	C	Archaeal/vacuolar-type H+-ATPase subunit I/STV1	-1	-1	1748	0	0	0	6	0.705	4.23479	3.39232	4.12933	0.373796	0.888079	5	0.915	4.30565	3.42434	4.26909	0.795315	0.893412
COG1270	394	69	325	H	Cobalamin biosynthesis protein CobD/CbiB	-1	-1	-1	-1	0	0	5	0.792	3.41292	2.61561	2.80999	0.291424	0.794862	5	0.596	3.62291	2.8585	3.17896	0.789004	0.833232
COG1271	471	30	441	C	Cytochrome bd-type quinol oxidase, subunit 1	-1	-1	-1	-1	0	0	4	0.938	3.21466	2.62283	2.53329	0.255674	0.80197	4	0.725	4.35976	3.85683	3.12675	0.717185	0.800914
COG1272	309	1	308	U	Predicted membrane channel-forming protein YqfA, hemolysin III family	-1	-1	-1	-1	0	0	1	0.66	4.13419	0	2.67981	0	0.324103	1	0.633	4.49839	0	2.35004	0	0.261209
COG1273	181	3	178	L	Non-homologous end joining protein Ku, dsDNA break repair	-1	-1	-1	-1	0	0	3	0.543	2.30387	2.17748	2.33051	0.670809	0.978354	3	0.873	2.49376	2.58868	2.28935	0.918035	0.978049
COG1274	166	17	149	C	Phosphoenolpyruvate carboxykinase, GTP-dependent	-1	-1	-1	-1	0	0	3	0.973	2.54031	1.31736	1.40271	0.217724	0.535382	3	0.46	3.11035	1.6568	1.68521	0.532675	0.537241
COG1275	166	14	152	V	Tellurite resistance protein TehA and related permeases	-1	-1	-1	-1	0	0	8	0.85	3.7443	3.34567	3.47089	0.484899	0.910259	8	0.694	3.65418	3.18919	3.43947	0.872752	0.906998
COG1276	105	4	101	P	Putative copper export protein	-1	-1	-1	-1	0	0	2	0.91	3.86974	2.16583	3.42732	0.387268	0.722678	2	0.641	4.36619	2.42424	3.88828	0.55523	0.722887
COG1277	554	71	483	O	ABC-type transport system involved in multi-copper enzyme maturation, permease component	-1	-1	-1	-1	0	0	15	0.768	5.44519	4.6289	5.51719	0.335148	0.931656	18	0.579	5.95676	5.06749	6.0326	0.850714	0.931723
COG1278	893	24	869	K	Cold shock protein, CspA family	-1	-1	-1	-1	0	0	5	0.872	3.37601	1.79258	2.97432	0.181136	0.705996	5	0.672	3.71792	2.18376	2.52072	0.587359	0.632675
COG1279	195	2	193	E	Arginine exporter protein ArgO	-1	-1	-1	-1	0	0	2	0.665	3.35264	3.7873	2.44369	0.71795	0.929265	2	0.882	3.87699	3.91983	2.8316	0.73036	0.870705
COG1280	700	59	641	E	Threonine/homoserine/homoserine lactone efflux protein	-1	-1	-1	-1	0	0	8	0.802	4.17681	3.08562	3.55316	0.348887	0.794719	7	0.603	4.08576	3.22122	3.42868	0.788402	0.81379
COG1281	347	0	347	O	Redox-regulated molecular chaperone, HSP33 family	-1	-1	-1	-1	0	0	0	0	0	0	3.08001	0	0	0	0	0	0	3.21954	0	0
COG1282	301	3	298	C	NAD/NADP transhydrogenase beta subunit	-1	-1	-1	-1	0	0	3	0.983	1.74495	1.42639	1.56795	0.461477	0.858003	3	0.909	2.21292	1.89562	1.94235	0.856616	0.867174
COG1283	258	6	252	P	Na+/phosphate symporter	-1	-1	-1	-1	0	0	3	0.87	3.4467	3.04481	3.23578	0.37676	0.911102	3	0.828	3.54543	3.13304	3.18953	0.883685	0.891652
COG1284	270	0	270	S	Uncharacterized membrane-anchored protein YitT, contains DUF161 and DUF2179 domains	-1	-1	-1	-1	0	0	0	0	0	0	3.11658	0	0	0	0	0	0	3.18656	0	0
COG1285	320	2	318	S	Uncharacterized membrane protein YhiD, involved in acid resistance	-1	-1	-1	-1	0	0	2	0.75	2.87404	2.36198	3.15006	0.564874	0.958937	2	0.854	3.43504	3.06413	3.61181	0.892021	0.971741
COG1286	414	0	414	S	Uncharacterized membrane protein, required for colicin V production	-1	-1	-1	-1	0	0	0	0	0	0	4.74199	0	0	0	0	0	0	5.04767	0	0
COG1287	158	89	69	O	Asparagine N-glycosylation enzyme, membrane subunit Stt3	-1	-1	-1	-1	0	0	11	0.895	5.88036	4.31277	6.40308	0.445742	0.911156	10	0.84	6.70922	4.93462	7.1407	0.735499	0.899906
COG1288	106	0	106	R	Uncharacterized membrane protein YfcC, ion transporter superfamily	-1	-1	-1	-1	0	0	0	0	0	0	2.20764	0	0	0	0	0	0	2.54264	0	0
COG1289	240	5	235	S	Uncharacterized membrane protein YccC	-1	-1	-1	-1	0	0	3	0.797	5.80212	4.85954	4.95946	0.352508	0.846156	3	0.563	6.37558	5.47808	5.43545	0.852541	0.855885
COG1290	381	31	350	C	Cytochrome b subunit of the bc complex	-1	-1	-1	-1	0	0	5	0.872	3.90344	2.83247	3.19625	0.228074	0.772232	6	0.451	5.27753	3.99453	4.18482	0.756895	0.774922
COG1291	328	0	328	N	Flagellar motor component MotA	-1	-1	-1	-1	0	0	0	0	0	0	3.04318	0	0	0	0	0	0	3.38794	0	0
COG1292	308	18	290	M	Choline-glycine betaine transporter	-1	-1	-1	-1	0	0	5	0.866	2.65304	2.22401	2.65184	0.329905	0.91892	5	0.668	3.58062	3.08692	3.47235	0.862118	0.91594
COG1293	317	83	234	J	Predicted component of the ribosome quality control (RQC) complex, YloA/Tae2 family, contains fibronectin-binding (FbpA) and DUF814 domains	-1	-1	-1	-1	0	0	3	0.883	4.68315	2.589	4.16161	0.246454	0.720734	1	0.148	4.77425	2.5961	4.16987	0.543771	0.708589
COG1294	452	16	436	C	Cytochrome bd-type quinol oxidase, subunit 2	-1	-1	-1	-1	0	0	3	0.997	3.2038	1.52358	3.04176	0.243679	0.712488	3	0.987	3.47069	1.56236	3.15519	0.450157	0.679627
COG1295	689	24	665	S	Uncharacterized membrane protein, BrkB/YihY/UPF0761 family (not an RNase)	-1	-1	-1	-1	0	0	4	0.767	4.56912	3.10676	4.60413	0.284964	0.843804	4	0.732	4.30781	3.01816	4.28406	0.700625	0.847555
COG1296	327	21	306	E	Predicted branched-chain amino acid permease (azaleucine resistance)	-1	-1	-1	-1	0	0	6	0.908	3.08286	2.56509	3.16838	0.360111	0.929894	6	0.507	3.63777	3.0276	3.7663	0.832268	0.933799
COG1297	108	6	102	S	Uncharacterized membrane protein, oligopeptide transporter (OPT) family	-1	-1	-1	-1	0	0	4	0.9	2.4625	1.82827	2.56475	0.386745	0.891986	4	0.867	3.26652	2.61969	3.23523	0.801982	0.896201
COG1298	320	0	320	N	Flagellar biosynthesis pathway, component FlhA	-1	-1	-1	-1	0	0	0	0	0	0	1.84186	0	0	0	0	0	0	2.2586	0	0
COG1299	38	4	34	G	Phosphotransferase system, fructose-specific IIC component	-1	-1	-1	-1	0	0	1	0.51	1.99488	0.481759	2.02606	0.208051	0.628565	1	0.952	2.028	0.452778	2.08602	0.223264	0.625937
COG1300	225	56	169	D	Uncharacterized membrane protein SpoIIM, required for sporulation	-1	-1	-1	-1	0	0	10	0.667	4.62367	3.53497	3.94878	0.309276	0.809288	9	0.472	5.36365	3.99045	4.46427	0.743979	0.788149
COG1301	520	27	493	C	Na+/H+-dicarboxylate symporter	-1	-1	-1	-1	0	0	10	0.979	2.95619	2.33325	2.82532	0.273848	0.872504	10	0.906	3.5829	2.8907	3.35388	0.806805	0.871441
COG1302	216	0	216	S	Uncharacterized conserved protein YloU, alkaline shock protein (Asp23) family	-1	-1	-1	-1	0	0	0	0	0	0	2.82746	0	0	0	0	0	0	2.7393	0	0
COG1303	70	70	0	R	Predicted rRNA methylase, SpoU family	-1	-1	-1	-1	0	0	0	0	0	1.45803	0	0	0	0	0	0	1.77328	0	0	0
COG1304	512	75	437	CIR	FMN-dependent dehydrogenase, includes L-lactate dehydrogenase and type II isopentenyl diphosphate isomerase	-1	-1	769	0	0	0	4	0.755	3.99243	1.96461	3.55465	0.223152	0.691215	4	0.72	4.31582	2.02152	3.66864	0.468398	0.659221
COG1305	739	65	674	O	Transglutaminase-like enzyme, putative cysteine protease	-1	-1	-1	-1	0	0	31	0.788	6.64884	6.36682	6.24087	0.451679	0.948113	31	0.712	7.05497	6.76959	6.59556	0.934881	0.947215
COG1306	42	0	42	S	Uncharacterized protein	-1	-1	-1	-1	0	0	0	0	0	0	2.76485	0	0	0	0	0	0	3.22388	0	0
COG1307	218	0	218	I	Fatty acid-binding protein DegV (function unknown)	-1	-1	-1	-1	0	0	0	0	0	0	2.73178	0	0	0	0	0	0	2.30237	0	0
COG1308	87	82	5	K	Transcription factor homologous to NACalpha-BTF3	-1	-1	-1	-1	0	0	1	0.42	5.39433	1.69243	2.89427	0.317998	0.42514	1	0.173	7.06524	1.84042	3.32502	0.26049	0.365553
COG1309	5344	65	5279	K	DNA-binding transcriptional regulator, AcrR family	-1	-1	3204	0	0	0	36	0.792	7.1514	7.20377	6.19316	0.403258	0.936665	38	0.59	5.93348	6.19279	5.20231	0.876773	0.960238
COG1310	291	71	220	O	Proteasome lid subunit RPN8/RPN11, contains Jab1/MPN domain metalloenzyme (JAMM) motif	-1	-1	-1	-1	0	0	7	0.446	4.51504	3.30922	3.55974	0.316492	0.760676	9	0.649	4.53831	3.70972	3.89414	0.817425	0.837743
COG1311	63	61	2	L	Archaeal DNA polymerase II, small subunit/DNA polymerase delta, subunit B	-1	-1	-1	-1	0	0	2	0.665	3.70648	1.99345	3.83604	0.628873	0.786393	2	0.556	6.66346	2.34993	10.4032	0.35266	0.956946
COG1312	162	12	150	G	D-mannonate dehydratase	-1	-1	-1	-1	0	0	2	0.98	2.95449	1.39529	1.80485	0.204364	0.541572	2	0.92	3.66435	1.73014	2.21785	0.472154	0.538702
COG1313	123	37	86	R	Uncharacterized Fe-S protein PflX, radical SAM superfamily	-1	-1	-1	-1	0	0	4	0.79	2.93958	2.4123	1.9007	0.407888	0.733609	5	0.607	3.91276	2.7395	2.50947	0.641356	0.670749
COG1314	530	0	530	U	Preprotein translocase subunit SecG	-1	-1	-1	-1	0	0	0	0	0	0	2.86543	0	0	0	0	0	0	3.12306	0	0
COG1315	122	0	122	S	Uncharacterized conserved protein, DUF342 family	-1	-1	-1	-1	0	0	0	0	0	0	3.65108	0	0	0	0	0	0	3.98	0	0
COG1316	482	1	481	M	Anionic cell wall polymer biosynthesis enzyme, LytR-Cps2A-Psr (LCP) family	-1	-1	-1	-1	0	0	1	0.95	5.11193	0	3.71765	0	0.363625	1	0.78	6.70832	0	3.95391	0	0.294702
COG1317	293	0	293	NU	Flagellar biosynthesis/type III secretory pathway protein FliH	-1	-1	-1	-1	0	0	0	0	0	0	4.25722	0	0	0	0	0	0	3.71753	0	0
COG1318	48	28	20	K	Predicted transcriptional regulator	-1	-1	3497	0	0	0	5	0.78	3.11264	1.78821	2.01032	0.545346	0.610179	4	0.802	3.36428	1.86337	2.24025	0.553868	0.60988
COG1319	394	24	370	C	CO or xanthine dehydrogenase, FAD-binding subunit	-1	-1	-1	-1	0	0	12	0.743	3.2584	2.80673	3.26916	0.336931	0.932342	9	0.65	2.64856	2.27676	2.70917	0.859621	0.941252
COG1320	307	42	265	P	Multisubunit Na+/H+ antiporter, MnhG subunit	-1	-1	-1	-1	0	0	9	0.769	2.99839	2.36788	3.13131	0.285242	0.917021	9	0.434	3.53634	2.8583	3.66688	0.808265	0.92259
COG1321	438	88	350	K	Mn-dependent transcriptional regulator, DtxR family	-1	-1	-1	-1	0	0	20	0.645	3.69125	3.35011	3.70148	0.395881	0.955177	20	0.645	3.78849	3.47492	3.76743	0.917231	0.955835
COG1322	416	3	413	L	DNA anti-recombination protein (rearrangement mutator) RmuC	-1	-1	-1	-1	0	0	2	0.375	4.2886	4.20274	3.55266	0.447872	0.904188	2	0.94	3.9112	3.94458	3.1676	0.80988	0.909207
COG1323	96	11	85	R	Predicted nucleotidyltransferase	-1	-1	-1	-1	0	0	1	0.57	3.59904	1.85109	2.31207	0.290999	0.578371	1	0.922	4.30971	2.37664	2.5765	0.551461	0.574648
COG1324	303	56	247	P	Uncharacterized protein involved in tolerance to divalent cations	-1	-1	-1	-1	0	0	17	0.828	2.59178	2.16101	2.48232	0.492207	0.895779	21	0.639	1.9612	1.78298	1.89185	0.909128	0.936882
COG1325	73	73	0	J	Exosome subunit, RNA binding protein with dsRBD fold	-1	-1	-1	-1	0	0	0	0	0	2.50641	0	0	0	0	0	0	2.80569	0	0	0
COG1326	57	55	2	R	Uncharacterized archaeal Zn-finger protein	-1	-1	-1	-1	0	0	2	0.48	3.59151	2.48575	3.87526	0.670069	0.885562	2	0.525	2.87911	1.95923	3.2217	0.680498	0.899744
COG1327	490	18	472	K	Transcriptional regulator NrdR, contains Zn-ribbon and ATP-cone domains	-1	-1	-1	-1	0	0	4	0.945	3.57397	2.88692	2.37695	0.238067	0.736418	4	0.897	3.77623	3.07025	2.11459	0.559974	0.686509
COG1328	288	43	245	F	Anaerobic ribonucleoside-triphosphate reductase	-1	-1	2764	0	0	0	8	0.884	3.28666	2.49409	3.0039	0.243655	0.836411	8	0.723	5.07414	3.88043	4.56401	0.764747	0.832106
COG1329	228	0	228	K	RNA polymerase-interacting regulator, CarD/CdnL/TRCF family	-1	-1	-1	-1	0	0	0	0	0	0	2.37384	0	0	0	0	0	0	2.5112	0	0
COG1330	158	0	158	L	Exonuclease V gamma subunit	-1	-1	-1	-1	0	0	0	0	0	0	2.93764	0	0	0	0	0	0	3.28689	0	0
COG1331	404	52	352	R	Uncharacterized conserved protein YyaL, SSP411 family, contains thoiredoxin and six-hairpin glycosidase-like domains	-1	-1	-1	-1	0	0	14	0.796	3.62564	2.57005	4.13795	0.351916	0.925078	16	0.712	4.22957	2.57992	5.31729	0.609972	0.93357
COG1332	59	14	45	V	CRISPR/Cas system CSM-associated protein Csm5, group 7 of RAMP superfamily	-1	-1	-1	-1	0	0	6	0.823	4.21828	3.62565	3.97184	0.582191	0.900544	6	0.639	4.50042	4.09425	4.28905	0.909748	0.931391
COG1333	267	0	267	CO	Cytochrome c biogenesis protein ResB	-1	-1	-1	-1	0	0	0	0	0	0	4.68163	0	0	0	0	0	0	6.81868	0	0
COG1334	167	0	167	R	Uncharacterized conserved protein, FlaG/YvyC family	-1	-1	-1	-1	0	0	0	0	0	0	3.1807	0	0	0	0	0	0	3.25817	0	0
COG1335	796	66	730	HR	Nicotinamidase-related amidase	-1	-1	-1	-1	0	0	27	0.785	3.89907	3.13224	4.24414	0.366534	0.945915	27	0.733	3.73861	2.99031	4.10793	0.799844	0.949314
COG1336	99	17	82	V	CRISPR/Cas system CMR subunit Cmr4, Cas7 group, RAMP superfamily	-1	-1	-1	-1	0	0	6	0.68	3.50383	3.1132	3.17567	0.522452	0.897427	6	0.631	3.84312	3.39912	3.60742	0.884468	0.911569
COG1337	134	22	112	V	CRISPR/Cas system CSM-associated protein Csm3, group 7 of RAMP superfamily	-1	-1	-1	-1	0	0	10	0.702	4.38177	4.34843	4.09093	0.478794	0.963007	9	0.619	4.56621	4.41161	4.15657	0.910289	0.938216
COG1338	318	0	318	N	Flagellar biosynthetic protein FliP	-1	-1	-1	-1	0	0	0	0	0	0	2.00188	0	0	0	0	0	0	2.28096	0	0
COG1339	74	70	4	H	Archaeal CTP-dependent riboflavin kinase	-1	-1	-1	-1	0	0	1	0.63	3.01444	2.37909	1.772	0.370801	0.688535	1	0.82	3.17818	2.4083	1.99935	0.629087	0.693423
COG1340	103	82	21	S	Uncharacterized coiled-coil protein, contains DUF342 domain	-1	-1	-1	-1	0	0	3	0.627	5.52031	2.68678	5.3706	0.495192	0.729794	7	0.432	4.91723	2.51343	5.52779	0.511147	0.817658
COG1341	46	33	13	J	Polynucleotide 5'-kinase, involved in rRNA processing	-1	-1	-1	-1	0	0	4	0.76	3.54835	2.7388	2.87309	0.624883	0.790775	5	0.624	3.62082	2.90902	3.6118	0.803416	0.900462
COG1342	113	36	77	R	Predicted DNA-binding protein, UPF0251 family	-1	-1	-1	-1	0	0	4	0.608	2.69262	2.6401	2.28609	0.430278	0.914757	5	0.779	3.06585	2.96587	2.59214	0.845489	0.90644
COG1343	279	55	224	V	CRISPR/Cas system-associated endoribonuclease Cas2	-1	-1	-1	-1	0	0	12	0.86	3.64449	3.80798	2.81901	0.484635	0.909179	12	0.778	3.39696	2.77396	3.05832	0.816602	0.858456
COG1344	412	0	412	N	Flagellin and related hook-associated protein FlgL	-1	-1	-1	-1	0	0	0	0	0	0	2.52359	0	0	0	0	0	0	2.82565	0	0
COG1345	279	1	278	N	Flagellar capping protein FliD	-1	-1	-1	-1	0	0	1	0.93	5.0688	0	3.13574	0	0.309318	1	0.425	4.90842	0	2.73696	0	0.278803
COG1346	202	6	196	M	Putative effector of murein hydrolase	-1	-1	-1	-1	0	0	3	0.693	2.0175	1.44266	2.088	0.291764	0.875009	2	0.38	2.2718	1.56052	2.38924	0.686907	0.869301
COG1347	119	0	119	C	Na+-transporting NADH:ubiquinone oxidoreductase, subunit NqrD	-1	-1	-1	-1	0	0	0	0	0	0	1.1991	0	0	0	0	0	0	1.53845	0	0
COG1348	197	32	165	P	Nitrogenase subunit NifH, an ATPase	-1	-1	3898	0	0	0	9	0.777	1.57787	1.2577	1.49386	0.294298	0.871922	8	0.767	1.98445	1.6445	1.8454	0.828692	0.879312
COG1349	614	15	599	KG	DNA-binding transcriptional regulator of sugar metabolism, DeoR/GlpR family	-1	-1	-1	-1	0	0	8	0.64	3.83726	3.99398	3.0634	0.491416	0.919584	7	0.711	3.88242	4.25792	2.59912	0.66946	0.88309
COG1350	176	48	128	E	Predicted alternative tryptophan synthase beta-subunit (paralog of TrpB)	-1	-1	-1	-1	0	0	3	0.583	1.35374	1.1778	1.0894	0.344487	0.83738	3	0.54	1.58569	1.37628	1.24696	0.786381	0.827161
COG1351	281	41	240	F	Thymidylate synthase ThyX	-1	-1	2550	0	0	0	10	0.818	4.65194	4.08311	4.3718	0.304878	0.908751	8	0.751	6.07096	4.92567	6.13664	0.81135	0.911085
COG1352	422	35	387	NT	Methylase of chemotaxis methyl-accepting proteins	-1	-1	-1	-1	0	0	2	0.985	3.59901	1.86872	3.35639	0.251505	0.725909	2	0.984	3.61092	1.88625	3.40337	0.522375	0.732448
COG1353	166	28	138	V	CRISPR/Cas system-associated protein Cas10, large subunit of type III CRISPR-Cas systems, contains HD superfamily nuclease domain	-1	-1	3344	0	0	0	11	0.856	5.35529	5.01306	5.17382	0.504494	0.951104	10	0.751	6.62271	6.10333	6.56937	0.921576	0.956761
COG1354	500	55	445	L	Chromatin segregation and condensation protein Rec8/ScpA/Scc1, kleisin family	-1	-1	-1	-1	0	0	4	0.77	4.41972	2.6958	3.54146	0.217864	0.705616	4	0.829	5.66438	3.22522	4.43693	0.569386	0.676345
COG1355	188	65	123	R	Predicted class III extradiol dioxygenase, MEMO1 family	-1	-1	-1	-1	0	0	6	0.753	2.74865	1.75029	3.01486	0.386577	0.866816	4	0.626	2.94405	1.78713	3.20217	0.607032	0.847355
COG1356	37	36	1	K	Transcriptional regulator	-1	-1	-1	-1	0	0	1	0.39	3.87262	1.9975	0	0	0.2579	1	0.122	5.3481	2.57863	0	0	0.241078
COG1357	642	31	611	S	Uncharacterized protein YjbI, contains pentapeptide repeats	-1	-1	-1	-1	0	0	24	0.84	5.97691	6.29842	5.44456	0.64402	0.982361	25	0.642	6.01472	6.49432	5.30502	0.882006	0.980871
COG1358	183	83	100	J	Ribosomal protein L7Ae or related RNA K-turn-binding protein	-1	-1	-1	-1	0	0	1	0.99	2.89696	1.12878	2.80055	0.256781	0.678181	1	0.29	2.54374	0.85953	2.28628	0.337899	0.618342
COG1359	482	13	469	C	Quinol monooxygenase YgiN	-1	-1	-1	-1	0	0	9	0.796	3.50705	2.73415	3.87604	0.454259	0.942415	9	0.625	3.09127	2.36595	3.56458	0.765365	0.959239
COG1360	454	0	454	N	Flagellar motor protein MotB	-1	-1	-1	-1	0	0	0	0	0	0	4.02387	0	0	0	0	0	0	3.99006	0	0
COG1361	189	87	102	S	Uncharacterized conserved protein	-1	-1	-1	-1	0	0	18	0.802	5.3817	4.90711	5.24611	0.530559	0.94331	24	0.638	5.02584	4.59171	5.07627	0.913619	0.961826
COG1362	167	6	161	E	Aspartyl aminopeptidase	-1	-1	-1	-1	0	0	3	0.97	2.70112	2.3289	2.59342	0.320333	0.911162	3	0.958	3.12408	2.68981	3.0686	0.860994	0.921619
COG1363	324	62	262	EG	Putative aminopeptidase FrvX	-1	-1	-1	-1	0	0	8	0.895	2.66519	1.71441	3.00993	0.268706	0.886305	8	0.774	2.40611	1.46167	2.85131	0.607483	0.896254
COG1364	440	30	410	E	N-acetylglutamate synthase (N-acetylornithine aminotransferase)	-1	-1	-1	-1	0	0	2	0.385	2.39862	1.37114	2.01314	0.250298	0.705463	3	0.63	2.17578	1.32484	2.03133	0.608902	0.771257
COG1365	15	13	2	R	Predicted ATPase, PP-loop superfamily	-1	-1	-1	-1	0	0	2	0.38	3.46154	1.68391	5.35148	0.969748	1.01622	2	0.583	3.74011	1.74673	5.47653	0.467025	0.965647
COG1366	893	8	885	T	Anti-anti-sigma regulatory factor (antagonist of anti-sigma factor)	-1	-1	-1	-1	0	0	7	0.893	4.50512	2.83592	4.57426	0.381749	0.822418	6	0.654	4.43951	2.78594	4.38583	0.627533	0.807721
COG1367	68	10	58	V	CRISPR/Cas system CMR-associated protein Cmr1, group 7 of RAMP superfamily	-1	-1	-1	-1	0	0	3	0.64	5.16178	3.37941	4.46925	0.489167	0.760267	2	0.393	6.21036	4.26752	5.14545	0.687161	0.757845
COG1368	238	0	238	M	Phosphoglycerol transferase MdoB or a related enzyme of AlkP superfamily	-1	-1	-1	-1	0	0	0	0	0	0	4.70686	0	0	0	0	0	0	5.00631	0	0
COG1369	66	66	0	J	RNase P/RNase MRP subunit POP5	-1	-1	-1	-1	0	0	0	0	0	2.95236	0	0	0	0	0	0	3.66332	0	0	0
COG1370	83	83	0	J	tRNA-guanine transglycosylase, archaeosine-15-forming	-1	-1	-1	-1	0	0	0	0	0	1.98484	0	0	0	0	0	0	2.14435	0	0	0
COG1371	153	80	73	R	SHS2 domain protein implicated in nucleic acid metabolism	-1	-1	-1	-1	0	0	10	0.448	2.85651	2.3469	2.75084	0.47372	0.892303	8	0.731	2.42222	1.93483	2.50985	0.798781	0.917479
COG1372	176	40	136	LX	Intein/homing endonuclease	-1	-1	-1	-1	0	0	13	0.564	8.01726	6.61124	7.86065	0.411994	0.902545	14	0.705	9.5882	8.17052	9.31104	0.852143	0.911618
COG1373	395	42	353	R	Predicted ATPase, AAA+ superfamily	-1	-1	-1	-1	0	0	23	0.874	4.47213	3.68844	4.49379	0.379942	0.914802	20	0.772	4.16446	3.45869	4.15385	0.830527	0.91399
COG1374	29	29	0	J	Rbosome biogenesis protein Nip4, contains PUA domain	-1	-1	-1	-1	0	0	0	0	0	3.25774	0	0	0	0	0	0	3.63649	0	0	0
COG1376	496	0	496	M	Lipoprotein-anchoring transpeptidase ErfK/SrfK	-1	-1	-1	-1	0	0	0	0	0	0	4.55957	0	0	0	0	0	0	5.36756	0	0
COG1377	330	0	330	N	Flagellar biosynthesis protein FlhB	-1	-1	-1	-1	0	0	0	0	0	0	2.6404	0	0	0	0	0	0	2.74532	0	0
COG1378	149	81	68	K	Sugar-specific transcriptional regulator TrmB	-1	-1	-1	-1	0	0	11	0.829	4.50748	3.60108	4.60153	0.449868	0.909889	13	0.641	4.24866	3.41876	4.45904	0.804668	0.927093
COG1379	94	27	67	R	PHP family phosphoesterase with a Zn ribbon	-1	-1	1835	1	0	0	2	0.93	2.91997	1.30467	2.74522	0.304589	0.693481	1	0.756	3.23318	1.49216	3.08454	0.461514	0.707771
COG1380	198	6	192	R	Putative effector of murein hydrolase LrgA, UPF0299 family	-1	-1	-1	-1	0	0	3	0.52	2.81037	1.74288	3.05367	0.297475	0.853365	2	0.843	3.26195	2.16368	3.34403	0.663308	0.844234
COG1381	569	0	569	L	Recombinational DNA repair protein (RecF pathway)	-1	-1	-1	-1	0	0	0	0	0	0	4.26717	0	0	0	0	0	0	4.14139	0	0
COG1382	87	83	4	O	Prefoldin, chaperonin cofactor	-1	-1	-1	-1	0	0	2	0.935	3.07043	1.92724	3.50896	0.668716	0.88525	2	0.337	2.77087	1.45872	2.90801	0.526448	0.787971
COG1383	83	83	0	J	Ribosomal protein S17E	-1	-1	-1	-1	0	0	0	0	0	1.74868	0	0	0	0	0	0	1.87101	0	0	0
COG1384	247	66	181	J	Lysyl-tRNA synthetase, class I	-1	-1	-1	-1	0	0	6	0.888	3.95637	2.16643	3.43155	0.188311	0.707465	6	0.754	4.41351	2.1336	3.81808	0.483424	0.674257
COG1385	573	0	573	J	16S rRNA U1498 N3-methylase RsmE	-1	-1	-1	-1	0	0	0	0	0	0	3.62672	0	0	0	0	0	0	3.68738	0	0
COG1386	477	27	450	K	Chromosome segregation and condensation protein ScpB	-1	-1	-1	-1	0	0	2	0.825	4.12365	2.13776	3.28523	0.224603	0.657548	1	0.986	4.46472	2.68928	3.22422	0.60234	0.662248
COG1387	297	43	254	ER	Histidinol phosphatase or related hydrolase of the PHP family	-1	-1	-1	-1	0	0	10	0.688	4.09851	2.44739	4.32664	0.266877	0.826402	9	0.841	4.65399	2.84792	4.54542	0.611932	0.794301
COG1388	731	2	729	M	LysM repeat	-1	-1	-1	-1	0	0	2	0.9	7.66881	9.73461	5.55465	0.96777	0.996847	2	0.4	6.25967	7.28298	4.9659	0.793317	0.978397
COG1389	85	80	5	L	DNA topoisomerase VI, subunit B	-1	-1	-1	-1	0	0	2	0.51	2.62515	2.13368	2.56018	0.530507	0.894019	3	0.868	3.54236	2.53738	3.9313	0.716297	0.913046
COG1390	140	80	60	C	Archaeal/vacuolar-type H+-ATPase subunit E/Vma4	-1	-1	-1	-1	0	0	5	0.578	3.51573	2.73853	3.63798	0.426309	0.906854	7	0.648	2.82727	2.17677	2.96143	0.769918	0.908684
COG1391	288	0	288	O	Glutamine synthetase adenylyltransferase	-1	-1	-1	-1	0	0	0	0	0	0	2.87787	0	0	0	0	0	0	3.02775	0	0
COG1392	328	58	270	S	Uncharacterized conserved protein YkaA, distantly related to PhoU, UPF0111/DUF47 family	-1	-1	-1	-1	0	0	10	0.954	3.85377	3.38717	3.50693	0.360551	0.894463	10	0.765	3.85035	3.47551	3.46665	0.900347	0.901498
COG1393	465	2	463	P	Arsenate reductase and related proteins, glutaredoxin family	-1	-1	-1	-1	0	0	2	0.47	3.34137	3.36318	3.4994	0.701772	1.02691	2	0.754	2.72683	2.56051	2.90313	0.939005	1.00183
COG1394	171	83	88	C	Archaeal/vacuolar-type H+-ATPase subunit D/Vma8	-1	-1	-1	-1	0	0	4	0.748	2.94552	1.92582	2.93667	0.277167	0.825405	5	0.648	3.09717	1.9368	3.27315	0.625346	0.841081
COG1395	110	77	33	K	Predicted transcriptional regulator	-1	-1	-1	-1	0	0	3	0.593	4.16752	2.44094	3.47158	0.379683	0.709357	4	0.774	4.33006	2.2786	3.74945	0.526229	0.69607
COG1396	1822	10	1812	K	Transcriptional regulator, contains XRE-family HTH domain	-1	-1	2004	0	0	0	8	0.881	6.50293	5.99273	5.9065	0.458499	0.914912	7	0.468	4.90728	4.4675	4.74119	0.910382	0.938268
COG1397	359	30	329	O	ADP-ribosylglycohydrolase	-1	-1	1691	0	0	0	12	0.838	4.08865	3.40266	4.54952	0.409852	0.972469	13	0.791	4.45083	4.45083	3.78142	4.90431	0.849599
COG1398	220	0	220	I	Fatty-acid desaturase	-1	-1	-1	-1	0	0	0	0	0	0	3.30521	0	0	0	0	0	0	5.03247	0	0
COG1399	513	0	513	S	Uncharacterized metal-binding protein YceD, DUF177 family	-1	-1	-1	-1	0	0	0	0	0	0	4.25495	0	0	0	0	0	0	4.23297	0	0
COG1400	80	80	0	U	Signal recognition particle subunit SEC65	-1	-1	-1	-1	0	0	0	0	0	2.30642	0	0	0	0	0	0	2.42882	0	0	0
COG1401	135	23	112	V	5-methylcytosine-specific restriction endonuclease McrBC, GTP-binding regulatory subunit McrB	-1	-1	2635	0	0	0	10	0.827	5.9913	5.08538	5.9435	0.490407	0.920409	11	0.749	9.05625	7.63777	8.99287	0.84337	0.918186
COG1402	287	54	233	HQ	Creatinine amidohydrolase/Fe(II)-dependent formamide hydrolase involved in riboflavin and F420 biosynthesis	-1	-1	-1	-1	0	0	13	0.765	3.45059	3.07503	3.18497	0.3633	0.90709	13	0.688	3.431	3.11001	3.10057	0.903691	0.905067
COG1403	878	40	838	V	5-methylcytosine-specific restriction endonuclease McrA	-1	-1	-1	-1	0	0	31	0.742	7.19973	6.88944	6.50425	0.399489	0.930153	30	0.655	7.63202	8.23661	6.44414	0.844356	0.961787
COG1404	960	54	906	O	Serine protease, subtilisin family	-1	-1	2268	0	0	0	25	0.723	4.50054	4.17837	4.59181	0.525339	0.974348	25	0.799	5.54146	5.07659	5.74131	0.91611	0.976088
COG1405	104	101	3	K	Transcription initiation factor TFIIIB, Brf1 subunit/Transcription initiation factor TFIIB	-1	-1	-1	-1	0	0	2	0.58	3.88889	1.67548	4.66322	0.587507	0.814976	2	0.639	4.44361	1.51867	6.36602	0.341764	0.887193
COG1406	102	0	102	N	Chemotaxis protein CheX, a CheY~P-specific phosphatase	-1	-1	-1	-1	0	0	0	0	0	0	2.90351	0	0	0	0	0	0	2.55803	0	0
COG1407	191	82	109	R	Metallophosphoesterase superfamily enzyme	-1	-1	-1	-1	0	0	2	0.5	4.54385	2.86859	2.96048	0.243927	0.641424	2	0.574	4.70198	2.77598	3.07499	0.590386	0.622182
COG1408	454	19	435	R	Predicted phosphohydrolase, MPP superfamily	-1	-1	-1	-1	0	0	9	0.861	5.42434	5.58902	4.39253	0.404347	0.92007	9	0.735	6.17255	6.96216	4.45287	0.7214	0.924662
COG1409	800	44	756	T	3',5'-cyclic AMP phosphodiesterase CpdA	-1	-1	-1	-1	0	0	17	0.869	5.99106	5.22593	6.04267	0.388199	0.940452	17	0.687	7.29892	6.3027	7.35036	0.863512	0.93528
COG1410	469	3	466	E	Methionine synthase I, cobalamin-binding domain	-1	-1	-1	-1	0	0	1	1	2.43358	0.417463	2.31987	0.171968	0.562408	1	0.509	3.42678	0.496273	3.18858	0.144822	0.537655
COG1411	55	26	29	R	Uncharacterized protein related to proFAR isomerase (HisA)	-1	-1	2280	0	0	0	2	0.955	2.93085	1.99274	1.96897	0.406265	0.675864	2	0.856	3.00188	2.02178	1.9785	0.659088	0.666296
COG1412	83	81	2	J	rRNA-processing protein FCF1	-1	-1	-1	-1	0	0	1	0.82	3.70523	2.44425	2.42536	0.492994	0.657128	1	0.493	3.33651	1.98951	2.34496	0.596286	0.649553
COG1413	664	72	592	R	HEAT repeat	-1	-1	-1	-1	0	0	38	0.792	8.7462	7.69887	9.49938	0.498546	0.983184	38	0.574	9.24834	7.99016	10.2726	0.863956	0.987355
COG1414	982	46	936	K	DNA-binding transcriptional regulator, IclR family	-1	-1	-1	-1	0	0	16	0.629	5.0733	6.20141	3.36055	0.488064	0.942381	17	0.662	4.68168	5.67275	3.01299	0.643569	0.92763
COG1415	68	37	31	S	Uncharacterized protein	-1	-1	1972	1	0	0	1	1	2.13646	1.79207	1.4221	0.373443	0.752215	1	0.507	2.75102	2.22429	1.69362	0.615632	0.712081
COG1416	168	20	148	P	Intracellular sulfur oxidation protein, DsrE/DsrF family	-1	-1	-1	-1	0	0	7	0.577	3.0922	2.18029	3.51464	0.420206	0.920853	7	0.553	3.26618	2.44669	3.57883	0.749096	0.92241
COG1417	15	15	0	S	Uncharacterized protein	-1	-1	-1	-1	0	0	0	0	0	1.89784	0	0	0	0	0	0	1.85896	0	0	0
COG1418	508	68	440	JR	HD superfamily phosphodieaserase, includes HD domain of RNase Y	-1	-1	-1	-1	0	0	13	0.743	5.1227	3.74995	5.1584	0.238231	0.869497	12	0.639	7.2087	5.078	7.04872	0.704427	0.841117
COG1419	230	0	230	N	Flagellar biosynthesis GTPase FlhF	-1	-1	-1	-1	0	0	0	0	0	0	3.42597	0	0	0	0	0	0	3.93614	0	0
COG1420	422	0	422	K	Transcriptional regulator of heat shock response	-1	-1	-1	-1	0	0	0	0	0	0	3.30478	0	0	0	0	0	0	3.22268	0	0
COG1421	46	9	37	V	CRISPR/Cas system CSM-associated protein Csm2, small subunit	-1	-1	-1	-1	0	0	4	0.637	3.44525	3.45528	3.00028	0.621926	0.936879	4	0.52	4.04783	3.8962	3.57155	0.882337	0.922439
COG1422	66	61	5	S	Uncharacterized archaeal membrane protein, DUF106 family, distantly related to YidC/Oxa1	-1	-1	-1	-1	0	0	1	0.69	3.34925	2.49418	2.44623	0.415942	0.737541	1	0.301	3.93343	2.68686	3.14093	0.683084	0.740803
COG1423	55	35	20	L	ATP-dependent RNA circularization protein, DNA/RNA ligase (PAB1020) family	-1	-1	2422	0	0	0	2	0.96	3.349	1.89682	2.89416	0.337162	0.715285	2	0.845	4.17442	2.04744	3.87329	0.490474	0.709169
COG1424	23	5	18	H	Pimeloyl-CoA synthetase	-1	-1	-1	-1	0	0	2	0.71	1.51078	0.834275	1.77836	0.536637	0.864661	2	0.551	1.49376	0.806516	1.78927	0.539922	0.868876
COG1426	446	0	446	D	Cytoskeletal protein RodZ, contains Xre-like HTH and DUF4115 domains	-1	-1	-1	-1	0	0	0	0	0	0	4.61694	0	0	0	0	0	0	4.4719	0	0
COG1427	127	12	115	R	Predicted periplasmic solute-binding protein	-1	-1	1741	0	0	0	3	0.807	3.59711	2.55251	2.91047	0.3856	0.759357	3	0.777	3.37938	2.6085	2.67974	0.771887	0.782428
COG1428	168	0	168	F	Deoxyadenosine/deoxycytidine kinase	-1	-1	-1	-1	0	0	0	0	0	0	2.90406	0	0	0	0	0	0	3.27537	0	0
COG1429	248	45	203	H	Cobalamin biosynthesis protein CobN, Mg-chelatase	-1	-1	-1	-1	0	0	13	0.952	2.87491	2.25232	2.91582	0.304368	0.898835	13	0.668	2.96831	2.35713	2.99137	0.7941	0.900935
COG1430	306	45	261	S	Uncharacterized conserved membrane protein, UPF0127 family	-1	-1	-1	-1	0	0	7	0.737	3.87717	2.95932	3.58853	0.368876	0.844411	8	0.626	3.40455	2.91658	3.00621	0.856673	0.869836
COG1431	64	13	51	JV	Argonaute homolog, implicated in RNA metabolism and viral defense	-1	-1	-1	-1	0	0	6	0.852	4.12224	4.00244	3.87095	0.521211	0.95499	6	0.896	4.95756	4.83906	4.62724	0.93337	0.954733
COG1432	429	47	382	S	Uncharacterized conserved protein, LabA/DUF88 family	-1	-1	-1	-1	0	0	12	0.838	5.13799	3.94546	5.10052	0.258864	0.880304	10	0.821	5.96867	4.58221	5.87535	0.76771	0.876038
COG1433	281	65	216	O	Predicted Fe-Mo cluster-binding protein, NifX family	-1	-1	3267	0	0	0	30	0.791	3.57374	3.14343	3.83897	0.550419	0.976904	32	0.739	3.62887	3.14959	3.8688	0.867927	0.967023
COG1434	497	3	494	R	Uncharacterized SAM-binding protein YcdF, DUF218 family	-1	-1	-1	-1	0	0	2	0.91	5.34475	1.9617	4.743	0.265632	0.627222	2	0.707	5.27347	2.27618	4.51033	0.431628	0.643457
COG1435	304	12	292	F	Thymidine kinase	-1	-1	-1	-1	0	0	2	0.955	2.83946	1.45825	2.77185	0.191059	0.744877	2	0.77	3.17118	1.67422	3.05567	0.527948	0.745762
COG1436	138	78	60	C	Archaeal/vacuolar-type H+-ATPase subunit F/Vma7	-1	-1	-1	-1	0	0	7	0.61	3.36334	2.5506	3.02579	0.31939	0.828996	8	0.589	2.51941	1.97544	2.34005	0.784088	0.85645
COG1437	145	72	73	TR	Adenylate cyclase class IV, CYTH domain (includes archaeal enzymes of unknown function)	-1	-1	-1	-1	0	0	4	0.72	3.50198	2.19647	3.57365	0.379157	0.823837	4	0.601	3.21434	1.91884	3.44711	0.596961	0.834689
COG1438	237	0	237	K	Arginine repressor	-1	-1	-1	-1	0	0	0	0	0	0	2.66247	0	0	0	0	0	0	2.81091	0	0
COG1439	84	81	3	J	rRNA maturation endonuclease Nob1	-1	-1	-1	-1	0	0	3	0.747	3.34206	2.2273	4.51849	0.870496	1.00923	3	0.375	3.56969	2.27031	4.16596	0.635998	0.901518
COG1440	88	0	88	G	Phosphotransferase system cellobiose-specific component IIB	-1	-1	-1	-1	0	0	0	0	0	0	1.71505	0	0	0	0	0	0	1.77624	0	0
COG1441	50	1	49	H	O-succinylbenzoate synthase	-1	-1	-1	-1	0	0	1	0.56	3.37484	0	1.82782	0	0.2708	1	0.123	4.45275	0	2.05882	0	0.231185
COG1442	128	2	126	M	Lipopolysaccharide biosynthesis protein, LPS:glycosyltransferase	-1	-1	-1	-1	0	0	2	0.835	4.71213	5.83672	4.5214	0.97501	1.09909	2	0.848	4.97357	6.4918	4.3186	0.868311	1.08679
COG1443	232	21	211	I	Isopentenyldiphosphate isomerase	-1	-1	1064	0	0	0	3	0.893	3.43389	1.13485	3.2285	0.230523	0.635337	2	0.907	3.4185	0.988182	3.45432	0.289069	0.649774
COG1444	120	47	73	J	tRNA(Met) C34 N-acetyltransferase TmcA	-1	-1	-1	-1	0	0	1	0.41	3.98897	2.10503	2.8463	0.311872	0.620627	1	0.897	4.79428	2.24062	3.93974	0.467353	0.644556
COG1445	101	4	97	G	Phosphotransferase system fructose-specific component IIB	-1	-1	-1	-1	0	0	1	0.98	1.94332	0.620018	1.93579	0.290629	0.657587	1	0.334	2.70675	0.743925	2.65337	0.274841	0.62756
COG1446	263	46	217	E	Isoaspartyl peptidase or L-asparaginase, Ntn-hydrolase superfamily	-1	-1	-1	-1	0	0	4	0.775	3.04787	2.11597	2.64479	0.276104	0.780999	5	0.819	4.01413	3.06242	3.36986	0.762909	0.801204
COG1447	80	0	80	G	Phosphotransferase system cellobiose-specific component IIA	-1	-1	-1	-1	0	0	0	0	0	0	1.83636	0	0	0	0	0	0	1.89761	0	0
COG1448	164	0	164	E	Aspartate/tyrosine/aromatic aminotransferase	-1	-1	-1	-1	0	0	0	0	0	0	1.86718	0	0	0	0	0	0	2.06539	0	0
COG1449	198	44	154	G	Alpha-amylase/alpha-mannosidase, GH57 family	-1	-1	-1	-1	0	0	10	0.844	4.93007	3.88247	4.90351	0.372536	0.891061	10	0.688	6.84994	5.25209	6.76697	0.766735	0.877311
COG1450	251	0	251	U	Type II secretory pathway component GspD/PulD (secretin)	-1	-1	-1	-1	0	0	0	0	0	0	4.07937	0	0	0	0	0	0	4.95637	0	0
COG1451	444	37	407	R	Predicted metal-dependent hydrolase	-1	-1	-1	-1	0	0	16	0.883	4.42921	4.09533	4.05013	0.508786	0.919517	18	0.739	4.7703	4.56684	4.61245	0.957348	0.962129
COG1452	447	0	447	M	LPS assembly outer membrane protein LptD (organic solvent tolerance protein OstA)	-1	-1	-1	-1	0	0	0	0	0	0	5.17125	0	0	0	0	0	0	6.30263	0	0
COG1453	153	30	123	R	Predicted oxidoreductase of the aldo/keto reductase family	-1	-1	3716	0	0	0	12	0.862	2.9604	2.06178	3.1186	0.381728	0.874945	12	0.806	2.6922	1.76291	2.94496	0.65482	0.874354
COG1454	548	49	499	C	Alcohol dehydrogenase, class IV	-1	-1	-1	-1	0	0	21	0.818	3.07106	3.02728	2.88866	0.412374	0.963176	21	0.754	3.15262	3.25663	2.85669	0.90613	0.96956
COG1455	87	0	87	G	Phosphotransferase system cellobiose-specific component IIC	-1	-1	-1	-1	0	0	0	0	0	0	2.14718	0	0	0	0	0	0	2.09324	0	0
COG1456	69	27	42	C	CO dehydrogenase/acetyl-CoA synthase gamma subunit (corrinoid Fe-S protein)	-1	-1	3408	0	0	0	4	0.943	2.62892	1.94079	2.46284	0.439863	0.837535	5	0.629	2.60832	1.93285	2.50322	0.741034	0.850368
COG1457	263	20	243	F	Purine-cytosine permease or related protein	-1	-1	-1	-1	0	0	8	0.902	3.60318	3.24439	3.66171	0.353748	0.958334	8	0.609	4.50054	3.89458	4.71042	0.865358	0.955997
COG1458	49	36	13	R	Predicted DNA-binding protein containing PIN domain, UPF0278 family	-1	-1	-1	-1	0	0	3	0.953	2.1587	1.65159	1.46245	0.319627	0.721277	3	0.663	2.88153	2.05042	2.0473	0.71049	0.711031
COG1459	459	0	459	NUW	Type II secretory pathway, component PulF	-1	-1	-1	-1	0	0	0	0	0	0	3.08118	0	0	0	0	0	0	2.8094	0	0
COG1460	80	80	0	K	DNA-directed RNA polymerase, subunit F	-1	-1	-1	-1	0	0	0	0	0	2.20682	0	0	0	0	0	0	2.29444	0	0	0
COG1461	236	0	236	R	Predicted kinase related to dihydroxyacetone kinase	-1	-1	-1	-1	0	0	0	0	0	0	3.07649	0	0	0	0	0	0	3.67816	0	0
COG1462	129	0	129	M	Curli biogenesis system outer membrane secretion channel CsgG	-1	-1	-1	-1	0	0	0	0	0	0	3.86087	0	0	0	0	0	0	4.05519	0	0
COG1463	754	0	754	M	ABC-type transporter Mla maintaining outer membrane lipid asymmetry, periplasmic component MlaD	-1	-1	-1	-1	0	0	0	0	0	0	6.61348	0	0	0	0	0	0	6.55628	0	0
COG1464	295	0	295	P	ABC-type metal ion transport system, periplasmic component/surface antigen	-1	-1	-1	-1	0	0	0	0	0	0	1.98551	0	0	0	0	0	0	1.85541	0	0
COG1465	78	53	25	E	3-dehydroquinate synthase, class II	-1	-1	-1	-1	0	0	3	0.833	1.89335	1.3746	1.77546	0.37399	0.831873	4	0.571	2.32207	1.48409	2.48025	0.639122	0.853622
COG1466	613	0	613	L	DNA polymerase III, delta subunit	-1	-1	-1	-1	0	0	0	0	0	0	4.33343	0	0	0	0	0	0	4.20552	0	0
COG1467	85	83	2	L	Eukaryotic-type DNA primase, catalytic (small) subunit	-1	-1	-1	-1	0	0	2	0.705	4.50989	2.75941	6.6823	0.925296	1.04678	1	0.743	5.73629	2.71869	6.98493	0.473946	0.84581
COG1468	285	82	203	V	CRISPR/Cas system-associated exonuclease Cas4, RecB family	-1	-1	-1	-1	0	0	20	0.843	4.95518	4.81357	4.21696	0.448819	0.91122	21	0.783	4.79384	4.6716	4.19247	0.874554	0.924527
COG1469	219	66	153	H	GTP cyclohydrolase FolE2	-1	-1	-1	-1	0	0	3	0.98	3.50803	1.79903	2.44838	0.204087	0.605384	3	0.925	4.28916	2.25999	3.02228	0.526907	0.615769
COG1470	130	38	92	S	Uncharacterized membrane protein	-1	-1	-1	-1	0	0	14	0.828	5.93065	5.42442	5.96782	0.539767	0.960454	16	0.677	5.24469	4.75176	5.33258	0.906014	0.961386
COG1471	83	83	0	J	Ribosomal protein S4E	-1	-1	-1	-1	0	0	0	0	0	1.81263	0	0	0	0	0	0	1.93589	0	0	0
COG1472	878	20	858	G	Periplasmic beta-glucosidase and related glycosidases	-1	-1	-1	-1	0	0	13	0.884	3.5003	2.88155	3.89388	0.456064	0.967837	13	0.737	4.35429	3.59811	4.81598	0.826337	0.966184
COG1473	685	38	647	R	Metal-dependent amidase/aminoacylase/carboxypeptidase	-1	-1	-1	-1	0	0	11	0.819	3.13918	2.5962	2.90927	0.347656	0.876895	10	0.772	3.61726	2.97309	3.34803	0.821918	0.873744
COG1474	189	103	86	L	Cdc6-related protein, AAA superfamily ATPase	-1	-1	-1	-1	0	0	3	0.967	6.14613	2.61429	6.07664	0.318543	0.707024	4	0.828	6.53634	2.74615	7.1142	0.420136	0.754272
COG1475	777	39	738	D	Chromosome segregation protein Spo0J, contains ParB-like nuclease domain	-1	-1	-1	-1	0	0	13	0.798	6.18903	6.40598	4.25791	0.326396	0.861516	9	0.683	7.8306	7.1445	4.99365	0.637709	0.775045
COG1476	663	42	621	K	DNA-binding transcriptional regulator, XRE-family HTH domain	-1	-1	-1	-1	0	0	19	0.772	3.68755	2.01523	4.63508	0.311635	0.901724	17	0.654	2.96924	1.49207	3.8361	0.502508	0.897228
COG1477	444	11	433	H	Thiamine biosynthesis lipoprotein ApbE	-1	-1	-1	-1	0	0	2	0.765	3.63883	2.58126	3.36328	0.242756	0.81682	2	0.911	3.53243	2.34915	3.42966	0.665024	0.817966
COG1478	170	54	116	H	F420-0:Gamma-glutamyl ligase (F420 biosynthesis)	-1	-1	2669	0	0	0	7	0.85	3.19319	1.81498	3.32037	0.293941	0.80411	6	0.913	3.23976	1.92494	3.26566	0.59416	0.801077
COG1479	278	18	260	S	Uncharacterized conserved protein, contains ParB-like and HNH nuclease domains	-1	-1	-1	-1	0	0	16	0.923	5.08866	4.41233	5.37068	0.618114	0.961256	17	0.753	5.81994	5.08627	6.13889	0.873939	0.964371
COG1480	195	0	195	R	Membrane-associated HD superfamily phosphohydrolase	-1	-1	-1	-1	0	0	0	0	0	0	3.16897	0	0	0	0	0	0	3.6858	0	0
COG1481	186	0	186	K	DNA-binding transcriptional regulator WhiA, involved in cell division	-1	-1	-1	-1	0	0	0	0	0	0	2.52458	0	0	0	0	0	0	2.68314	0	0
COG1482	281	2	279	G	Mannose-6-phosphate isomerase, class I	-1	-1	-1	-1	0	0	1	1	4.49416	1.65018	3.61235	0.29106	0.585485	1	0.97	4.22746	1.84892	3.42614	0.437359	0.623904
COG1483	90	22	68	R	Predicted ATPase, AAA+ superfamily	-1	-1	-1	-1	0	0	9	0.878	3.65895	3.51187	3.11582	0.504356	0.90568	10	0.842	4.50026	4.40178	3.7672	0.837108	0.907614
COG1484	570	10	560	L	DNA replication protein DnaC	-1	-1	-1	-1	0	0	7	0.869	5.83442	6.87547	4.19884	0.663296	0.94905	7	0.526	5.79416	7.06023	3.8272	0.660528	0.939518
COG1485	243	0	243	R	Predicted ATPase	-1	-1	-1	-1	0	0	0	0	0	0	2.66332	0	0	0	0	0	0	2.6911	0	0
COG1486	167	9	158	G	Alpha-galactosidase/6-phospho-beta-glucosidase, family 4 of glycosyl hydrolase	-1	-1	3198	0	0	0	4	0.905	3.03275	2.18506	2.68681	0.225203	0.803211	4	0.938	3.67749	2.58729	3.17601	0.703549	0.783593
COG1487	459	43	416	R	Predicted nucleic acid-binding protein, contains PIN domain	-1	-1	-1	-1	0	0	10	0.725	3.88024	3.15575	3.67339	0.41388	0.879989	12	0.664	3.59982	3.13502	3.57052	0.870882	0.931371
COG1488	528	68	460	H	Nicotinic acid phosphoribosyltransferase	-1	-1	-1	-1	0	0	12	0.87	3.70076	2.32657	3.61922	0.292833	0.80332	10	0.668	4.86121	3.04921	4.53895	0.627253	0.780481
COG1489	254	43	211	GT	DNA-binding protein, stimulates sugar fermentation	-1	-1	-1	-1	0	0	9	0.819	3.16203	2.47796	2.35981	0.328733	0.764979	9	0.555	3.36025	2.70782	2.46491	0.73355	0.769694
COG1490	440	2	438	J	D-Tyr-tRNAtyr deacylase	-1	-1	-1	-1	0	0	1	0.89	2.11219	0.675486	1.8367	0.276926	0.594686	1	0.929	1.88442	0.75021	1.86347	0.398112	0.693498
COG1491	82	82	0	R	Predicted nucleic acid-binding OB-fold protein	-1	-1	-1	-1	0	0	0	0	0	1.99932	0	0	0	0	0	0	2.13769	0	0	0
COG1492	371	62	309	H	Cobyric acid synthase	-1	-1	-1	-1	0	0	6	0.872	2.54262	2.20893	2.12123	0.301429	0.851516	7	0.67	3.06469	2.44955	2.37972	0.776497	0.78789
COG1493	258	4	254	T	Serine kinase of the HPr protein, regulates carbohydrate metabolism	-1	-1	-1	-1	0	0	3	0.753	4.96256	4.13146	3.35442	0.489348	0.754236	3	0.753	5.68171	4.94504	3.66461	0.644983	0.757664
COG1494	290	7	283	G	Fructose-1,6-bisphosphatase/sedoheptulose 1,7-bisphosphatase or related protein	-1	-1	-1	-1	0	0	1	0.92	1.80671	0.344158	1.70877	0.170534	0.568138	1	0.175	1.46459	0.270822	1.40797	0.184913	0.573126
COG1495	258	8	250	O	Disulfide bond formation protein DsbB	-1	-1	-1	-1	0	0	3	0.753	4.03498	2.01296	3.9524	0.282069	0.739206	2	0.698	3.61736	1.82296	3.24036	0.503948	0.699864
COG1496	482	0	482	P	Copper oxidase (laccase) domain	-1	-1	-1	-1	0	0	0	0	0	0	2.96108	0	0	0	0	0	0	3.07348	0	0
COG1497	57	52	5	K	Predicted transcriptional regulator	-1	-1	-1	-1	0	0	2	0.075	2.69091	1.84442	2.5932	0.520889	0.824559	2	0.853	2.92297	1.85751	3.34611	0.635488	0.890126
COG1498	83	83	0	J	RNA processing factor Prp31, contains Nop domain	-1	-1	-1	-1	0	0	0	0	0	2.28708	0	0	0	0	0	0	2.29069	0	0	0
COG1499	87	78	9	J	NMD protein affecting ribosome stability and mRNA decay	-1	-1	-1	-1	0	0	2	0.415	4.60525	2.88397	2.69117	0.297762	0.605303	2	0.379	5.91046	3.14067	3.26653	0.531375	0.542022
COG1500	82	82	0	J	Ribosome maturation protein Sdo1	-1	-1	-1	-1	0	0	0	0	0	1.34696	0	0	0	0	0	0	1.47312	0	0	0
COG1501	320	18	302	G	Alpha-glucosidase, glycosyl hydrolase family GH31	-1	-1	-1	-1	0	0	9	0.889	3.93332	3.66103	3.86466	0.445226	0.956659	9	0.832	4.57685	4.27788	4.44888	0.934678	0.953358
COG1502	683	57	626	I	Phosphatidylserine/phosphatidylglycerophosphate/cardiolipin synthase or related enzyme	-1	-1	-1	-1	0	0	27	0.722	6.92332	6.22009	6.0265	0.474183	0.884445	26	0.767	8.01797	7.40201	6.75177	0.842079	0.882628
COG1503	169	88	81	J	Peptide chain release factor 1 (eRF1)	-1	-1	-1	-1	0	0	2	0.92	4.62287	1.87664	4.41253	0.227127	0.680223	3	0.807	4.37157	1.81074	4.29179	0.41421	0.697981
COG1504	30	17	13	S	Uncharacterized protein	-1	-1	-1	-1	0	0	5	0.686	2.27669	1.7927	2.31038	0.634843	0.901107	5	0.678	2.36218	1.82299	2.428	0.77174	0.899802
COG1505	195	9	186	E	Prolyl oligopeptidase PreP, S9A serine peptidase family	-1	-1	1820	0	0	0	2	0.83	2.94089	1.91136	2.63718	0.269132	0.773326	2	0.937	3.31491	2.2477	2.79296	0.678059	0.760303
COG1506	861	46	815	E	Dipeptidyl aminopeptidase/acylaminoacyl peptidase	-1	-1	-1	-1	0	0	16	0.837	5.25165	4.06456	5.76906	0.315868	0.936241	16	0.663	6.24277	4.95986	6.75894	0.794497	0.938591
COG1507	86	0	86	S	Uncharacterized protein	-1	-1	-1	-1	0	0	0	0	0	0	2.2674	0	0	0	0	0	0	2.36515	0	0
COG1508	415	1	414	K	DNA-directed RNA polymerase specialized sigma subunit, sigma54 homolog	-1	-1	-1	-1	0	0	1	0.7	4.20752	0	2.62905	0	0.312422	1	0.908	5.919	0	2.94604	0	0.248863
COG1509	315	19	296	E	L-lysine 2,3-aminomutase (EF-P beta-lysylation pathway)	-1	-1	-1	-1	0	0	10	0.919	3.59751	3.07486	3.11333	0.278876	0.860067	9	0.82	4.07462	3.66512	3.6342	0.891913	0.895707
COG1510	172	25	147	K	DNA-binding transcriptional regulator GbsR, MarR family	-1	-1	-1	-1	0	0	3	0.857	4.23956	3.02138	3.57345	0.298082	0.777773	4	0.496	3.58652	2.88499	3.0097	0.804397	0.821784
COG1511	362	20	342	S	Uncharacterized membrane protein YhgE, phage infection protein (PIP) family	-1	-1	-1	-1	0	0	13	0.821	7.90304	7.54716	7.4896	0.606974	0.951328	14	0.674	6.61869	7.32485	5.57888	0.842898	0.974795
COG1512	320	0	320	S	Uncharacterized membrane protein YgcG, contains a TPM-fold domain	-1	-1	-1	-1	0	0	0	0	0	0	4.01482	0	0	0	0	0	0	4.36645	0	0
COG1513	97	1	96	P	Cyanate lyase	-1	-1	-1	-1	0	0	1	1	1.9627	0	1.51842	0	0.386819	1	0.996	2.42657	0	1.69427	0	0.349109
COG1514	540	81	459	J	2'-5' RNA ligase	-1	-1	-1	-1	0	0	9	0.72	4.54944	2.60851	4.50651	0.314552	0.781967	11	0.646	4.06028	2.77863	4.40781	0.684345	0.884969
COG1515	223	61	162	L	Deoxyinosine 3'endonuclease (endonuclease V)	-1	-1	-1	-1	0	0	6	0.813	3.37905	2.41731	2.63861	0.388327	0.748129	6	0.85	3.84653	3.04294	2.94414	0.765401	0.778245
COG1516	271	0	271	NU	Flagellin-specific chaperone FliS	-1	-1	-1	-1	0	0	0	0	0	0	2.77234	0	0	0	0	0	0	2.21794	0	0
COG1517	32	24	8	V	CRISPR/Cas system-associated protein Csx1, contains CARF domain	-1	-1	3778	0	0	0	5	0.672	3.96196	3.73546	3.88001	0.716259	0.961073	5	0.773	4.30218	4.05452	4.17719	0.942435	0.956691
COG1518	384	66	318	V	CRISPR/Cas system-associated endonuclease Cas1	-1	-1	-1	-1	0	0	17	0.799	3.86504	3.38775	3.717	0.467778	0.919104	21	0.704	5.47766	5.02995	5.17055	0.918267	0.931101
COG1519	354	0	354	M	3-deoxy-D-manno-octulosonic-acid transferase	-1	-1	-1	-1	0	0	0	0	0	0	3.12475	0	0	0	0	0	0	2.97837	0	0
COG1520	660	74	586	M	Outer membrane protein assembly factor BamB, contains PQQ-like beta-propeller repeat	-1	-1	-1	-1	0	0	46	0.664	7.91737	8.21575	7.28672	0.655623	0.979016	51	0.572	7.89803	8.02479	7.42664	0.940316	0.978183
COG1521	474	0	474	H	Pantothenate kinase type III	-1	-1	-1	-1	0	0	0	0	0	0	3.46515	0	0	0	0	0	0	3.13986	0	0
COG1522	1250	119	1131	K	DNA-binding transcriptional regulator, Lrp family	-1	-1	457	0	0	0	24	0.596	4.06442	3.36772	4.04826	0.285745	0.912306	28	0.673	3.69487	3.38892	3.51807	0.917196	0.934673
COG1523	404	6	398	G	Pullulanase/glycogen debranching enzyme	-1	-1	-1	-1	0	0	3	1	3.26279	2.78181	3.34178	0.481623	0.938397	3	0.945	3.9204	3.40367	3.91442	0.868194	0.933334
COG1524	436	38	398	R	Predicted pyrophosphatase or phosphodiesterase, AlkP superfamily	-1	-1	2797	0	0	0	11	0.732	5.52584	5.00652	4.97537	0.312163	0.903201	10	0.822	6.4995	6.01206	5.8219	0.895745	0.910374
COG1525	338	35	303	L	Endonuclease YncB, thermonuclease family	-1	-1	-1	-1	0	0	5	0.844	5.87055	4.56177	4.35078	0.36984	0.759091	9	0.465	4.7872	4.70345	3.94711	0.824514	0.90351
COG1526	354	39	315	C	Formate dehydrogenase assembly factor FdhD	-1	-1	-1	-1	0	0	6	0.845	3.44678	2.86202	2.97774	0.347041	0.847133	6	0.714	3.73362	3.3077	3.18978	0.854338	0.87013
COG1527	133	74	59	C	Archaeal/vacuolar-type H+-ATPase subunit C/Vma6	-1	-1	-1	-1	0	0	6	0.842	3.92962	3.00363	4.0244	0.379807	0.894238	7	0.777	4.09639	3.11241	4.20876	0.759794	0.893612
COG1528	257	26	231	P	Ferritin	-1	-1	-1	-1	0	0	13	0.735	2.30319	1.46886	2.64052	0.336856	0.892106	11	0.722	2.44526	2.44526	1.5072	2.73559	0.616376
COG1529	546	26	520	C	CO or xanthine dehydrogenase, Mo-binding subunit	-1	-1	2941	0	0	0	11	0.971	3.22464	2.4893	3.40487	0.296576	0.913928	10	0.819	3.43816	2.62435	3.68475	0.7633	0.917511
COG1530	516	4	512	J	Ribonuclease G or E	-1	-1	-1	-1	0	0	1	0.85	6.17237	2.52079	3.18998	0.255963	0.462608	1	0.944	22.129	6.27268	5.63466	0.254628	0.269043
COG1531	49	40	9	S	Uncharacterized protein, UPF0248 family	-1	-1	-1	-1	0	0	1	1	3.61671	2.66919	1.57284	0.286938	0.58645	1	0	3.38045	2.45844	1.42735	0.422237	0.574744
COG1532	36	12	24	R	Predicted RNA-binding protein	-1	-1	-1	-1	0	0	3	0.313	2.08574	1.45911	1.52894	0.418376	0.716303	3	0.475	1.98212	1.53737	1.40619	0.70944	0.74253
COG1533	387	53	334	L	DNA repair photolyase	-1	-1	-1	-1	0	0	18	0.723	4.33784	3.25987	4.36614	0.290446	0.87901	17	0.597	5.16945	3.83247	5.06338	0.741369	0.860426
COG1534	293	62	231	J	RNA-binding protein YhbY	-1	-1	-1	-1	0	0	1	0.53	3.04805	2.02881	2.27271	0.220961	0.705618	1	0.165	3.2416	2.33582	2.34042	0.720578	0.721287
COG1535	35	1	34	Q	Isochorismate hydrolase	-1	-1	-1	-1	0	0	1	0.46	3.62785	0	1.67839	0	0.23132	1	0.038	4.46075	0	1.84318	0	0.2066
COG1536	321	0	321	N	Flagellar motor switch protein FliG	-1	-1	-1	-1	0	0	0	0	0	0	2.34869	0	0	0	0	0	0	2.13786	0	0
COG1537	87	82	5	J	Stalled ribosome rescue protein Dom34, pelota family	-1	-1	-1	-1	0	0	1	0.43	4.14218	2.12652	2.85905	0.342879	0.601804	1	0.269	4.83562	2.01101	3.53502	0.415874	0.573455
COG1538	1267	0	1267	M	Outer membrane protein TolC	-1	-1	-1	-1	0	0	0	0	0	0	4.48617	0	0	0	0	0	0	4.28734	0	0
COG1539	493	2	491	H	Dihydroneopterin aldolase	-1	-1	-1	-1	0	0	2	0.915	3.5139	0.793605	3.50235	0.222564	0.61128	1	0.973	3.14388	0.68346	3.06852	0.217394	0.596711
COG1540	270	6	264	R	Lactam utilization protein B (function unknown)	-1	-1	-1	-1	0	0	2	0.99	1.78643	0.907074	1.86593	0.250287	0.776129	2	0.843	1.64332	0.836353	1.70081	0.50894	0.77196
COG1541	473	52	421	H	Phenylacetate-coenzyme A ligase PaaK, adenylate-forming domain family	-1	-1	2573	0	0	0	11	0.794	3.13357	1.97496	3.68089	0.286148	0.902462	11	0.731	2.92268	1.82129	3.57577	0.623158	0.923307
COG1542	16	4	12	S	Uncharacterized protein	-1	-1	-1	-1	0	0	1	0.79	2.43156	1.75005	1.2976	0.409188	0.626686	1	0.691	2.81873	2.05737	1.43509	0.509128	0.61951
COG1543	120	4	116	G	Predicted glycosyl hydrolase, contains GH57 and DUF1957 domains	-1	-1	-1	-1	0	0	2	0.885	3.45261	2.00338	2.01336	0.395233	0.581696	2	0.74	4.17338	2.45649	2.03614	0.487889	0.538249
COG1544	609	0	609	J	Ribosome-associated translation inhibitor RaiA	-1	-1	-1	-1	0	0	0	0	0	0	3.09579	0	0	0	0	0	0	3.77842	0	0
COG1545	249	83	166	R	Uncharacterized OB-fold protein, contains Zn-ribbon domain	-1	-1	3160	0	0	0	11	0.594	3.57163	2.53843	3.48445	0.393604	0.843157	11	0.612	3.32156	2.37996	3.29907	0.716519	0.854874
COG1546	600	21	579	H	Nicotinamide mononucleotide (NMN) deamidase PncC	-1	-1	-1	-1	0	0	4	0.958	3.23276	1.19327	3.25839	0.253779	0.688523	4	0.907	2.84901	1.1903	2.62985	0.417795	0.670436
COG1547	158	36	122	S	Predicted metal-dependent hydrolase	-1	-1	-1	-1	0	0	3	0.663	4.60783	3.6179	3.9167	0.298779	0.817587	3	0.634	4.90183	3.65948	3.87928	0.746554	0.768975
COG1548	57	27	30	S	Uncharacterized protein, hydantoinase/oxoprolinase family	-1	-1	-1	-1	0	0	1	0.99	2.82492	1.67993	1.83715	0.357608	0.62251	1	0.813	3.19785	1.95802	2.14364	0.612293	0.641315
COG1549	70	68	2	R	Predicted RNA-binding protein, contains uracil-DNA-glycosylase-like and PUA domains	-1	-1	-1	-1	0	0	2	0.47	3.69908	2.59436	3.01981	0.561142	0.758861	2	0.738	4.38865	2.83012	4.33255	0.644873	0.816045
COG1550	158	0	158	S	Uncharacterized conserved protein YlxP, DUF503 family	-1	-1	-1	-1	0	0	0	0	0	0	2.34031	0	0	0	0	0	0	2.62675	0	0
COG1551	234	0	234	T	sRNA-binding carbon storage regulator CsrA	-1	-1	-1	-1	0	0	0	0	0	0	2.33481	0	0	0	0	0	0	2.07189	0	0
COG1552	87	81	6	J	Ribosomal protein L40E	-1	-1	-1	-1	0	0	3	0.593	3.10723	1.27997	3.2003	0.615847	0.720941	3	0.874	2.35191	0.969201	2.98118	0.412092	0.839824
COG1553	167	14	153	P	Sulfur relay (sulfurtransferase) complex TusBCD TusD component, DsrE family	-1	-1	-1	-1	0	0	5	0.792	2.69108	1.81902	2.75165	0.262441	0.849227	5	0.626	2.48712	1.76328	2.45015	0.708964	0.847049
COG1554	257	3	254	G	Trehalose and maltose hydrolase (possible phosphorylase)	-1	-1	-1	-1	0	0	2	0.71	4.14684	3.54341	3.98119	0.514261	0.907269	2	0.851	4.74572	3.98651	4.53781	0.840021	0.898105
COG1555	446	3	443	L	DNA uptake protein ComE and related DNA-binding proteins	-1	-1	-1	-1	0	0	3	0.883	6.07142	6.9353	4.55567	0.737015	0.946316	3	0.609	4.98205	4.44471	4.2633	0.855732	0.873938
COG1556	226	15	211	C	L-lactate utilization protein LutC, contains LUD domain	-1	-1	-1	-1	0	0	3	0.367	3.11166	1.46423	3.04971	0.276794	0.725325	3	0.686	2.86984	1.50998	2.58363	0.526155	0.713212
COG1558	316	0	316	N	Flagellar basal body rod protein FlgC	-1	-1	-1	-1	0	0	0	0	0	0	2.09328	0	0	0	0	0	0	2.1766	0	0
COG1559	545	0	545	D	Cell division protein YceG, involved in septum cleavage	-1	-1	-1	-1	0	0	0	0	0	0	3.52154	0	0	0	0	0	0	3.73192	0	0
COG1560	449	0	449	I	Lauroyl/myristoyl acyltransferase	-1	-1	-1	-1	0	0	0	0	0	0	4.08771	0	0	0	0	0	0	3.62846	0	0
COG1561	391	0	391	S	Uncharacterized conserved protein YicC, UPF0701 family	-1	-1	-1	-1	0	0	0	0	0	0	2.69991	0	0	0	0	0	0	2.29684	0	0
COG1562	386	27	359	I	Phytoene/squalene synthetase	-1	-1	-1	-1	0	0	3	0.61	3.51948	2.0537	3.45954	0.25538	0.783247	3	0.631	3.39516	1.94011	3.30485	0.571435	0.772418
COG1563	75	19	56	R	Uncharacterized MnhB-related membrane protein	-1	-1	-1	-1	0	0	6	0.702	2.77163	1.81497	2.98163	0.378916	0.865303	6	0.773	3.72464	2.37141	3.57283	0.636682	0.797962
COG1564	183	0	183	H	Thiamine pyrophosphokinase	-1	-1	-1	-1	0	0	0	0	0	0	3.22579	0	0	0	0	0	0	2.67055	0	0
COG1565	248	0	248	R	SAM-dependent methyltransferase, MidA family	-1	-1	-1	-1	0	0	0	0	0	0	3.54645	0	0	0	0	0	0	3.48724	0	0
COG1566	465	0	465	V	Multidrug resistance efflux pump	-1	-1	-1	-1	0	0	0	0	0	0	3.88124	0	0	0	0	0	0	3.58775	0	0
COG1567	60	14	46	V	CRISPR/Cas system CSM-associated protein Csm4, group 5 of RAMP superfamily	-1	-1	-1	-1	0	0	6	0.555	3.75175	3.47489	3.38259	0.518915	0.913903	7	0.723	3.99185	3.79922	3.5582	0.891365	0.921554
COG1568	48	10	38	R	Predicted methyltransferase	-1	-1	-1	-1	0	0	4	0.487	2.4172	1.50858	2.83579	0.386254	0.898637	4	0.437	2.60388	1.62823	3.07027	0.625311	0.902213
COG1569	172	6	166	R	Predicted nucleic acid-binding protein, contains PIN domain	-1	-1	-1	-1	0	0	4	0.82	3.1869	2.83775	3.26002	0.612454	0.956693	4	0.829	3.509	3.31082	3.40228	0.943521	0.956553
COG1570	555	21	534	L	Exonuclease VII, large subunit	-1	-1	-1	-1	0	0	6	0.852	2.875	2.30348	2.77896	0.390079	0.883902	7	0.695	2.26697	1.98196	2.10338	0.874279	0.901058
COG1571	107	89	18	J	tRNA(Ile2) C34 agmatinyltransferase TiaS	-1	-1	-1	-1	0	0	5	0.648	4.16683	2.55215	3.36727	0.317947	0.710303	3	0.878	5.03957	2.70476	3.95842	0.536704	0.661086
COG1572	142	42	100	O	Serine protease, subtilase family	-1	-1	-1	-1	0	0	24	0.692	8.98372	8.83102	8.84898	0.752375	0.984001	26	0.56	8.7247	8.737	8.51468	0.975928	0.98867
COG1573	581	69	512	L	Uracil-DNA glycosylase	-1	-1	-1	-1	0	0	10	0.782	4.13334	2.64696	3.94112	0.295339	0.796942	14	0.686	4.73792	3.54089	4.841	0.747351	0.884554
COG1574	424	38	386	R	Predicted amidohydrolase YtcJ	-1	-1	-1	-1	0	0	7	0.841	3.21885	2.44797	3.14313	0.303012	0.868492	6	0.776	3.30366	2.67079	3.24433	0.808432	0.895236
COG1575	348	42	306	H	1,4-dihydroxy-2-naphthoate octaprenyltransferase	-1	-1	-1	-1	0	0	12	0.751	3.08681	2.77333	2.98462	0.399916	0.93267	12	0.722	3.22414	2.83434	3.12423	0.879101	0.924056
COG1576	428	7	421	J	23S rRNA pseudoU1915 N3-methylase RlmH	-1	-1	-1	-1	0	0	6	0.813	2.85031	1.92118	2.72425	0.399508	0.8149	6	0.806	2.84513	1.90876	2.8578	0.670887	0.837671
COG1577	193	78	115	I	Mevalonate kinase	-1	-1	-1	-1	0	0	2	0.72	3.96945	2.12086	4.18402	0.277254	0.794175	2	0.611	3.67323	1.81062	4.23132	0.492924	0.82243
COG1578	112	48	64	S	Uncharacterized conserved protein, contains ATP-grasp and redox domains	-1	-1	-1	-1	0	0	3	0.943	3.23259	2.48918	2.89185	0.409326	0.83231	4	0.878	3.09587	2.46986	2.81521	0.797792	0.853568
COG1579	247	3	244	R	Predicted nucleic acid-binding protein, contains Zn-ribbon domain	-1	-1	-1	-1	0	0	3	0.953	4.62652	4.27301	3.75015	0.64134	0.867082	3	0.791	4.01233	4.12822	3.00641	0.749294	0.889089
COG1580	277	0	277	N	Flagellar basal body-associated protein FliL	-1	-1	-1	-1	0	0	0	0	0	0	3.34383	0	0	0	0	0	0	3.07391	0	0
COG1581	61	61	0	K	Archaeal DNA-binding protein	-1	-1	-1	-1	0	0	0	0	0	1.2759	0	0	0	0	0	0	1.23474	0	0	0
COG1582	95	0	95	R	Uncharacterized protein YlzI, FlbEa/FlbD family	-1	-1	-1	-1	0	0	0	0	0	0	2.11158	0	0	0	0	0	0	2.49055	0	0
COG1583	125	29	96	V	CRISPR/Cas system endoribonuclease Cas6, RAMP superfamily	-1	-1	-1	-1	0	0	6	0.808	3.64447	3.04602	3.41649	0.427047	0.886618	5	0.867	3.69717	3.14231	3.47232	0.849924	0.894553
COG1584	143	30	113	C	Succinate-acetate transporter protein	-1	-1	-1	-1	0	0	9	0.56	2.27653	1.92323	2.32163	0.373084	0.932309	9	0.697	2.63102	2.1493	2.78176	0.816908	0.937102
COG1585	352	40	312	O	Membrane protein implicated in regulation of membrane protease activity	-1	-1	-1	-1	0	0	7	0.846	3.94651	3.16637	3.36066	0.300077	0.826937	4	0.852	4.00622	2.87073	3.38112	0.716568	0.780268
COG1586	291	44	247	E	S-adenosylmethionine decarboxylase or arginine decarboxylase	-1	-1	-1	-1	0	0	7	0.694	3.22952	2.75651	3.07779	0.259894	0.903276	10	0.767	4.21502	3.28461	4.01265	0.779264	0.865626
COG1587	666	69	597	H	Uroporphyrinogen-III synthase	-1	-1	-1	-1	0	0	6	0.868	4.48276	2.94782	4.64857	0.278297	0.847289	5	0.522	4.2878	3.04613	4.22618	0.710418	0.848023
COG1588	76	76	0	J	RNase P/RNase MRP subunit p29	-1	-1	-1	-1	0	0	0	0	0	2.28935	0	0	0	0	0	0	2.65934	0	0	0
COG1589	541	0	541	D	Cell division septal protein FtsQ	-1	-1	-1	-1	0	0	0	0	0	0	4.67519	0	0	0	0	0	0	4.62788	0	0
COG1590	33	33	0	J	tRNA(Phe) wybutosine-synthesizing methylase Tyw3	-1	-1	-1	-1	0	0	0	0	0	2.17634	0	0	0	0	0	0	2.64894	0	0	0
COG1591	73	68	5	L	Holliday junction resolvase, archaeal type	-1	-1	-1	-1	0	0	4	0.693	3.435	2.55238	3.50031	0.474154	0.881031	4	0.486	4.63092	2.95105	5.55766	0.637248	0.918684
COG1592	282	56	226	C	Rubrerythrin	-1	-1	-1	-1	0	0	21	0.771	2.80544	2.80593	2.70998	0.437007	0.983076	21	0.684	2.4736	2.4736	2.50046	2.32536	0.940071
COG1593	307	3	304	G	TRAP-type C4-dicarboxylate transport system, large permease component	-1	-1	-1	-1	0	0	3	0.727	2.6393	2.88145	2.34003	0.716013	0.989177	3	0.688	2.253	2.43425	1.99444	0.885235	0.982841
COG1594	109	86	23	K	DNA-directed RNA polymerase, subunit M/Transcription elongation factor TFIIS	-1	-1	-1	-1	0	0	5	0.882	4.19862	2.01045	4.56705	0.386664	0.783292	6	0.555	4.23962	1.66958	5.38616	0.393804	0.83212
COG1595	3598	10	3588	K	DNA-directed RNA polymerase specialized sigma subunit, sigma24 family	-1	-1	-1	-1	0	0	9	0.664	6.84241	7.62183	5.23658	0.473232	0.939611	7	0.557	7.16207	8.13584	4.73852	0.661614	0.898788
COG1596	516	0	516	M	Periplasmic protein involved in polysaccharide export, contains SLBB domain of the beta-grasp fold	-1	-1	-1	-1	0	0	0	0	0	0	4.14797	0	0	0	0	0	0	4.21564	0	0
COG1597	564	15	549	IR	Diacylglycerol kinase family enzyme	-1	-1	-1	-1	0	0	4	0.917	4.18782	3.06875	3.67627	0.280351	0.805314	4	0.733	4.22438	3.24026	3.81863	0.767037	0.835494
COG1598	301	52	249	V	Predicted nuclease of the RNAse H fold, HicB family	-1	-1	-1	-1	0	0	33	0.798	3.50618	3.08581	3.67057	0.505169	0.963498	32	0.72	3.25963	2.80991	3.44486	0.862033	0.95943
COG1599	89	87	2	L	ssDNA-binding replication factor A, large subunit	-1	-1	-1	-1	0	0	1	0.72	4.78714	3.18099	2.91879	0.409321	0.637101	1	0.787	5.03817	3.14325	3.13852	0.622949	0.623418
COG1600	435	32	403	J	Epoxyqueuosine reductase QueG (queuosine biosynthesis)	-1	-1	-1	-1	0	0	16	0.921	4.88429	3.06872	3.63254	0.219202	0.686002	15	0.683	5.23286	3.49801	3.7023	0.668471	0.687991
COG1601	54	51	3	J	Translation initiation factor 2, beta subunit (eIF-2beta)/eIF-5 N-terminal domain	-1	-1	-1	-1	0	0	2	0.68	3.68828	1.86269	4.40255	0.563249	0.849343	1	0.913	5.04411	2.02244	5.43812	0.400951	0.739532
COG1602	81	81	0	S	Uncharacterized protein	-1	-1	-1	-1	0	0	0	0	0	2.12829	0	0	0	0	0	0	2.43632	0	0	0
COG1603	61	61	0	J	RNase P/RNase MRP subunit p30	-1	-1	-1	-1	0	0	0	0	0	2.89423	0	0	0	0	0	0	3.00853	0	0	0
COG1604	89	15	74	V	CRISPR/Cas system CMR subunit Cmr6, Cas7 group, RAMP superfamily	-1	-1	-1	-1	0	0	4	0.875	4.67955	3.45384	4.28829	0.52582	0.82723	5	0.722	5.88521	4.34406	5.33224	0.738132	0.822086
COG1605	537	72	465	E	Chorismate mutase	-1	-1	-1	-1	0	0	12	0.635	4.10198	3.22149	3.98099	0.291482	0.877928	10	0.576	5.09093	3.25623	4.65153	0.639615	0.776652
COG1606	213	48	165	R	ATP-utilizing enzyme, PP-loop superfamily	-1	-1	-1	-1	0	0	8	0.825	2.87197	2.12335	2.28551	0.466596	0.767568	9	0.772	2.49244	2.10491	2.11493	0.844516	0.846526
COG1607	477	37	440	I	Acyl-CoA hydrolase	-1	-1	-1	-1	0	0	5	0.78	3.2277	2.53215	3.21504	0.223581	0.890292	6	0.581	3.34947	2.49187	3.34103	0.743961	0.87072
COG1608	89	81	8	I	Isopentenyl phosphate kinase	-1	-1	-1	-1	0	0	4	0.605	2.79562	2.43291	2.483	0.520171	0.879217	4	0.755	2.66492	2.26057	2.53494	0.848272	0.89975
COG1609	1868	0	1868	K	DNA-binding transcriptional regulator, LacI/PurR family	-1	-1	-1	-1	0	0	0	0	0	0	3.56312	0	0	0	0	0	0	3.27236	0	0
COG1610	429	0	429	S	Uncharacterized conserved protein YqeY	-1	-1	-1	-1	0	0	0	0	0	0	2.10738	0	0	0	0	0	0	2.11357	0	0
COG1611	679	63	616	R	Predicted Rossmann fold nucleotide-binding protein	-1	-1	-1	-1	0	0	10	0.752	4.74146	2.70989	3.8763	0.239275	0.694531	10	0.575	7.06099	3.56781	4.86282	0.505285	0.596987
COG1612	376	24	352	H	Heme A synthase	-1	-1	-1	-1	0	0	3	0.72	4.16693	2.29165	3.76842	0.27065	0.727163	2	0.121	5.50063	3.07078	4.61522	0.558261	0.698648
COG1613	194	0	194	P	ABC-type sulfate transport system, periplasmic component	-1	-1	-1	-1	0	0	0	0	0	0	1.56472	0	0	0	0	0	0	1.81616	0	0
COG1614	60	24	36	C	CO dehydrogenase/acetyl-CoA synthase beta subunit	-1	-1	-1	-1	0	0	3	0.387	2.07085	1.18304	1.42346	0.304379	0.629333	2	0.848	2.67753	1.47368	1.87228	0.550386	0.624822
COG1615	164	11	153	S	Uncharacterized membrane protein, UPF0182 family	-1	-1	1105	0	0	0	3	0.713	2.85459	2.31015	2.54547	0.309845	0.850493	3	0.604	3.4294	3.00157	2.86716	0.836054	0.85565
COG1617	59	59	0	J	tRNA threonylcarbamoyladenosine modification (KEOPS) complex, Cgi121 subunit	-1	-1	-1	-1	0	0	0	0	0	2.63963	0	0	0	0	0	0	3.0211	0	0	0
COG1618	88	45	43	F	Nucleoside-triphosphatase THEP1	-1	-1	-1	-1	0	0	9	0.584	3.38846	2.23204	4.12011	0.53921	0.93732	7	0.613	3.27107	2.1032	3.97999	0.642971	0.929848
COG1619	321	16	305	M	Muramoyltetrapeptide carboxypeptidase LdcA (peptidoglycan recycling)	-1	-1	758	0	0	0	3	0.913	3.48811	2.09401	3.34128	0.289505	0.779117	3	0.817	3.33862	2.16909	3.21932	0.649695	0.806981
COG1620	240	19	221	C	L-lactate permease	-1	-1	-1	-1	0	0	7	0.924	2.89744	2.38131	2.69476	0.302866	0.875959	7	0.723	3.12844	2.7185	2.71733	0.86859	0.868778
COG1621	234	7	227	G	Sucrose-6-phosphate hydrolase SacC, GH32 family	-1	-1	-1	-1	0	0	2	0.935	4.3563	1.68865	4.97578	0.290713	0.764919	2	0.844	4.33601	1.58398	5.04202	0.365309	0.764067
COG1622	409	34	375	C	Heme/copper-type cytochrome/quinol oxidase, subunit 2	-1	-1	-1	-1	0	0	7	0.866	4.16984	2.76501	4.26817	0.227108	0.843341	7	0.752	4.9039	4.01117	4.49877	0.817955	0.867671
COG1623	95	0	95	T	Diadenylate cyclase (c-di-AMP synthetase), DNA integrity scanning protein DisA	-1	-1	-1	-1	0	0	0	0	0	0	1.64381	0	0	0	0	0	0	1.7321	0	0
COG1624	299	40	259	T	Diadenylate cyclase (c-di-AMP synthetase), DisA_N domain	-1	-1	-1	-1	0	0	5	0.828	5.02471	2.0537	2.69892	0.170891	0.472925	4	0.701	6.62954	2.8384	3.23244	0.428144	0.457863
COG1625	117	28	89	C	Fe-S oxidoreductase, related to NifB/MoaA family	-1	-1	-1	-1	0	0	2	0.95	3.76071	1.58201	1.97121	0.198498	0.472414	2	0.571	4.56293	1.79369	2.12068	0.393101	0.428932
COG1626	116	4	112	G	Neutral trehalase	-1	-1	-1	-1	0	0	2	0.985	3.26211	2.60599	3.50269	0.536809	0.93631	2	0.07	3.84356	3.11373	4.04196	0.810118	0.930869
COG1627	14	13	1	S	Uncharacterized protein	-1	-1	-1	-1	0	0	1	0.86	3.29428	2.30414	0	0	0.349718	1	0.919	3.49156	2.43319	0	0	0.34844
COG1628	89	74	15	R	Endonuclease V homolog, UPF0215 family	-1	-1	2447	0	0	0	2	0.905	3.15664	2.54233	1.49639	0.309169	0.639719	2	0.528	3.32836	3.01712	1.65464	0.497135	0.701812
COG1629	815	0	815	P	Outer membrane receptor proteins, mostly Fe transport	-1	-1	-1	-1	0	0	0	0	0	0	4.3695	0	0	0	0	0	0	5.1553	0	0
COG1630	54	44	10	L	NurA 5'-3' nuclease	-1	-1	-1	-1	0	0	5	0.592	4.32329	4.36014	3.72252	0.571251	0.934782	6	0.36	4.95061	4.86215	4.63916	0.937087	0.959609
COG1631	83	83	0	J	Ribosomal protein L44E	-1	-1	-1	-1	0	0	0	0	0	1.78257	0	0	0	0	0	0	1.73412	0	0	0
COG1632	83	83	0	J	Ribosomal protein L15E	-1	-1	-1	-1	0	0	0	0	0	1.22793	0	0	0	0	0	0	1.46664	0	0	0
COG1633	324	41	283	P	Rubrerythrin	-1	-1	3893	0	0	0	21	0.843	5.34488	4.89635	5.44648	0.342283	0.967546	21	0.672	5.32549	5.32549	4.82576	5.40466	0.906162
COG1634	81	81	0	S	Uncharacterized Rossmann fold enzyme	-1	-1	-1	-1	0	0	0	0	0	2.47759	0	0	0	0	0	0	3.03647	0	0	0
COG1635	88	64	24	H	Archaeal ribulose 1,5-bisphosphate synthetase/yeast thiazole synthase	-1	-1	-1	-1	0	0	8	0.66	1.76305	1.4866	1.50394	0.554238	0.848119	8	0.643	1.50008	1.22673	1.36668	0.817776	0.864425
COG1636	176	1	175	R	Predicted ATPase, Adenine nucleotide alpha hydrolases (AANH) superfamily	-1	-1	-1	-1	0	0	1	0.91	2.5036	0	2.60613	0	0.520477	1	0.813	2.46515	0	2.3557	0	0.477802
COG1637	152	53	99	L	Endonuclease NucS, RecB family	-1	-1	1270	0	0	0	6	0.747	4.31197	3.16731	3.67739	0.305784	0.793686	6	0.529	4.36789	3.10169	3.6477	0.710112	0.772615
COG1638	345	5	340	G	TRAP-type C4-dicarboxylate transport system, periplasmic component	-1	-1	-1	-1	0	0	5	0.698	5.38454	7.02359	3.29896	0.901336	0.958536	5	0.498	5.09605	6.67654	2.91972	0.572937	0.941537
COG1639	186	0	186	T	HD-like signal output (HDOD) domain, no enzymatic activity	-1	-1	-1	-1	0	0	0	0	0	0	3.67343	0	0	0	0	0	0	3.30923	0	0
COG1640	319	11	308	G	4-alpha-glucanotransferase	-1	-1	-1	-1	0	0	4	0.645	3.40544	1.92268	3.58686	0.301859	0.808933	5	0.807	3.92639	3.92639	2.68772	3.83285	0.684528
COG1641	204	50	154	S	Uncharacterized conserved protein, DUF111 family	-1	-1	-1	-1	0	0	5	0.918	2.72444	1.93935	2.17221	0.395277	0.754568	5	0.782	2.78794	2.00982	2.27305	0.720896	0.768105
COG1643	355	0	355	J	HrpA-like RNA helicase	-1	-1	-1	-1	0	0	0	0	0	0	3.073	0	0	0	0	0	0	3.55414	0	0
COG1644	82	82	0	K	DNA-directed RNA polymerase, subunit N (RpoN/RPB10)	-1	-1	-1	-1	0	0	0	0	0	1.38847	0	0	0	0	0	0	1.79104	0	0	0
COG1645	82	70	12	R	Uncharacterized Zn-finger containing protein, UPF0148 family	-1	-1	-1	-1	0	0	5	0.7	4.75148	3.43125	5.26485	0.433783	0.915094	4	0.682	5.67109	3.28078	6.08851	0.57851	0.826057
COG1646	136	83	53	I	Heptaprenylglyceryl phosphate synthase	-1	-1	1936	0	0	0	3	0.957	2.69992	1.98927	2.66177	0.347815	0.861329	3	0.874	2.88381	2.15237	2.86445	0.746363	0.869824
COG1647	192	0	192	Q	Esterase/lipase	-1	-1	-1	-1	0	0	0	0	0	0	3.70243	0	0	0	0	0	0	3.87766	0	0
COG1648	431	65	366	H	Siroheme synthase (precorrin-2 oxidase/ferrochelatase domain)	-1	-1	1268	0	0	0	3	0.63	4.2003	2.70051	2.89229	0.321235	0.665763	4	0.257	3.82573	2.49559	3.13418	0.652317	0.735778
COG1649	231	4	227	S	Uncharacterized lipoprotein YddW, UPF0748 family	-1	-1	-1	-1	0	0	4	0.988	6.00128	4.72381	4.8543	0.52785	0.798006	4	0.741	6.60287	5.63118	5.43117	0.822548	0.837693
COG1650	78	75	3	J	D-tyrosyl-tRNA(Tyr) deacylase	-1	-1	-1	-1	0	0	1	0.71	3.38493	2.5547	1.2125	0.305272	0.556467	1	0.864	4.46562	2.93397	1.43006	0.320238	0.488625
COG1651	606	39	567	O	Protein-disulfide isomerase	-1	-1	-1	-1	0	0	10	0.68	4.85227	4.23628	4.85656	0.431197	0.936967	10	0.625	5.05535	4.56685	5.03196	0.90337	0.949372
COG1652	386	5	381	S	Nucleoid-associated protein YgaU, contains BON and LysM domains	-1	-1	-1	-1	0	0	2	0.995	6.14448	0.744901	5.04345	0.140497	0.47102	2	0.569	4.57717	0.589804	4.09064	0.128858	0.511282
COG1653	1508	42	1466	G	ABC-type glycerol-3-phosphate transport system, periplasmic component	-1	-1	1364	0	0	0	18	0.863	6.19519	5.49522	6.26135	0.385705	0.948846	18	0.729	5.96037	5.32787	5.96912	0.893883	0.947675
COG1654	248	42	206	K	Biotin operon repressor	-1	-1	-1	-1	0	0	8	0.751	2.8734	2.10135	2.7699	0.3557	0.847645	8	0.697	2.47777	1.93638	2.37971	0.781501	0.870962
COG1655	46	1	45	S	Uncharacterized protein, DUF2225 family	-1	-1	-1	-1	0	0	1	0.99	3.74273	0	2.98813	0	0.399192	1	0.972	3.91597	0	3.06808	0	0.391739
COG1656	125	58	67	S	Uncharacterized conserved protein, contains PIN domain	-1	-1	-1	-1	0	0	4	0.642	3.32878	2.52929	2.65505	0.400317	0.778712	5	0.525	2.90878	2.17523	2.20957	0.747818	0.753721
COG1657	164	16	148	I	Squalene cyclase	-1	-1	-1	-1	0	0	9	0.742	5.92455	5.65809	4.23744	0.567558	0.83513	10	0.521	6.1804	5.70213	4.52174	0.731627	0.827121
COG1658	77	6	71	J	5S rRNA maturation endonuclease (Ribonuclease M5), contains TOPRIM domain	-1	-1	-1	-1	0	0	2	0.47	3.81202	1.85997	1.95059	0.261913	0.49981	2	0.55	4.36102	2.3442	1.84526	0.423127	0.480331
COG1659	81	18	63	S	Uncharacterized protein, linocin/CFP29 family	-1	-1	-1	-1	0	0	4	0.71	4.20575	3.12578	2.56031	0.34336	0.675989	4	0.654	4.23454	3.32513	2.6242	0.619712	0.702476
COG1660	392	0	392	T	RNase adaptor protein for sRNA GlmZ degradation, contains a P-loop ATPase domain	-1	-1	-1	-1	0	0	0	0	0	0	2.46919	0	0	0	0	0	0	2.8171	0	0
COG1661	176	54	122	R	Predicted DNA-binding protein with PD1-like DNA-binding motif	-1	-1	-1	-1	0	0	13	0.832	3.42623	2.96449	3.29241	0.416819	0.913088	12	0.752	3.39177	2.85461	3.3117	0.841627	0.90901
COG1662	73	7	66	X	Transposase and inactivated derivatives, IS1 family	-1	-1	-1	-1	0	0	3	0.75	2.82626	2.28037	2.56092	0.362566	0.856483	4	0.836	2.85849	2.38455	2.64248	0.834199	0.879315
COG1663	356	0	356	M	Tetraacyldisaccharide-1-P 4'-kinase	-1	-1	-1	-1	0	0	0	0	0	0	3.21364	0	0	0	0	0	0	3.07715	0	0
COG1664	313	17	296	Z	Cytoskeletal protein CcmA, bactofilin family	-1	-1	-1	-1	0	0	8	0.781	5.05816	3.44129	3.63484	0.348971	0.699476	8	0.629	4.39936	2.95619	3.25533	0.671957	0.705956
COG1665	50	44	6	R	Predicted nucleotidyltransferase	-1	-1	-1	-1	0	0	2	0.645	2.74287	2.70529	1.71388	0.477092	0.805573	2	0.843	3.23879	3.257	1.97738	0.610529	0.808076
COG1666	300	0	300	S	Uncharacterized conserved protein YajQ, UPF0234 family	-1	-1	-1	-1	0	0	0	0	0	0	1.74049	0	0	0	0	0	0	1.81133	0	0
COG1667	11	11	0	S	Uncharacterized protein	-1	-1	-1	-1	0	0	0	0	0	2.73679	0	0	0	0	0	0	2.83887	0	0	0
COG1668	347	60	287	CP	ABC-type Na+ efflux pump, permease component	-1	-1	-1	-1	0	0	13	0.923	4.63904	3.71514	4.55139	0.378908	0.890974	12	0.748	4.43865	3.4333	4.44687	0.773499	0.887675
COG1669	350	43	307	R	Predicted nucleotidyltransferase	-1	-1	-1	-1	0	0	28	0.769	3.79498	3.77062	3.59821	0.577225	0.970867	27	0.599	3.07002	3.03199	2.90318	0.945655	0.966633
COG1670	1556	51	1505	JO	Protein N-acetyltransferase, RimJ/RimL family	-1	-1	2292	0	0	0	28	0.614	4.74739	4.00633	5.00558	0.467914	0.949143	26	0.694	4.72704	4.29	4.87416	0.907546	0.969335
COG1671	227	0	227	S	Uncharacterized conserved protein YaiI, UPF0178 family	-1	-1	-1	-1	0	0	0	0	0	0	2.25326	0	0	0	0	0	0	2.16662	0	0
COG1672	403	59	344	R	Predicted ATPase, archaeal AAA+ ATPase superfamily	-1	-1	-1	-1	0	0	25	0.878	6.40922	4.99618	7.08538	0.422758	0.942514	25	0.818	6.41892	5.15186	7.00351	0.802605	0.946839
COG1673	50	23	27	R	Predicted RNA-binding protein, contains PUA-like EVE domain	-1	-1	-1	-1	0	0	3	0.53	3.71276	2.17108	2.66478	0.331645	0.651249	3	0.526	3.03808	1.95881	2.2813	0.644754	0.697829
COG1674	778	3	775	D	DNA segregation ATPase FtsK/SpoIIIE and related proteins	-1	-1	-1	-1	0	0	3	0.937	6.94246	8.3005	4.53189	0.882444	0.924196	3	0.895	11.6587	15.1211	6.82675	0.585549	0.941266
COG1675	77	75	2	K	Transcription initiation factor IIE, alpha subunit	-1	-1	-1	-1	0	0	2	0.575	3.95748	2.42156	5.15628	0.777462	0.957406	2	0.472	4.38233	2.23213	5.63666	0.509347	0.897786
COG1676	87	87	0	J	tRNA splicing endonuclease	-1	-1	-1	-1	0	0	0	0	0	2.51587	0	0	0	0	0	0	2.77831	0	0	0
COG1677	317	0	317	N	Flagellar hook-basal body complex protein FliE	-1	-1	-1	-1	0	0	0	0	0	0	2.64674	0	0	0	0	0	0	3.14654	0	0
COG1678	332	1	331	K	Putative transcriptional regulator, AlgH/UPF0301 family	-1	-1	-1	-1	0	0	1	0.59	4.81356	0	3.02047	0	0.313746	1	0.833	7.23319	0	3.10112	0	0.214367
COG1679	79	56	23	C	Predicted aconitase	-1	-1	-1	-1	0	0	1	0.44	2.6262	1.80451	2.04089	0.427725	0.732123	1	0.848	2.78971	2.08279	2.43172	0.746598	0.809137
COG1680	1299	25	1274	V	CubicO group peptidase, beta-lactamase class C family	-1	-1	3487	0	0	0	11	0.695	4.68609	4.03008	4.82953	0.343813	0.94531	11	0.827	4.07544	3.29774	4.42035	0.809175	0.946904
COG1681	59	59	0	N	Archaellin (archaeal flagellin)	-1	-1	-1	-1	0	0	0	0	0	2.86433	0	0	0	0	0	0	3.10576	0	0	0
COG1682	410	14	396	GM	ABC-type polysaccharide/polyol phosphate export permease	-1	-1	-1	-1	0	0	8	0.807	3.38993	2.32632	3.73327	0.378617	0.893763	7	0.666	2.83395	2.04041	3.19903	0.719988	0.924406
COG1683	132	0	132	S	Uncharacterized conserved protein YbbK, DUF523 family	-1	-1	-1	-1	0	0	0	0	0	0	2.35302	0	0	0	0	0	0	2.12219	0	0
COG1684	318	0	318	N	Flagellar biosynthesis protein FliR	-1	-1	-1	-1	0	0	0	0	0	0	3.10938	0	0	0	0	0	0	3.0346	0	0
COG1685	68	68	0	E	Archaeal shikimate kinase	-1	-1	-1	-1	0	0	0	0	0	2.07166	0	0	0	0	0	0	2.16872	0	0	0
COG1686	481	1	480	M	D-alanyl-D-alanine carboxypeptidase	-1	-1	-1	-1	0	0	1	0.81	5.41698	0	3.19876	0	0.295253	1	0.84	5.54131	0	3.15791	0	0.284943
COG1687	50	2	48	E	Branched-chain amino acid transport protein AzlD	-1	-1	-1	-1	0	0	1	0.83	1.86798	0.482347	2.16937	0.378258	0.709785	1	0.751	2.09384	0.50743	2.38706	0.242344	0.691191
COG1688	51	26	25	V	CRISPR/Cas system-associated protein Cas5, RAMP superfamily	-1	-1	-1	-1	0	0	4	0.823	4.56355	3.81586	3.47536	0.436974	0.798854	4	0.808	5.39934	4.44013	4.05758	0.751496	0.786922
COG1689	19	9	10	S	Uncharacterized protein	-1	-1	-1	-1	0	0	4	0.59	3.07467	2.42883	3.36144	0.739904	0.94161	5	0.554	3.07834	2.35781	3.50019	0.765937	0.951488
COG1690	360	82	278	J	RNA-splicing ligase RtcB, repairs tRNA damage	-1	-1	-1	-1	0	0	3	0.93	3.28719	1.81111	2.88407	0.189074	0.714163	5	0.747	4.30482	2.18649	4.03371	0.507916	0.722469
COG1691	210	49	161	F	NCAIR mutase (PurE)-related protein	-1	-1	-1	-1	0	0	6	0.885	2.42175	1.63088	1.8091	0.366255	0.710225	6	0.778	2.34477	1.52067	1.67599	0.648537	0.681659
COG1692	219	0	219	R	Calcineurin-like phosphoesterase	-1	-1	-1	-1	0	0	0	0	0	0	1.79422	0	0	0	0	0	0	1.93284	0	0
COG1693	35	27	8	K	Repressor of nif and glnA expression	-1	-1	-1	-1	0	0	2	0.685	2.20569	1.95384	1.72602	0.491001	0.834173	2	0.631	2.65986	2.30213	2.25731	0.848658	0.857084
COG1694	324	41	283	V	NTP pyrophosphatase, house-cleaning of non-canonical NTPs	-1	-1	-1	-1	0	0	12	0.792	4.07419	2.75476	4.20077	0.313697	0.853607	12	0.633	3.95981	2.56768	4.30278	0.648435	0.867524
COG1695	929	98	831	K	DNA-binding transcriptional regulator, PadR family	-1	-1	2316	0	0	0	25	0.79	4.88933	4.25444	5.04349	0.350967	0.950839	26	0.708	4.86027	4.39828	4.675	0.904946	0.933414
COG1696	266	0	266	M	D-alanyl-lipoteichoic acid acyltransferase DltB, MBOAT superfamily	-1	-1	-1	-1	0	0	0	0	0	0	3.1022	0	0	0	0	0	0	3.26818	0	0
COG1697	100	79	21	L	DNA topoisomerase VI, subunit A	-1	-1	-1	-1	0	0	4	0.725	4.01207	1.69682	4.19534	0.399263	0.734304	4	0.678	4.67178	1.79538	5.11846	0.384303	0.739958
COG1698	61	61	0	S	Uncharacterized protein, UPF0147 family	-1	-1	-1	-1	0	0	0	0	0	1.58882	0	0	0	0	0	0	1.90468	0	0	0
COG1699	142	0	142	N	Flagellar assembly factor FliW	-1	-1	-1	-1	0	0	0	0	0	0	2.77316	0	0	0	0	0	0	2.70179	0	0
COG1700	42	3	39	V	Predicted component of virus defense system, contains PD-(D/E)xK nuclease domain, DUF524	-1	-1	-1	-1	0	0	1	0.45	3.91539	1.50469	4.05184	0.42354	0.709576	1	0.719	4.36917	1.55963	4.5052	0.356963	0.694049
COG1701	75	74	1	H	Archaeal phosphopantothenate synthetase	-1	-1	-1	-1	0	0	1	0.69	1.60765	1.44775	0	0	0.450268	1	0.303	1.7207	1.59795	0	0	0.464331
COG1702	545	15	530	T	Phosphate starvation-inducible protein PhoH, predicted ATPase	-1	-1	-1	-1	0	0	1	0.93	4.51283	1.28756	2.38075	0.146118	0.406432	1	0.857	9.12611	1.69907	2.41703	0.186177	0.225512
COG1703	298	37	261	O	Putative periplasmic protein kinase ArgK or related GTPase of G3E family	-1	-1	-1	-1	0	0	4	0.645	2.80479	1.70881	2.20241	0.237203	0.697239	7	0.605	2.5427	1.715	2.09667	0.67448	0.749533
COG1704	394	18	376	S	Uncharacterized conserved protein	-1	-1	-1	-1	0	0	5	0.484	2.50153	1.84354	2.3568	0.321656	0.839554	4	0.879	2.20852	1.69593	2.00487	0.767903	0.837845
COG1705	116	0	116	MN	Flagellum-specific peptidoglycan hydrolase FlgJ	-1	-1	-1	-1	0	0	0	0	0	0	3.58111	0	0	0	0	0	0	3.47988	0	0
COG1706	247	0	247	N	Flagellar basal body P-ring protein FlgI	-1	-1	-1	-1	0	0	0	0	0	0	1.85783	0	0	0	0	0	0	1.91519	0	0
COG1707	22	20	2	R	Uncharacterized protein, contains ACT and thioredoxin-like domains	-1	-1	-1	-1	0	0	1	0	1.09555	0.961008	0.595562	0.471961	0.710407	1	0.914	1.14839	0.997196	0.6497	0.56575	0.717047
COG1708	355	51	304	R	Predicted nucleotidyltransferase	-1	-1	-1	-1	0	0	20	0.721	5.03867	4.39477	5.29946	0.464689	0.961982	20	0.629	4.06522	3.56481	4.2587	0.876904	0.962249
COG1709	75	72	3	K	Predicted transcriptional regulator	-1	-1	-1	-1	0	0	2	0.705	3.42031	1.69617	4.26527	0.589109	0.871478	1	0.363	5.16622	1.71359	5.51705	0.331691	0.6998
COG1710	14	12	2	S	Uncharacterized protein	-1	-1	-1	-1	0	0	1	0.41	3.15478	1.50294	2.43965	0.513874	0.624858	1	0.145	2.8484	1.32677	2.26947	0.465795	0.631274
COG1711	74	72	2	L	DNA replication initiation complex subunit, GINS family	-1	-1	-1	-1	0	0	2	0.775	5.01001	3.24661	7.34338	0.944004	1.05688	2	0.75	5.09386	3.74954	6.68375	0.73609	1.0241
COG1712	93	38	55	R	Predicted dinucleotide-utilizing enzyme	-1	-1	-1	-1	0	0	6	0.637	2.35725	1.51356	2.40191	0.377488	0.830517	4	0.572	2.24758	1.37322	2.19683	0.610979	0.7942
COG1713	163	5	158	R	HD superfamily phosphohydrolase YqeK (fused to NMNAT in mycoplasms)	-1	-1	-1	-1	0	0	4	0.757	4.72792	5.14293	3.11608	0.434019	0.873429	4	0.857	5.11326	4.90684	3.03136	0.592843	0.776236
COG1714	565	29	536	S	Uncharacterized membrane protein YckC, RDD family	-1	-1	-1	-1	0	0	13	0.706	5.4006	4.53268	5.17875	0.405499	0.899106	12	0.714	5.0558	4.39371	4.82824	0.869042	0.912016
COG1715	145	21	124	V	Restriction endonuclease Mrr	-1	-1	-1	-1	0	0	11	0.788	4.62908	4.44559	4.19204	0.594927	0.932975	11	0.57	4.82143	4.96348	4.18327	0.867641	0.948551
COG1716	712	25	687	T	Forkhead associated (FHA) domain, binds pSer, pThr, pTyr	-1	-1	-1	-1	0	0	10	0.646	6.23727	5.94999	5.58582	0.375716	0.924749	10	0.498	6.77136	6.63481	6.24109	0.921688	0.950761
COG1717	83	83	0	J	Ribosomal protein L32E	-1	-1	-1	-1	0	0	0	0	0	1.89681	0	0	0	0	0	0	2.21088	0	0	0
COG1718	168	83	85	T	Serine/threonine-protein kinase RIO1	-1	-1	-1	-1	0	0	1	0.95	3.63961	1.99908	2.47923	0.198693	0.615218	1	0.652	4.29632	2.17851	2.96477	0.507064	0.598569
COG1719	141	45	96	R	Predicted hydrocarbon binding protein, contains 4VR domain	-1	-1	3575	0	0	0	12	0.682	5.19496	4.31911	4.90841	0.339148	0.888122	11	0.659	4.81223	4.11088	4.6177	0.854257	0.906916
COG1720	241	54	187	J	tRNA (Thr-GGU) A37 N-methylase	-1	-1	-1	-1	0	0	15	0.842	3.15335	2.50995	2.96909	0.374979	0.868766	15	0.836	3.53509	2.94513	3.2198	0.833114	0.871962
COG1721	728	70	658	S	Uncharacterized conserved protein, DUF58 family, contains vWF domain	-1	-1	2404	0	0	0	14	0.79	4.47941	4.20691	4.26532	0.385518	0.945685	13	0.537	4.35459	4.08577	4.13537	0.938267	0.943962
COG1722	509	17	492	L	Exonuclease VII small subunit	-1	-1	-1	-1	0	0	5	0.85	3.51839	2.27274	3.43127	0.270651	0.8106	5	0.773	3.65759	3.08471	3.41773	0.843372	0.888897
COG1723	64	2	62	S	Uncharacterized protein, Rmd1/YagE family	-1	-1	-1	-1	0	0	1	1	3.79781	0.718265	2.85313	0.215073	0.470191	1	0.954	4.77543	0.78966	3.54687	0.165359	0.454046
COG1724	198	31	167	R	Predicted RNA binding protein YcfA, dsRBD-like fold, HicA-like mRNA interferase family	-1	-1	-1	-1	0	0	20	0.768	2.79057	2.55109	2.67575	0.585338	0.936519	18	0.726	1.98415	1.78538	1.95972	0.899824	0.943758
COG1725	362	7	355	K	DNA-binding transcriptional regulator YhcF, GntR family	-1	-1	2137	0	0	0	5	0.982	3.31306	2.8689	3.32253	0.397679	0.934396	4	0.75	2.86612	2.42447	2.79684	0.845909	0.910869
COG1726	110	0	110	C	Na+-transporting NADH:ubiquinone oxidoreductase, subunit NqrA	-1	-1	-1	-1	0	0	0	0	0	0	1.76129	0	0	0	0	0	0	1.88346	0	0
COG1727	83	83	0	J	Ribosomal protein L18E	-1	-1	-1	-1	0	0	0	0	0	1.53551	0	0	0	0	0	0	1.61309	0	0	0
COG1728	60	0	60	S	Uncharacterized protein YaaR, TM1646/DUF327 family	-1	-1	-1	-1	0	0	0	0	0	0	2.73023	0	0	0	0	0	0	3.07499	0	0
COG1729	472	4	468	R	Periplasmic TolA-binding protein (function unknown)	-1	-1	-1	-1	0	0	4	0.743	8.2627	8.67122	6.86937	0.674021	0.940406	4	0.386	7.90904	8.51697	6.32564	0.799798	0.938332
COG1730	84	82	2	O	Prefoldin subunit 5	-1	-1	-1	-1	0	0	1	1	2.7664	2.66971	0.788598	0.30466	0.625055	1	0.992	2.00644	1.98144	0.57322	0.285691	0.636617
COG1731	46	46	0	H	Archaeal riboflavin synthase	-1	-1	-1	-1	0	0	0	0	0	1.04992	0	0	0	0	0	0	1.21705	0	0	0
COG1732	268	8	260	M	Periplasmic glycine betaine/choline-binding (lipo)protein of an ABC-type transport system (osmoprotectant binding protein)	-1	-1	-1	-1	0	0	2	0.975	3.05246	2.18191	3.13133	0.30793	0.87032	2	0.867	3.50066	2.25627	3.6229	0.644527	0.839723
COG1733	1005	72	933	K	DNA-binding transcriptional regulator, HxlR family	-1	-1	-1	-1	0	0	21	0.755	4.18127	3.40484	4.03264	0.351251	0.889382	19	0.7	3.87541	3.73783	3.37271	0.870285	0.917391
COG1734	525	0	525	J	RNA polymerase-binding transcription factor DksA	-1	-1	-1	-1	0	0	0	0	0	0	2.95512	0	0	0	0	0	0	3.34871	0	0
COG1735	94	5	89	R	Predicted metal-dependent hydrolase, phosphotriesterase family	-1	-1	-1	-1	0	0	3	0.987	2.7525	2.62563	2.4936	0.398103	0.929922	3	0.958	2.798	2.72282	2.35652	0.842216	0.907674
COG1736	82	82	0	J	Diphthamide synthase subunit DPH2	-1	-1	-1	-1	0	0	0	0	0	2.24179	0	0	0	0	0	0	2.61402	0	0	0
COG1737	388	12	376	K	DNA-binding transcriptional regulator, MurR/RpiR family, contains HTH and SIS domains	-1	-1	-1	-1	0	0	5	0.73	5.68952	4.91662	3.33064	0.476166	0.724777	5	0.678	5.16021	4.42203	3.12632	0.605852	0.7314
COG1738	288	31	257	S	Uncharacterized PurR-regulated membrane protein YhhQ, DUF165 family	-1	-1	-1	-1	0	0	8	0.894	3.2362	2.07831	3.48438	0.322227	0.859449	7	0.551	3.60435	2.35031	3.7404	0.652075	0.844911
COG1739	374	28	346	R	Putative translation regulator, IMPACT (imprinted ancient) protein family	-1	-1	-1	-1	0	0	4	0.86	2.83039	1.93112	2.9998	0.30725	0.871067	4	0.748	3.52743	2.37708	3.54374	0.673883	0.839253
COG1740	194	13	181	C	Ni,Fe-hydrogenase I small subunit	-1	-1	1053	0	0	0	3	0.993	2.86284	2.01688	2.43476	0.293492	0.777487	3	0.805	3.04534	2.20787	2.54357	0.725001	0.780118
COG1741	519	31	488	R	Redox-sensitive bicupin YhaK, pirin superfamily	-1	-1	-1	-1	0	0	13	0.793	3.29245	2.58688	3.35872	0.337254	0.902915	13	0.817	3.73838	3.00476	3.68599	0.803761	0.894874
COG1742	176	6	170	R	Uncharacterized inner membrane protein YnfA, drug/metabolite transporter superfamily	-1	-1	-1	-1	0	0	2	0.945	1.82893	1.02618	1.63455	0.293258	0.727402	2	0.719	1.7785	1.05438	1.62286	0.592848	0.752667
COG1743	123	28	95	L	Adenine-specific DNA methylase, contains a Zn-ribbon domain	-1	-1	-1	-1	0	0	11	0.818	3.85205	3.34572	3.67026	0.600651	0.910681	12	0.685	4.58599	3.89938	4.46977	0.850281	0.91247
COG1744	357	37	320	M	Basic membrane lipoprotein Med, periplasmic binding protein (PBP1-ABC) superfamily	-1	-1	-1	-1	0	0	7	0.877	3.28104	2.92496	3.03761	0.340537	0.908638	7	0.735	3.16332	2.87808	2.87516	0.908904	0.909366
COG1745	44	44	0	S	Uncharacterized protein	-1	-1	-1	-1	0	0	0	0	0	1.53607	0	0	0	0	0	0	1.87328	0	0	0
COG1746	102	83	19	J	tRNA nucleotidyltransferase (CCA-adding enzyme)	-1	-1	-1	-1	0	0	2	0.66	4.4056	2.41121	3.54551	0.301379	0.676039	2	0.095	5.675	2.56837	4.78509	0.452576	0.647881
COG1747	19	0	19	S	Uncharacterized N-terminal domain of the transcription elongation factor GreA	-1	-1	-1	-1	0	0	0	0	0	0	2.73885	0	0	0	0	0	0	2.49954	0	0
COG1748	296	18	278	E	Saccharopine dehydrogenase, NADP-dependent	-1	-1	-1	-1	0	0	7	0.986	3.57982	2.77628	3.40087	0.483566	0.862774	8	0.927	3.7588	2.97046	3.57814	0.79027	0.871104
COG1749	296	0	296	N	Flagellar hook protein FlgE	-1	-1	-1	-1	0	0	0	0	0	0	2.69734	0	0	0	0	0	0	2.9071	0	0
COG1750	45	38	7	R	Predicted archaeal serine protease, S18 family	-1	-1	-1	-1	0	0	3	0.65	3.68193	2.89599	3.85996	0.577035	0.917448	1	0.514	3.75802	2.86188	3.42197	0.761541	0.83606
COG1751	48	25	23	S	Uncharacterized protein	-1	-1	-1	-1	0	0	3	0.73	1.58983	1.30102	1.38441	0.51835	0.844566	4	0.527	1.75918	1.45345	1.57891	0.82621	0.861868
COG1752	601	7	594	R	Predicted acylesterase/phospholipase RssA, containd patatin domain	-1	-1	-1	-1	0	0	3	0.86	6.1056	2.11623	5.4855	0.212663	0.622521	3	0.478	7.23937	3.27521	6.42521	0.452416	0.669977
COG1753	23	23	0	V	Predicted antitoxin, CopG family	-1	-1	-1	-1	0	0	0	0	0	2.22187	0	0	0	0	0	0	2.41037	0	0	0
COG1754	262	0	262	S	Uncharacterized C-terminal domain of topoisomerase IA	-1	-1	-1	-1	0	0	0	0	0	0	1.95462	0	0	0	0	0	0	2.28451	0	0
COG1755	53	0	53	S	Uncharacterized protein YpbQ, isoprenylcysteine carboxyl methyltransferase (ICMT) family	-1	-1	-1	-1	0	0	0	0	0	0	2.35355	0	0	0	0	0	0	2.79074	0	0
COG1756	41	41	0	J	rRNA pseudouridine-1189 N-methylase Emg1, Nep1/Mra1 family	-1	-1	-1	-1	0	0	0	0	0	1.90979	0	0	0	0	0	0	2.26661	0	0	0
COG1757	257	27	230	C	Na+/H+ antiporter NhaC	-1	-1	-1	-1	0	0	6	0.905	3.56289	3.06158	3.29849	0.304483	0.892544	6	0.562	3.61754	2.88621	3.59731	0.79784	0.896125
COG1758	550	82	468	K	DNA-directed RNA polymerase, subunit K/omega	-1	-1	-1	-1	0	0	1	0.94	5.38681	2.06857	3.19443	0.119824	0.488508	1	0.867	6.85413	2.10944	3.52881	0.307762	0.411303
COG1759	54	47	7	F	5-formaminoimidazole-4-carboxamide-1-beta-D-ribofuranosyl 5'-monophosphate synthetase (purine biosynthesis)	-1	-1	-1	-1	0	0	7	0.987	1.49313	1.33736	1.65621	0.768069	1.00245	7	0.983	1.74417	1.55859	1.94127	0.893604	1.00331
COG1760	395	2	393	E	L-serine deaminase	-1	-1	-1	-1	0	0	2	0.9	3.25329	2.6695	2.34225	0.488908	0.770259	2	0.895	3.45702	2.78772	2.55507	0.739096	0.772746
COG1761	83	83	0	K	DNA-directed RNA polymerase, subunit L	-1	-1	-1	-1	0	0	0	0	0	2.3119	0	0	0	0	0	0	2.5053	0	0	0
COG1762	412	5	407	GT	Phosphotransferase system mannitol/fructose-specific IIA domain (Ntr-type)	-1	-1	-1	-1	0	0	2	0.815	2.97532	1.66769	2.94662	0.33674	0.775432	2	0.859	2.83766	1.57061	2.9523	0.553488	0.796943
COG1763	300	60	240	H	Molybdopterin-guanine dinucleotide biosynthesis protein	-1	-1	-1	-1	0	0	10	0.847	4.24222	3.25664	3.08244	0.330234	0.747142	8	0.655	4.24773	3.1891	3.22551	0.750776	0.755063
COG1764	432	12	420	V	Organic hydroperoxide reductase OsmC/OhrA	-1	-1	-1	-1	0	0	4	0.948	3.4419	2.30855	3.08441	0.264941	0.783429	4	0.863	3.67989	2.37252	3.35365	0.644725	0.778035
COG1765	537	38	499	R	Uncharacterized OsmC-related protein	-1	-1	-1	-1	0	0	14	0.824	3.75095	3.54138	3.47888	0.339357	0.935798	15	0.695	3.53445	3.28629	3.30823	0.929787	0.932891
COG1766	319	1	318	NU	Flagellar biosynthesis/type III secretory pathway M-ring protein FliF/YscJ	-1	-1	-1	-1	0	0	1	0.98	4.33623	0	3.10953	0	0.358552	1	0.145	5.1074	0	2.77351	0	0.271519
COG1767	162	65	97	H	Triphosphoribosyl-dephospho-CoA synthetase	-1	-1	-1	-1	0	0	1	0.46	4.21352	2.57353	2.71545	0.293171	0.62762	2	0.971	4.44011	2.69164	3.01644	0.60621	0.642786
COG1768	47	0	47	R	Predicted phosphohydrolase	-1	-1	-1	-1	0	0	0	0	0	0	1.94783	0	0	0	0	0	0	2.12886	0	0
COG1769	65	5	60	V	CRISPR/Cas system CMR-associated protein Cmr3, group 5 of RAMP superfamily	-1	-1	-1	-1	0	0	2	0.685	4.20258	3.03285	3.63433	0.466836	0.793226	2	0.563	4.72537	3.67833	4.03226	0.778422	0.815872
COG1770	222	1	221	E	Protease II	-1	-1	-1	-1	0	0	1	1	4.3448	0	2.10227	0	0.24193	1	0.973	5.23783	0	2.24589	0	0.214391
COG1771	12	12	0	S	Uncharacterized protein, contains N-terminal Zn-finger domain	-1	-1	-1	-1	0	0	0	0	0	1.99794	0	0	0	0	0	0	2.36735	0	0	0
COG1772	19	19	0	S	Uncharacterized protein	-1	-1	-1	-1	0	0	0	0	0	1.27427	0	0	0	0	0	0	1.42499	0	0	0
COG1773	347	36	311	C	Rubredoxin	-1	-1	-1	-1	0	0	22	0.76	3.17867	2.75065	2.93192	0.479229	0.89386	23	0.682	3.07563	3.07563	2.32565	2.94037	0.756153
COG1774	244	0	244	T	Cell fate regulator YaaT, PSP1 superfamily (controls sporulation, competence, biofilm development)	-1	-1	-1	-1	0	0	0	0	0	0	2.86731	0	0	0	0	0	0	3.3017	0	0
COG1775	122	11	111	Q	Benzoyl-CoA reductase/2-hydroxyglutaryl-CoA dehydratase subunit, BcrC/BadD/HgdB	-1	-1	-1	-1	0	0	5	0.706	2.56218	1.58529	3.14959	0.351626	0.923995	5	0.88	2.46162	1.43486	3.03715	0.582891	0.908346
COG1776	172	39	133	T	Chemotaxis protein CheY-P-specific phosphatase CheC	-1	-1	-1	-1	0	0	8	0.889	3.35972	2.7456	3.05746	0.345564	0.863622	10	0.634	2.53596	2.01688	2.75754	0.795315	0.941345
COG1777	49	47	2	K	Predicted transcriptional regulator	-1	-1	2738	1	0	0	1	0.4	4.27433	2.51913	3.17651	0.471584	0.666261	1	0.804	5.24511	2.84812	4.3496	0.543005	0.686137
COG1778	316	1	315	MR	3-deoxy-D-manno-octulosonate 8-phosphate phosphatase KdsC and related HAD superfamily phosphatases	-1	-1	-1	-1	0	0	1	0.97	2.54111	0	2.58659	0	0.508948	1	0.923	2.13562	0	2.35752	0	0.551951
COG1779	56	56	0	R	C4-type Zn-finger protein	-1	-1	-1	-1	0	0	0	0	0	2.3684	0	0	0	0	0	0	2.56145	0	0	0
COG1780	101	0	101	F	Protein involved in ribonucleotide reduction	-1	-1	-1	-1	0	0	0	0	0	0	2.04347	0	0	0	0	0	0	1.80929	0	0
COG1781	157	79	78	F	Aspartate carbamoyltransferase, regulatory subunit	-1	-1	-1	-1	0	0	1	0.35	2.33974	1.42116	1.96398	0.255623	0.723402	1	0.76	2.00707	1.18888	1.81313	0.592347	0.747859
COG1782	83	83	0	R	Predicted metal-dependent RNase, contains metallo-beta-lactamase and KH domains	-1	-1	-1	-1	0	0	0	0	0	1.33337	0	0	0	0	0	0	1.47773	0	0	0
COG1783	83	3	80	X	Phage terminase large subunit	-1	-1	-1	-1	0	0	3	0.977	4.34488	4.27916	4.03107	0.679033	0.956323	3	0.851	4.55256	4.68653	4.09361	0.899187	0.964307
COG1784	53	52	1	R	TctA family transporter	-1	-1	-1	-1	0	0	1	0.18	3.12265	2.16385	0	0	0.346477	1	0.883	4.07986	2.48244	0	0	0.304231
COG1785	226	7	219	PR	Alkaline phosphatase	-1	-1	-1	-1	0	0	4	0.823	2.71306	1.93714	3.15235	0.416793	0.93796	4	0.729	3.76292	2.68205	4.22009	0.712757	0.917125
COG1786	86	55	31	R	Swiveling domain associated with predicted aconitase	-1	-1	-1	-1	0	0	3	0.52	2.46894	1.81752	2.21768	0.472829	0.817194	5	0.65	2.32719	1.79098	2.22441	0.76959	0.862711
COG1787	112	17	95	V	Endonuclease, HJR/Mrr/RecB family	-1	-1	-1	-1	0	0	10	0.665	4.99815	4.34234	4.43789	0.531256	0.878348	8	0.659	4.98107	4.76459	4.20823	0.844844	0.900692
COG1788	328	13	315	I	Acyl CoA:acetate/3-ketoacid CoA transferase, alpha subunit	-1	-1	-1	-1	0	0	5	0.978	3.708	1.88513	2.33484	0.15908	0.569036	5	0.795	3.51259	1.80192	2.33754	0.51299	0.589232
COG1790	8	8	0	S	Uncharacterized protein	-1	-1	-1	-1	0	0	0	0	0	1.69297	0	0	0	0	0	0	1.80122	0	0	0
COG1791	95	0	95	E	Acireductone dioxygenase (methionine salvage), cupin superfamily	-1	-1	-1	-1	0	0	0	0	0	0	2.30087	0	0	0	0	0	0	2.60252	0	0
COG1792	496	0	496	D	Cell shape-determining protein MreC	-1	-1	-1	-1	0	0	0	0	0	0	3.93876	0	0	0	0	0	0	3.31627	0	0
COG1793	416	85	331	L	ATP-dependent DNA ligase	-1	-1	-1	-1	0	0	7	0.934	4.20348	2.21682	3.50405	0.256592	0.680492	8	0.716	3.81138	1.96687	3.82604	0.516052	0.759949
COG1794	221	12	209	M	Aspartate/glutamate racemase	-1	-1	-1	-1	0	0	7	0.829	2.54247	2.20407	2.70505	0.449034	0.965423	8	0.739	2.5076	2.19164	2.71432	0.873999	0.978219
COG1795	60	28	32	C	Formaldehyde-activating enzyme nesessary for methanogenesis	-1	-1	-1	-1	0	0	2	0.625	1.58259	1.01819	0.995983	0.299116	0.636355	3	0.808	1.57611	1.17662	1.01696	0.645233	0.695883
COG1796	211	33	178	L	DNA polymerase/3'-5' exonuclease PolX	-1	-1	-1	-1	0	0	6	0.752	2.28668	1.57599	2.34019	0.395932	0.856303	8	0.628	2.2898	1.58359	2.43176	0.691582	0.876788
COG1797	365	69	296	H	Cobyrinic acid a,c-diamide synthase	-1	-1	-1	-1	0	0	9	0.72	2.67513	2.32483	2.50683	0.338536	0.903071	7	0.512	2.7554	2.31292	2.64062	0.839413	0.898877
COG1798	79	78	1	J	Diphthamide biosynthesis methyltransferase	-1	-1	-1	-1	0	0	1	0.94	3.2913	1.86308	0	0	0.28303	1	0.61	4.40249	1.89193	0	0	0.21487
COG1799	206	0	206	D	FtsZ-interacting cell division protein YlmF	-1	-1	-1	-1	0	0	0	0	0	0	3.35691	0	0	0	0	0	0	4.34746	0	0
COG1800	11	10	1	R	Predicted transglutaminase-like protease	-1	-1	-1	-1	0	0	1	0.45	2.35431	2.82463	0	0	0.599886	1	0.637	2.37469	2.85133	0	0	0.600357
COG1801	381	43	338	S	Uncharacterized conserved protein YecE, DUF72 family	-1	-1	1277	0	0	0	10	0.857	3.55529	2.64095	3.40795	0.320791	0.850691	8	0.551	3.47916	2.61422	3.11419	0.751395	0.823247
COG1802	870	8	862	K	DNA-binding transcriptional regulator, GntR family	-1	-1	-1	-1	0	0	3	0.693	4.84697	4.70532	3.64026	0.540679	0.860908	3	0.44	4.2833	4.14915	3.38343	0.78991	0.879295
COG1803	225	15	210	G	Methylglyoxal synthase	-1	-1	-1	-1	0	0	1	0.76	2.42655	0.545099	2.50605	0.150971	0.6287	1	0.733	2.23076	0.560839	2.01282	0.251412	0.576857
COG1804	693	31	662	I	Crotonobetainyl-CoA:carnitine CoA-transferase CaiB and related acyl-CoA transferases	-1	-1	-1	-1	0	0	13	0.854	2.939	2.42209	3.08572	0.394597	0.937022	10	0.817	2.67963	2.23309	2.82812	0.833359	0.944388
COG1805	106	0	106	C	Na+-transporting NADH:ubiquinone oxidoreductase, subunit NqrB	-1	-1	-1	-1	0	0	0	0	0	0	2.23662	0	0	0	0	0	0	3.22279	0	0
COG1806	283	0	283	T	Regulator of PEP synthase PpsR, kinase-PPPase family (combines ADP:protein kinase and phosphorylase activities)	-1	-1	-1	-1	0	0	0	0	0	0	2.57628	0	0	0	0	0	0	3.34562	0	0
COG1807	653	28	625	M	4-amino-4-deoxy-L-arabinose transferase or related glycosyltransferase of PMT family	-1	-1	-1	-1	0	0	18	0.939	6.88507	6.49299	6.42121	0.509468	0.937842	18	0.799	7.40318	7.20111	6.7476	0.911447	0.942076
COG1808	169	36	133	S	Uncharacterized membrane protein	-1	-1	-1	-1	0	0	7	0.829	3.89561	2.637	3.68951	0.399735	0.812005	8	0.569	5.15677	3.67099	4.81584	0.711878	0.822882
COG1809	75	16	59	H	Phosphosulfolactate synthase, CoM biosynthesis protein A	-1	-1	-1	-1	0	0	3	0.523	2.43627	1.82462	2.20946	0.381457	0.827919	4	0.56	2.92772	2.40508	2.66247	0.821488	0.865445
COG1810	28	23	5	S	Uncharacterized protein	-1	-1	-1	-1	0	0	2	0.715	2.65969	2.09913	2.33213	0.389224	0.833042	2	0.694	2.98543	2.29656	2.65956	0.769256	0.83005
COG1811	136	5	131	S	Uncharacterized membrane protein YqgA, affects biofilm formation	-1	-1	-1	-1	0	0	3	0.95	2.10387	1.99856	2.13829	0.574891	0.983154	3	0.751	2.3062	2.07421	2.35507	0.899402	0.960295
COG1812	100	78	22	H	Archaeal S-adenosylmethionine synthetase	-1	-1	-1	-1	0	0	4	0.943	1.81454	1.30559	1.4895	0.337599	0.770194	4	0.899	2.13264	1.40527	1.96359	0.658933	0.789832
COG1813	261	82	179	J	Archaeal ribosome-binding protein aMBF1, putative translation factor, contains Zn-ribbon and HTH domains	-1	-1	-1	-1	0	0	1	0.56	5.89423	2.24901	5.01087	0.2424	0.615846	3	0.612	5.38918	1.96173	4.73496	0.364012	0.621309
COG1814	357	58	299	P	Predicted Fe2+/Mn2+ transporter, VIT1/CCC1 family	-1	-1	-1	-1	0	0	11	0.78	4.49181	3.44654	3.32753	0.238057	0.754047	11	0.758	5.32899	4.19188	4.03272	0.756752	0.771685
COG1815	314	0	314	N	Flagellar basal body rod protein FlgB	-1	-1	-1	-1	0	0	0	0	0	0	2.86758	0	0	0	0	0	0	3.08498	0	0
COG1816	346	3	343	F	Adenosine deaminase	-1	-1	-1	-1	0	0	3	0.66	3.17477	3.14794	3.01523	0.532203	0.970648	2	0.892	3.22712	3.10933	3.10354	0.961705	0.962602
COG1817	66	45	21	R	Predicted glycosyltransferase	-1	-1	-1	-1	0	0	7	0.817	2.95299	2.72471	2.87772	0.530404	0.948603	8	0.859	3.03888	2.70162	3.12663	0.889016	0.958945
COG1818	46	43	3	J	tRNA(Ser,Leu) C12 N-acetylase TAN1, contains THUMP domain	-1	-1	-1	-1	0	0	1	0.94	3.33591	3.20056	0.7602	0.248731	0.593656	1	0.619	3.50505	3.32569	0.717467	0.204695	0.576761
COG1819	447	23	424	G	UDP:flavonoid glycosyltransferase YjiC, YdhE family	-1	-1	-1	-1	0	0	8	0.891	4.97039	3.32625	4.31356	0.332179	0.768532	8	0.637	4.69801	3.29889	4.00159	0.702189	0.776977
COG1820	359	8	351	G	N-acetylglucosamine-6-phosphate deacetylase	-1	-1	-1	-1	0	0	4	0.82	2.65319	1.78936	2.62853	0.452532	0.832561	3	0.542	2.65713	1.7258	2.63174	0.649496	0.81997
COG1821	59	28	31	R	Predicted ATP-dependent carboligase, ATP-grasp superfamily	-1	-1	-1	-1	0	0	3	0.847	3.49499	2.17797	2.85467	0.476055	0.719981	2	0.527	3.79496	2.13675	2.9183	0.563048	0.666021
COG1822	12	12	0	S	Uncharacterized membrane protein	-1	-1	-1	-1	0	0	0	0	0	2.28257	0	0	0	0	0	0	2.50593	0	0	0
COG1823	72	0	72	E	L-cystine uptake protein TcyP, sodium:dicarboxylate symporter family	-1	-1	-1	-1	0	0	0	0	0	0	1.55845	0	0	0	0	0	0	1.7352	0	0
COG1824	48	47	1	P	Permease, similar to cation transporters	-1	-1	-1	-1	0	0	1	1	2.42314	2.22504	0	0	0.459124	1	0.498	2.83391	2.62095	0	0	0.462427
COG1825	559	0	559	J	Ribosomal protein L25 (general stress protein Ctc)	-1	-1	-1	-1	0	0	0	0	0	0	2.75701	0	0	0	0	0	0	2.77817	0	0
COG1826	699	48	651	U	Sec-independent protein translocase protein TatA	-1	-1	-1	-1	0	0	6	0.705	4.27008	2.67902	3.70534	0.295867	0.747569	9	0.512	4.02214	3.05316	3.75531	0.759089	0.846375
COG1827	71	5	66	KH	Transcriptional regulator of NAD metabolism, contains HTH and 3H domains	-1	-1	-1	-1	0	0	1	0.22	3.15801	1.14541	1.8809	0.25972	0.479149	1	0.925	3.41048	1.25307	1.79532	0.367417	0.446915
COG1828	371	66	305	F	Phosphoribosylformylglycinamidine (FGAM) synthase, PurS component	-1	-1	-1	-1	0	0	7	0.833	2.93535	2.25505	2.64852	0.273059	0.835263	5	0.874	2.55905	2.02361	2.39722	0.790767	0.863764
COG1829	79	77	2	H	Archaeal pantoate kinase	-1	-1	-1	-1	0	0	2	0.995	2.45232	2.66471	2.37137	0.754469	1.0268	2	0.962	2.87167	3.12572	2.72962	0.950534	1.0195
COG1830	291	79	212	G	Fructose-bisphosphate aldolase class Ia, DhnA family	-1	-1	-1	-1	0	0	11	0.813	3.0241	1.65051	3.11911	0.204227	0.788601	11	0.775	3.57383	1.8636	3.7209	0.521459	0.781305
COG1831	69	68	1	R	Predicted metal-dependent hydrolase, urease superfamily	-1	-1	-1	-1	0	0	1	0.98	3.19233	1.98223	0	0	0.310467	1	0.883	4.21592	2.11892	0	0	0.2513
COG1832	338	39	299	R	Predicted CoA-binding protein	-1	-1	-1	-1	0	0	9	0.75	2.50024	1.68815	2.63481	0.339133	0.864509	8	0.787	2.96776	1.99005	3.17399	0.670557	0.870024
COG1833	117	68	49	R	Uri superfamily endonuclease	-1	-1	-1	-1	0	0	8	0.719	3.46612	3.03902	3.0993	0.478029	0.885473	8	0.844	3.01378	2.66223	2.79208	0.883353	0.904897
COG1834	189	8	181	E	N-Dimethylarginine dimethylaminohydrolase	-1	-1	2408	0	0	0	6	0.837	3.77811	3.27769	3.76246	0.531463	0.931703	6	0.792	4.29154	3.94904	4.11064	0.920192	0.939019
COG1835	720	10	710	M	Peptidoglycan/LPS O-acetylase OafA/YrhL, contains acyltransferase and SGNH-hydrolase domains	-1	-1	-1	-1	0	0	7	0.866	5.40321	5.02529	5.07003	0.453483	0.934197	8	0.772	5.52851	5.07924	5.27028	0.918736	0.936013
COG1836	132	61	71	S	Uncharacterized membrane protein	-1	-1	2272	0	0	0	1	0.95	3.58712	2.70415	2.42447	0.298598	0.714867	2	0.887	4.96661	3.80955	3.83653	0.767033	0.769749
COG1837	300	1	299	R	Predicted RNA-binding protein YlqC, contains KH domain, UPF0109 family	-1	-1	-1	-1	0	0	1	0.79	4.94661	0	2.50861	0	0.253569	1	0.849	5.8957	0	2.58218	0	0.218989
COG1838	174	47	127	C	Tartrate dehydratase beta subunit/Fumarate hydratase class I, C-terminal domain	-1	-1	-1	-1	0	0	7	0.904	2.21566	1.49903	1.96503	0.345415	0.781721	6	0.842	2.46816	1.68887	2.20978	0.684264	0.789789
COG1839	93	36	57	F	Adenosine/AMP kinase	-1	-1	-1	-1	0	0	7	0.674	1.16877	1.07142	0.961629	0.471039	0.86974	7	0.76	1.26818	1.15697	1.01766	0.802461	0.857386
COG1840	459	32	427	P	ABC-type Fe3+ transport system, periplasmic component	-1	-1	-1	-1	0	0	8	0.914	4.27917	4.14191	3.6314	0.348757	0.908273	8	0.837	4.04239	3.86627	3.48237	0.861464	0.908948
COG1841	594	81	513	J	Ribosomal protein L30/L7E	-1	-1	-1	-1	0	0	1	0.81	3.44458	1.6436	1.8812	0.144437	0.511646	1	0.918	3.90364	1.68837	1.85463	0.432511	0.453807
COG1842	310	25	285	KT	Phage shock protein A	-1	-1	-1	-1	0	0	4	0.688	3.34985	1.22347	3.29346	0.223033	0.674199	4	0.765	2.79854	1.11967	2.87697	0.400089	0.714058
COG1843	309	0	309	N	Flagellar hook assembly protein FlgD	-1	-1	-1	-1	0	0	0	0	0	0	2.91324	0	0	0	0	0	0	2.93896	0	0
COG1844	20	20	0	S	Uncharacterized protein	-1	-1	-1	-1	0	0	0	0	0	1.67244	0	0	0	0	0	0	2.02972	0	0	0
COG1845	520	24	496	C	Heme/copper-type cytochrome/quinol oxidase, subunit 3	-1	-1	-1	-1	0	0	5	0.766	4.05642	3.39525	3.76182	0.227386	0.88219	5	0.556	4.7254	3.92413	4.34578	0.830435	0.87505
COG1846	2460	111	2349	K	DNA-binding transcriptional regulator, MarR family	-1	-1	3094	0	0	0	72	0.764	6.37117	6.63689	5.1427	0.496027	0.924446	74	0.652	4.98538	5.51831	4.10495	0.823397	0.965147
COG1847	276	0	276	R	Predicted RNA-binding protein Jag, conains KH and R3H domains	-1	-1	-1	-1	0	0	0	0	0	0	3.47178	0	0	0	0	0	0	3.31474	0	0
COG1848	291	58	233	R	Predicted nucleic acid-binding protein, contains PIN domain	-1	-1	-1	-1	0	0	27	0.708	4.29315	3.76975	4.43979	0.517204	0.95612	24	0.68	3.89129	3.43774	3.94931	0.883443	0.949176
COG1849	80	80	0	S	Uncharacterized protein	-1	-1	-1	-1	0	0	0	0	0	2.33775	0	0	0	0	0	0	2.30314	0	0	0
COG1850	185	40	145	G	Ribulose 1,5-bisphosphate carboxylase, large subunit, or a RuBisCO-like protein	-1	-1	-1	-1	0	0	5	0.95	2.24009	1.50245	2.22917	0.198332	0.832914	5	0.869	2.61811	1.7457	2.46419	0.666778	0.803993
COG1851	8	4	4	S	Uncharacterized protein, UPF0128 family	-1	-1	3530	0	0	0	1	1	1.52025	0.85946	0.768532	0.505327	0.535436	2	0.563	1.63978	1.15127	0.822933	0.501856	0.601973
COG1852	69	27	42	S	Uncharacterized protein	-1	-1	-1	-1	0	0	4	0.875	3.31449	2.12121	2.56161	0.334069	0.706414	4	0.665	3.13076	1.92772	2.6132	0.615736	0.725211
COG1853	792	62	730	C	NADH-FMN oxidoreductase RutF, flavin reductase (DIM6/NTAB) family	-1	-1	-1	-1	0	0	27	0.924	4.16941	3.38161	4.40776	0.366368	0.934109	27	0.725	3.94081	3.32589	4.06726	0.84396	0.938023
COG1854	132	0	132	T	S-ribosylhomocysteine lyase LuxS, autoinducer biosynthesis	-1	-1	-1	-1	0	0	0	0	0	0	1.94599	0	0	0	0	0	0	2.37851	0	0
COG1855	80	79	1	R	Predicted ATPase, PilT family	-1	-1	-1	-1	0	0	1	1	1.77548	1.55528	0	0	0.437989	1	0.722	2.16791	1.73302	0	0	0.399697
COG1856	42	16	26	R	Uncharacterized protein, radical SAM superfamily	-1	-1	-1	-1	0	0	3	0.887	2.51997	2.36861	2.11116	0.492365	0.888856	3	0.754	3.0465	2.95934	2.47567	0.812629	0.89201
COG1857	88	31	57	V	CRISPR/Cas system-associated protein Cas7, RAMP superfamily	-1	-1	3830	0	0	0	8	0.736	3.89081	2.81699	3.50973	0.428252	0.813033	7	0.9	4.46049	3.11052	3.94582	0.697349	0.790982
COG1858	343	4	339	O	Cytochrome c peroxidase	-1	-1	-1	-1	0	0	2	0.97	3.54198	2.04444	3.77104	0.320555	0.820936	2	0.629	4.02083	2.32332	4.08766	0.577821	0.797221
COG1859	117	36	81	J	RNA:NAD 2'-phosphotransferase, TPT1/KptA family	-1	-1	1416	1	0	0	1	0.95	3.07447	1.95281	2.02444	0.293601	0.646819	1	0.883	3.20255	1.9614	2.04211	0.612451	0.62505
COG1860	62	62	0	FL	Uncharacterized conserved protein, UPF0179 family	-1	-1	-1	-1	0	0	0	0	0	2.17536	0	0	0	0	0	0	2.3342	0	0	0
COG1861	80	5	75	M	Spore coat polysaccharide biosynthesis protein SpsF, cytidylyltransferase family	-1	-1	-1	-1	0	0	4	0.525	2.08479	1.53828	2.46932	0.643844	0.96115	4	0.539	1.87851	1.45975	2.17673	0.777079	0.967917
COG1862	542	1	541	U	Preprotein translocase subunit YajC	-1	-1	-1	-1	0	0	1	0.99	4.30463	0	2.73276	0	0.317422	1	0.079	3.54995	0	2.25831	0	0.318076
COG1863	309	50	259	P	Multisubunit Na+/H+ antiporter, MnhE subunit	-1	-1	-1	-1	0	0	8	0.72	3.37866	2.65888	3.198	0.292972	0.866745	7	0.72	3.65342	3.05127	3.56776	0.835183	0.905867
COG1864	132	0	132	F	DNA/RNA endonuclease G, NUC1	-1	-1	-1	-1	0	0	0	0	0	0	3.57638	0	0	0	0	0	0	3.39953	0	0
COG1865	116	58	58	H	Adenosylcobinamide amidohydrolase	-1	-1	-1	-1	0	0	8	0.766	3.50695	3.18103	3.17054	0.417819	0.905568	8	0.654	4.38127	3.98852	3.89341	0.888647	0.899502
COG1866	292	14	278	C	Phosphoenolpyruvate carboxykinase, ATP-dependent	-1	-1	-1	-1	0	0	4	0.88	2.92046	1.89588	1.83156	0.347355	0.63816	4	0.684	4.27957	2.84011	2.22384	0.519641	0.591642
COG1867	95	82	13	J	tRNA G26 N,N-dimethylase Trm1	-1	-1	-1	-1	0	0	2	0.795	2.71833	2.12588	2.03082	0.358488	0.764567	2	0.617	2.93109	2.25209	2.17213	0.741065	0.754706
COG1868	310	1	309	N	Flagellar motor switch protein FliM	-1	-1	-1	-1	0	0	1	0.89	6.16957	0	3.13176	0	0.253807	1	0.815	6.92227	0	3.52413	0	0.25455
COG1869	106	1	105	G	D-ribose pyranose/furanose isomerase RbsD	-1	-1	-1	-1	0	0	1	0.57	1.58922	0	1.60699	0	0.505591	1	0.815	1.76721	0	1.67609	0	0.474219
COG1871	228	34	194	NT	Chemotaxis receptor (MCP) glutamine deamidase CheD	-1	-1	-1	-1	0	0	9	0.849	3.08437	2.05038	2.86049	0.325533	0.796088	8	0.675	2.80886	1.93258	2.61542	0.688029	0.80958
COG1872	298	44	254	S	Uncharacterized conserved protein YggU, UPF0235/DUF167 family	-1	-1	-1	-1	0	0	4	0.79	3.15872	2.45351	2.76916	0.379252	0.826707	4	0.599	3.21362	2.56623	2.78603	0.798547	0.832746
COG1873	202	69	133	R	Sporulation protein YlmC, PRC-barrel domain family	-1	-1	-1	-1	0	0	7	0.617	4.87627	3.7131	4.14019	0.278033	0.805256	6	0.582	5.26099	3.78963	4.37458	0.720326	0.775919
COG1874	300	18	282	G	Beta-galactosidase GanA	-1	-1	-1	-1	0	0	8	0.899	6.44541	6.51481	5.94024	0.472651	0.966195	7	0.851	7.5147	7.67837	6.87852	0.915342	0.968562
COG1875	248	0	248	R	Predicted ribonuclease YlaK, contains NYN-type RNase and PhoH-family ATPase domains	-1	-1	-1	-1	0	0	0	0	0	0	2.32309	0	0	0	0	0	0	3.59777	0	0
COG1876	268	0	268	M	LD-carboxypeptidase LdcB, LAS superfamily	-1	-1	-1	-1	0	0	0	0	0	0	4.66141	0	0	0	0	0	0	5.09717	0	0
COG1877	231	22	209	G	Trehalose-6-phosphatase	-1	-1	-1	-1	0	0	8	0.859	3.53365	3.47705	2.99252	0.45696	0.915424	8	0.813	3.69901	3.69901	3.87914	2.97064	0.80309
COG1878	427	52	375	E	Kynurenine formamidase	-1	-1	-1	-1	0	0	21	0.816	3.39075	2.65872	3.83538	0.411912	0.957619	19	0.708	2.85157	2.30456	3.14021	0.808174	0.954698
COG1879	657	7	650	G	ABC-type sugar transport system, periplasmic component, contains N-terminal xre family HTH domain	-1	-1	-1	-1	0	0	6	0.878	3.90383	3.40721	3.72562	0.575897	0.913569	6	0.769	3.63313	3.23085	3.53486	0.889275	0.931114
COG1880	27	21	6	C	CO dehydrogenase/acetyl-CoA synthase epsilon subunit	-1	-1	-1	-1	0	0	3	0.6	2.80622	1.75067	2.43925	0.496869	0.746542	2	0.799	2.7958	1.57766	2.19011	0.564294	0.673826
COG1881	353	54	299	R	Uncharacterized conserved protein, phosphatidylethanolamine-binding protein (PEBP) family	-1	-1	-1	-1	0	0	19	0.767	2.96336	2.26301	2.87836	0.359608	0.86749	20	0.623	2.36178	1.94374	2.19122	0.822999	0.875391
COG1882	211	6	205	C	Pyruvate-formate lyase	-1	-1	-1	-1	0	0	4	0.955	3.09858	2.27399	2.0609	0.290315	0.699497	4	0.782	3.53707	2.55378	2.23317	0.631362	0.676683
COG1883	152	6	146	C	Na+-transporting methylmalonyl-CoA/oxaloacetate decarboxylase, beta subunit	-1	-1	942	1	0	0	1	0.89	1.31851	0.410287	1.378	0.238121	0.678148	1	0.955	1.5679	0.537984	1.67167	0.343125	0.704655
COG1884	263	39	224	I	Methylmalonyl-CoA mutase, N-terminal domain/subunit	-1	-1	-1	-1	0	0	5	0.726	2.42567	0.958529	2.93035	0.240415	0.801608	5	0.809	2.6655	1.04896	3.14789	0.393533	0.787255
COG1885	44	44	0	S	Uncharacterized protein, UPF0212 family	-1	-1	-1	-1	0	0	0	0	0	0.87289	0	0	0	0	0	0	0.91798	0	0	0
COG1886	336	0	336	NU	Flagellar motor switch/type III secretory pathway protein FliN	-1	-1	-1	-1	0	0	0	0	0	0	3.39766	0	0	0	0	0	0	4.22034	0	0
COG1887	200	13	187	MI	CDP-glycerol glycerophosphotransferase, TagB/SpsB family	-1	-1	-1	-1	0	0	8	0.961	5.32573	4.6543	5.50443	0.519524	0.953741	8	0.755	5.80219	5.34994	5.79783	0.922056	0.960652
COG1888	59	54	5	S	Uncharacterized protein	-1	-1	-1	-1	0	0	2	0.885	1.96912	1.45715	2.04748	0.390034	0.889899	2	0.92	2.18965	1.59383	2.26719	0.727891	0.88165
COG1889	83	82	1	J	Fibrillarin-like rRNA methylase	-1	-1	-1	-1	0	0	1	0.88	3.03278	1.63007	0	0	0.268742	1	0.812	4.95158	1.93135	0	0	0.195024
COG1890	83	83	0	J	Ribosomal protein S3AE	-1	-1	-1	-1	0	0	0	0	0	1.66771	0	0	0	0	0	0	1.81592	0	0	0
COG1891	59	26	33	S	Uncharacterized protein, UPF0264 family	-1	-1	-1	-1	0	0	3	0.837	2.23366	0.994726	2.00396	0.42447	0.671249	3	0.621	2.51342	1.07297	2.34944	0.426896	0.680829
COG1892	38	30	8	G	Phosphoenolpyruvate carboxylase	-1	-1	-1	-1	0	0	5	0.478	1.89257	1.9668	1.60685	0.541935	0.944128	4	0.653	2.36414	2.44568	1.96006	0.829078	0.931785
COG1893	431	49	382	H	Ketopantoate reductase	-1	-1	-1	-1	0	0	9	0.82	3.55629	2.57951	3.66343	0.382235	0.877734	9	0.746	3.2864	2.40693	3.39823	0.732391	0.88321
COG1894	411	11	400	C	NADH:ubiquinone oxidoreductase, NADH-binding 51 kD subunit (chain F)	-1	-1	-1	-1	0	0	2	0.99	3.4417	2.21396	2.31793	0.253652	0.658378	3	0.403	3.80007	2.35335	2.36648	0.619291	0.621018
COG1895	66	12	54	S	Uncharacterized protein, contains HEPN domain, UPF0332 family	-1	-1	-1	-1	0	0	4	0.657	3.18018	2.66231	2.7984	0.547023	0.858553	5	0.589	3.10104	2.56774	2.73233	0.828026	0.854562
COG1896	291	45	246	FR	5'-deoxynucleotidase YfbR and related HD superfamily hydrolases	-1	-1	-1	-1	0	0	10	0.771	4.5484	3.23917	4.8849	0.342062	0.893068	10	0.702	5.21397	3.97708	5.48101	0.762773	0.906995
COG1897	160	3	157	E	Homoserine trans-succinylase	-1	-1	-1	-1	0	0	2	0.72	1.54142	0.683058	1.81435	0.303452	0.810102	1	0.941	1.88342	0.598133	2.1118	0.317578	0.719417
COG1898	558	44	514	M	dTDP-4-dehydrorhamnose 3,5-epimerase or related enzyme	-1	-1	-1	-1	0	0	12	0.855	3.06068	2.83726	2.82344	0.314654	0.924746	12	0.732	3.32682	2.80756	3.42442	0.843916	0.936627
COG1899	187	87	100	OJ	Deoxyhypusine synthase	-1	-1	-1	-1	0	0	5	0.778	3.15442	2.05619	2.44187	0.180502	0.712977	6	0.728	4.38638	2.80057	3.54584	0.63847	0.723422
COG1900	100	32	68	S	Uncharacterized conserved protein, DUF39 family	-1	-1	1915	0	0	0	3	0.767	1.81275	1.58455	1.28009	0.348888	0.790138	3	0.903	2.3485	2.09323	1.59765	0.680285	0.785797
COG1901	60	56	4	J	tRNA pseudouridine-54 N-methylase	-1	-1	-1	-1	0	0	1	0.98	2.47866	1.98442	0.442869	0.218581	0.489638	1	0.226	3.06768	2.14468	0.431877	0.140783	0.419952
COG1902	716	40	676	C	2,4-dienoyl-CoA reductase or related NADH-dependent reductase, Old Yellow Enzyme (OYE) family	-1	-1	-1	-1	0	0	12	0.715	3.33303	2.74368	3.42924	0.386795	0.926021	12	0.598	3.41475	2.83257	3.45783	0.829511	0.921064
COG1903	220	43	177	H	Cobalamin biosynthesis protein CbiD	-1	-1	-1	-1	0	0	6	0.825	2.9271	2.41005	2.65513	0.336949	0.86522	6	0.561	3.36946	2.85278	2.91359	0.846659	0.855682
COG1904	172	6	166	G	Glucuronate isomerase	-1	-1	-1	-1	0	0	3	0.953	2.9332	3.14904	2.05126	0.449007	0.886456	3	0.742	3.4886	3.65138	2.28674	0.65549	0.851075
COG1905	497	9	488	C	NADH:ubiquinone oxidoreductase 24 kD subunit (chain E)	-1	-1	-1	-1	0	0	7	0.94	2.856	2.13476	2.92992	0.397489	0.886673	7	0.765	2.85157	2.21924	2.87682	0.778251	0.893553
COG1906	37	12	25	S	Uncharacterized protein	-1	-1	-1	-1	0	0	2	0.595	2.77074	1.9392	2.61064	0.571799	0.821052	1	0.154	3.05627	2.09149	2.79943	0.684327	0.800143
COG1907	99	64	35	R	Predicted archaeal sugar kinase	-1	-1	-1	-1	0	0	3	0.76	2.96676	2.48979	2.36018	0.372957	0.817386	4	0.871	3.23204	2.74265	2.64306	0.817768	0.833176
COG1908	111	43	68	C	Coenzyme F420-reducing hydrogenase, delta subunit	-1	-1	-1	-1	0	0	10	0.682	2.62313	2.028	2.75183	0.377882	0.911092	10	0.775	2.49519	2.11409	2.43042	0.847265	0.910655
COG1909	80	80	0	S	Uncharacterized protein, UPF0218 family	-1	-1	-1	-1	0	0	0	0	0	2.60313	0	0	0	0	0	0	3.09549	0	0	0
COG1910	190	53	137	P	Periplasmic molybdate-binding protein/domain	-1	-1	-1	-1	0	0	2	0.785	3.79681	2.26558	3.30955	0.266588	0.734186	2	0.815	4.39744	2.51139	3.95317	0.571103	0.735037
COG1911	61	61	0	J	Ribosomal protein L30E	-1	-1	-1	-1	0	0	0	0	0	1.59459	0	0	0	0	0	0	1.74773	0	0	0
COG1912	245	58	187	H	S-adenosylmethionine hydrolase (SAM-hydroxide adenosyltransferase)	-1	-1	-1	-1	0	0	8	0.686	2.75177	2.18808	2.77191	0.374165	0.901237	8	0.579	2.88854	2.31699	2.94287	0.802132	0.91047
COG1913	83	53	30	R	Predicted Zn-dependent protease	-1	-1	-1	-1	0	0	8	0.656	2.82971	2.31835	2.83107	0.547905	0.909884	10	0.746	2.50964	2.03199	2.63491	0.809675	0.929796
COG1914	442	36	406	P	Mn2+ and Fe2+ transporters of the NRAMP family	-1	-1	2723	0	0	0	12	0.906	3.75706	3.26462	3.41492	0.341743	0.888931	12	0.715	5.09159	4.52146	4.49267	0.88237	0.885198
COG1915	95	36	59	S	Uncharacterized conserved protein, contains Saccharopine dehydrogenase N-terminal (SDHN) domain	-1	-1	1824	0	0	0	1	0.74	2.34933	1.05406	2.11749	0.218606	0.67499	2	0.702	2.37968	1.21175	2.453	0.509205	0.770008
COG1916	113	50	63	S	Pheromone shutdown protein TraB, contains GTxH motif (function unknown)	-1	-1	1766	0	0	0	2	0.875	3.36713	2.24761	2.70573	0.306242	0.735542	2	0.694	4.43096	2.81587	3.98139	0.635499	0.767018
COG1917	1034	77	957	R	Cupin domain protein related to quercetin dioxygenase	-1	-1	-1	-1	0	0	40	0.72	5.76095	5.3373	5.83875	0.38985	0.969983	38	0.71	5.51571	4.93141	5.76553	0.894067	0.96968
COG1918	510	68	442	P	Fe2+ transport system protein FeoA	-1	-1	-1	-1	0	0	31	0.781	3.29175	2.70848	3.61434	0.438727	0.960404	29	0.648	3.15916	2.66746	3.29947	0.844358	0.944386
COG1920	117	49	68	H	2-phospho-L-lactate guanylyltransferase, coenzyme F420 biosynthesis enzyme, CobY/MobA/RfbA family	-1	-1	-1	-1	0	0	3	0.263	3.52404	2.13698	2.29508	0.334952	0.628834	2	0.378	3.84437	2.21491	2.48683	0.576143	0.611509
COG1921	219	5	214	J	Seryl-tRNA(Sec) selenium transferase	-1	-1	-1	-1	0	0	3	0.82	3.53597	2.4813	2.47274	0.385096	0.700521	3	0.517	4.36528	3.61592	2.74091	0.627889	0.728112
COG1922	314	0	314	M	UDP-N-acetyl-D-mannosaminuronic acid transferase, WecB/TagA/CpsF family	-1	-1	-1	-1	0	0	0	0	0	0	3.09236	0	0	0	0	0	0	2.87249	0	0
COG1923	300	4	296	T	sRNA-binding regulator protein Hfq	-1	-1	-1	-1	0	0	2	0.925	4.50417	4.93226	2.12195	0.202534	0.783075	2	0.61	7.14852	4.0036	2.42294	0.338942	0.449501
COG1924	144	31	113	I	Activator of 2-hydroxyglutaryl-CoA dehydratase (HSP70-class ATPase domain)	-1	-1	-1	-1	0	0	6	0.758	2.38638	1.66455	2.13308	0.345284	0.795691	5	0.871	2.46381	1.67869	2.18502	0.681339	0.784092
COG1925	461	8	453	TG	Phosphotransferase system, HPr and related phosphotransfer proteins	-1	-1	-1	-1	0	0	3	0.737	2.22957	1.21638	2.21784	0.332505	0.770153	3	0.763	1.99389	1.00418	1.88303	0.503631	0.724017
COG1926	210	31	179	R	Predicted phosphoribosyltransferase	-1	-1	-1	-1	0	0	11	0.871	2.26061	2.08154	2.1213	0.510095	0.92958	10	0.732	2.0337	1.88564	1.87028	0.919644	0.923422
COG1927	26	26	0	C	F420-dependent methylenetetrahydromethanopterin dehydrogenase	-1	-1	-1	-1	0	0	0	0	0	0.929308	0	0	0	0	0	0	1.04682	0	0	0
COG1928	88	0	88	O	Dolichyl-phosphate-mannose--protein O-mannosyl transferase	-1	-1	-1	-1	0	0	0	0	0	0	2.80052	0	0	0	0	0	0	3.14361	0	0
COG1929	275	0	275	G	Glycerate kinase	-1	-1	-1	-1	0	0	0	0	0	0	2.10817	0	0	0	0	0	0	2.05778	0	0
COG1930	94	28	66	P	ABC-type cobalt transport system, periplasmic component	-1	-1	1702	0	0	0	3	0.927	2.30157	1.84355	1.98997	0.417458	0.832806	4	0.727	1.65434	1.46654	1.40934	0.851905	0.869192
COG1931	71	71	0	R	Predicted RNA binding protein with dsRBD fold, UPF0201 family	-1	-1	-1	-1	0	0	0	0	0	2.05564	0	0	0	0	0	0	2.02816	0	0	0
COG1932	424	1	423	HE	Phosphoserine aminotransferase	-1	-1	-1	-1	0	0	1	1	3.77574	0	2.91343	0	0.385809	1	0.923	3.68251	0	2.75644	0	0.374261
COG1933	85	64	21	L	Archaeal DNA polymerase II, large subunit	-1	-1	-1	-1	0	0	5	0.772	6.13981	1.93251	4.77809	0.419444	0.546482	3	0.881	6.05655	1.91174	4.48728	0.315649	0.528273
COG1934	317	0	317	M	Lipopolysaccharide export system protein LptA	-1	-1	-1	-1	0	0	0	0	0	0	3.84124	0	0	0	0	0	0	3.04985	0	0
COG1935	24	24	0	S	Uncharacterized protein	-1	-1	-1	-1	0	0	0	0	0	1.88971	0	0	0	0	0	0	2.00173	0	0	0
COG1936	95	81	14	F	Broad-specificity NMP kinase	-1	-1	-1	-1	0	0	5	0.704	3.28734	2.20266	3.29224	0.529576	0.835768	4	0.787	3.65	2.26563	3.77672	0.620719	0.827718
COG1937	417	2	415	K	DNA-binding transcriptional regulator, FrmR family	-1	-1	-1	-1	0	0	2	0.995	3.55864	0.574139	2.97156	0.159136	0.498182	2	0.36	2.77369	0.63341	3.07617	0.228364	0.668708
COG1938	126	78	48	R	Predicted ATP-dependent carboligase, ATP-grasp superfamily	-1	-1	-1	-1	0	0	2	0.945	4.37108	2.56066	2.23273	0.205539	0.548308	2	0.846	4.52583	2.4846	2.28512	0.504906	0.526944
COG1939	117	0	117	J	23S rRNA maturation mini-RNase III	-1	-1	-1	-1	0	0	0	0	0	0	2.58285	0	0	0	0	0	0	3.57802	0	0
COG1940	1246	45	1201	KG	Sugar kinase of the NBD/HSP70 family, may contain an N-terminal HTH domain	-1	-1	-1	-1	0	0	5	0.792	3.8085	2.49535	3.70935	0.280657	0.814585	5	0.926	3.58136	2.36236	3.33213	0.659628	0.795019
COG1941	146	38	108	C	Coenzyme F420-reducing hydrogenase, gamma subunit	-1	-1	-1	-1	0	0	13	0.825	3.12042	2.73201	2.72326	0.382381	0.874124	14	0.796	3.05864	2.80071	2.70905	0.885704	0.900688
COG1942	321	25	296	Q	Phenylpyruvate tautomerase PptA, 4-oxalocrotonate tautomerase family	-1	-1	-1	-1	0	0	16	0.759	3.50664	2.95953	3.63544	0.342511	0.940354	17	0.662	3.06116	2.65046	3.11021	0.865834	0.94093
COG1943	531	34	497	X	REP element-mobilizing transposase RayT	-1	-1	-1	-1	0	0	12	0.765	3.92888	2.05395	4.47924	0.16426	0.831433	12	0.725	3.70618	1.88322	4.21852	0.50813	0.823184
COG1944	245	49	196	J	Ribosomal protein S12 methylthiotransferase accessory factor YcaO	-1	-1	2154	0	0	0	5	0.888	4.34596	2.70802	4.4043	0.256449	0.818267	5	0.774	5.53457	3.44487	5.43218	0.622429	0.801965
COG1945	107	59	48	E	Pyruvoyl-dependent arginine decarboxylase (PvlArgDC)	-1	-1	-1	-1	0	0	7	0.754	2.65561	2.55301	2.33261	0.346536	0.919868	8	0.786	2.4009	2.27955	2.0466	0.852433	0.900945
COG1946	225	0	225	I	Acyl-CoA thioesterase	-1	-1	-1	-1	0	0	0	0	0	0	2.60913	0	0	0	0	0	0	2.96134	0	0
COG1947	542	0	542	I	4-diphosphocytidyl-2C-methyl-D-erythritol kinase	-1	-1	-1	-1	0	0	0	0	0	0	3.35849	0	0	0	0	0	0	3.06936	0	0
COG1948	131	75	56	L	ERCC4-type nuclease	-1	-1	-1	-1	0	0	4	0.417	3.59585	2.04612	3.73355	0.327804	0.803657	5	0.712	4.0077	2.16004	4.35556	0.538973	0.812886
COG1949	227	0	227	A	Oligoribonuclease (3'-5' exoribonuclease)	-1	-1	-1	-1	0	0	0	0	0	0	1.75833	0	0	0	0	0	0	2.03368	0	0
COG1950	271	3	268	S	Uncharacterized membrane protein YvlD, DUF360 family	-1	-1	-1	-1	0	0	1	1	3.90808	0.931927	2.4479	0.185453	0.432416	1	0.7	2.89729	1.00476	2.02147	0.346793	0.522253
COG1951	391	48	343	C	Tartrate dehydratase alpha subunit/Fumarate hydratase class I, N-terminal domain	-1	-1	-1	-1	0	0	7	0.657	2.39382	1.5109	2.18695	0.236309	0.772376	7	0.5	3.15035	1.88172	2.93533	0.597304	0.764525
COG1952	237	1	236	U	Preprotein translocase subunit SecB	-1	-1	-1	-1	0	0	1	1	4.00475	0	2.35225	0	0.293683	1	0.95	4.25776	0	2.26432	0	0.265905
COG1953	112	7	105	FH	Cytosine/uracil/thiamine/allantoin permease	-1	-1	-1	-1	0	0	3	0.87	2.83396	2.10665	2.31488	0.328764	0.780098	3	0.93	3.64776	3.0137	2.78821	0.764361	0.79527
COG1954	68	0	68	K	Glycerol-3-phosphate responsive antiterminator (mRNA-binding)	-1	-1	-1	-1	0	0	0	0	0	0	2.15225	0	0	0	0	0	0	2.38912	0	0
COG1955	54	54	0	N	Archaellum biogenesis protein FlaJ, TadC family	-1	-1	-1	-1	0	0	0	0	0	2.82556	0	0	0	0	0	0	3.21657	0	0	0
COG1956	214	5	209	VT	GAF domain-containing protein, putative methionine-R-sulfoxide reductase	-1	-1	-1	-1	0	0	3	0.973	3.48559	3.16171	2.52431	0.481655	0.815648	3	0.842	3.96829	4.10937	2.27886	0.574269	0.804911
COG1957	317	16	301	F	Inosine-uridine nucleoside N-ribohydrolase	-1	-1	-1	-1	0	0	6	0.948	3.10212	2.5104	3.17747	0.374815	0.916772	7	0.894	3.02115	2.51049	3.04679	0.830974	0.919731
COG1958	91	89	2	K	Small nuclear ribonucleoprotein (snRNP) homolog	-1	-1	-1	-1	0	0	2	0.75	3.14038	1.82947	4.62352	0.895206	1.02742	1	0.806	3.34075	1.70843	2.82133	0.511392	0.677955
COG1959	706	11	695	K	DNA-binding transcriptional regulator, IscR family	-1	-1	-1	-1	0	0	5	0.808	5.45027	4.31663	3.68494	0.377588	0.734053	5	0.712	5.08284	4.86872	3.07943	0.605849	0.781862
COG1960	2305	43	2262	I	Acyl-CoA dehydrogenase related to the alkylation response protein AidB	-1	-1	3741	0	0	0	8	0.645	3.13048	1.72974	3.91331	0.194259	0.901307	8	0.712	3.36758	1.98483	4.14655	0.589392	0.910353
COG1961	769	27	742	L	Site-specific DNA recombinase related to the DNA invertase Pin	-1	-1	-1	-1	0	0	14	0.784	4.44056	3.69011	4.48671	0.41152	0.920698	11	0.712	5.08037	4.45638	4.94179	0.877177	0.92495
COG1962	41	33	8	H	Tetrahydromethanopterin S-methyltransferase, subunit H	-1	-1	-1	-1	0	0	3	0.88	2.05512	1.41906	1.53258	0.277542	0.718121	3	0.781	2.41926	1.59628	1.84808	0.659822	0.711863
COG1963	100	0	100	R	Acid phosphatase family membrane protein YuiD	-1	-1	-1	-1	0	0	0	0	0	0	1.95595	0	0	0	0	0	0	2.17072	0	0
COG1964	108	64	44	R	Uncharacterized Fe-S cluster-containing enzyme, radical SAM superfamily	-1	-1	-1	-1	0	0	4	0.865	2.88455	1.71131	2.38394	0.291028	0.709859	4	0.73	2.91962	1.62685	2.54479	0.557213	0.714416
COG1965	99	0	99	P	Iron-binding protein CyaY, frataxin homolog	-1	-1	-1	-1	0	0	0	0	0	0	1.98714	0	0	0	0	0	0	2.2482	0	0
COG1966	289	28	261	T	Carbon starvation protein CstA	-1	-1	-1	-1	0	0	10	0.835	3.12217	1.9612	2.915	0.262815	0.780901	10	0.694	4.1331	2.85081	3.72733	0.689751	0.795789
COG1967	47	47	0	S	Uncharacterized membrane protein	-1	-1	-1	-1	0	0	0	0	0	2.32958	0	0	0	0	0	0	2.87208	0	0	0
COG1968	604	30	574	I	Undecaprenyl pyrophosphate phosphatase UppP	-1	-1	-1	-1	0	0	4	0.792	3.45121	2.37766	2.89553	0.297298	0.763963	5	0.635	4.16976	3.08299	3.43675	0.739368	0.781787
COG1969	93	0	93	C	Ni,Fe-hydrogenase I cytochrome b subunit	-1	-1	-1	-1	0	0	0	0	0	0	2.57964	0	0	0	0	0	0	2.76362	0	0
COG1970	421	8	413	M	Large-conductance mechanosensitive channel	-1	-1	-1	-1	0	0	3	0.997	3.99794	1.61658	2.43305	0.311298	0.506465	2	0.368	3.4709	2.02071	2.16922	0.582187	0.60358
COG1971	198	14	184	P	Putative Mn2+ efflux pump MntP	-1	-1	-1	-1	0	0	4	0.848	2.39069	1.48961	2.65601	0.391902	0.867036	3	0.327	2.09553	1.47313	2.2629	0.702989	0.891431
COG1972	196	0	196	F	Nucleoside permease NupC	-1	-1	-1	-1	0	0	0	0	0	0	2.1301	0	0	0	0	0	0	2.47754	0	0
COG1973	32	32	0	O	Hydrogenase maturation factor HypE	-1	-1	-1	-1	0	0	0	0	0	1.17772	0	0	0	0	0	0	1.4537	0	0	0
COG1974	570	2	568	KT	SOS-response transcriptional repressor LexA (RecA-mediated autopeptidase)	-1	-1	-1	-1	0	0	2	0.875	7.60937	12.1138	3.27178	1.0196	1.01096	2	1	5.50428	8.50801	2.76381	0.502121	1.02391
COG1975	384	20	364	O	Xanthine and CO dehydrogenase maturation factor, XdhC/CoxF family	-1	-1	-1	-1	0	0	6	0.868	3.42099	2.8509	3.24751	0.314659	0.891322	5	0.447	3.62612	3.13289	3.31612	0.86398	0.889245
COG1976	82	82	0	J	Translation initiation factor 6 (eIF-6)	-1	-1	-1	-1	0	0	0	0	0	1.74537	0	0	0	0	0	0	2.07268	0	0	0
COG1977	612	82	530	H	Molybdopterin converting factor, small subunit	-1	-1	-1	-1	0	0	22	0.827	3.70519	3.07495	3.55939	0.39614	0.895278	19	0.582	3.34414	2.61028	3.29155	0.780551	0.882412
COG1978	54	0	54	R	Predicted RNase H-related nuclease YkuK, DUF458 family	-1	-1	-1	-1	0	0	0	0	0	0	2.13506	0	0	0	0	0	0	2.13736	0	0
COG1979	176	0	176	C	Alcohol dehydrogenase YqhD, Fe-dependent ADH family	-1	-1	-1	-1	0	0	0	0	0	0	1.79747	0	0	0	0	0	0	1.89956	0	0
COG1980	86	54	32	G	Archaeal fructose 1,6-bisphosphatase	-1	-1	-1	-1	0	0	5	0.752	1.23015	1.02089	1.18475	0.421824	0.896497	4	0.691	1.42843	1.10174	1.45661	0.771298	0.895514
COG1981	239	0	239	S	Uncharacterized membrane protein	-1	-1	-1	-1	0	0	0	0	0	0	2.57072	0	0	0	0	0	0	2.86647	0	0
COG1982	262	4	258	E	Arginine/lysine/ornithine decarboxylase	-1	-1	-1	-1	0	0	4	0.973	3.07363	3.13209	3.11933	0.613286	1.01694	4	0.908	4.10258	4.21563	4.07364	0.992947	1.01025
COG1983	366	16	350	KT	Phage shock protein PspC (stress-responsive transcriptional regulator)	-1	-1	-1	-1	0	0	11	0.754	3.8587	2.42958	4.55296	0.382741	0.904779	15	0.57	4.65114	3.23562	5.39873	0.695662	0.928198
COG1984	247	7	240	E	Allophanate hydrolase subunit 2	-1	-1	-1	-1	0	0	3	0.71	2.88896	2.40039	2.6337	0.410372	0.871263	3	0.864	2.38791	2.03372	2.18278	0.85167	0.882881
COG1985	731	76	655	H	Pyrimidine reductase, riboflavin biosynthesis	-1	-1	-1	-1	0	0	6	0.985	3.64911	2.12727	3.11388	0.271634	0.71814	7	0.823	3.60158	2.043	3.27157	0.567251	0.737811
COG1986	111	50	61	FV	Non-canonical (house-cleaning) NTP pyrophosphatase, all-alpha NTP-PPase family	-1	-1	-1	-1	0	0	5	0.844	2.81168	2.48274	2.04525	0.372727	0.805212	5	0.855	3.3439	3.01383	2.36694	0.707838	0.804564
COG1987	323	0	323	N	Flagellar biosynthesis protein FliQ	-1	-1	-1	-1	0	0	0	0	0	0	2.2167	0	0	0	0	0	0	2.27683	0	0
COG1988	276	57	219	R	Membrane-bound metal-dependent hydrolase YbcI, DUF457 family	-1	-1	-1	-1	0	0	12	0.79	5.43782	4.45437	5.23226	0.315452	0.890673	10	0.722	6.64558	5.78036	5.90519	0.869806	0.879198
COG1989	466	0	466	NU	Prepilin signal peptidase PulO (type II secretory pathway) or related peptidase	-1	-1	-1	-1	0	0	0	0	0	0	3.68648	0	0	0	0	0	0	3.44281	0	0
COG1990	107	83	24	J	Peptidyl-tRNA hydrolase	-1	-1	-1	-1	0	0	3	0.537	3.84566	1.58638	2.01484	0.249008	0.468219	2	0.601	4.58846	1.61061	2.58111	0.351014	0.456768
COG1991	13	13	0	S	Uncharacterized protein, UPF0333 family	-1	-1	-1	-1	0	0	0	0	0	2.35222	0	0	0	0	0	0	2.681	0	0	0
COG1992	70	62	8	R	Predicted transcriptional regulator fused phosphomethylpyrimidine kinase (thiamin biosynthesis)	-1	-1	-1	-1	0	0	3	0.523	2.39697	1.94529	2.20711	0.541559	0.866178	3	0.722	2.46958	1.91505	2.39027	0.775454	0.87167
COG1993	162	23	139	T	PII-like signaling protein	-1	-1	-1	-1	0	0	7	0.693	2.7203	2.09992	2.70606	0.422755	0.883356	8	0.727	2.28856	1.76086	2.51172	0.76942	0.933467
COG1994	587	86	501	O	Zn-dependent protease (includes SpoIVFB)	-1	-1	-1	-1	0	0	8	0.969	5.46168	4.54125	4.71444	0.261046	0.84733	8	0.829	6.21369	5.41061	5.2805	0.849817	0.860287
COG1995	425	8	417	H	4-hydroxy-L-threonine phosphate dehydrogenase PdxA	-1	-1	-1	-1	0	0	3	0.61	2.44867	1.41233	2.52279	0.296688	0.803524	4	0.872	2.45282	1.56873	2.52397	0.639564	0.834287
COG1996	100	79	21	K	DNA-directed RNA polymerase, subunit RPC12/RpoP, contains C4-type Zn-finger	-1	-1	-1	-1	0	0	8	0.615	3.88207	2.17453	4.44757	0.474002	0.852909	11	0.665	3.45477	1.72134	4.23529	0.498251	0.862088
COG1997	85	83	2	J	Ribosomal protein L37AE/L43A	-1	-1	-1	-1	0	0	2	0.775	3.22247	1.70747	5.08447	0.941817	1.05384	2	0.682	3.36002	1.43836	5.4685	0.428081	1.0278
COG1998	78	76	2	J	Ribosomal protein S27AE	-1	-1	-1	-1	0	0	1	0.75	3.36315	2.03239	2.7048	0.506196	0.704278	2	0.738	2.99493	1.72745	4.53575	0.576791	1.04563
COG1999	427	24	403	O	Cytochrome oxidase Cu insertion factor, SCO1/SenC/PrrC family	-1	-1	-1	-1	0	0	6	0.81	4.27116	2.86897	3.83268	0.364951	0.784523	6	0.779	3.94384	2.68224	3.4863	0.680109	0.782047
COG2000	27	24	3	R	Uncharacterized Fe-S cluster-containing protein	-1	-1	-1	-1	0	0	2	0.73	2.33929	2.02022	1.96438	0.529256	0.851667	2	0.883	2.47646	2.21021	2.11163	0.852681	0.872584
COG2001	452	0	452	J	MraZ, DNA-binding transcriptional regulator and inhibitor of RsmH methyltransferase activity	-1	-1	-1	-1	0	0	0	0	0	0	3.32613	0	0	0	0	0	0	3.46312	0	0
COG2002	329	71	258	KV	Bifunctional DNA-binding transcriptional regulator of stationary/sporulation/toxin gene expression and antitoxin component of the YhaV-PrlF toxin-antitoxin module	-1	-1	-1	-1	0	0	22	0.715	4.28898	3.80881	4.18165	0.371504	0.931511	30	0.708	3.63243	2.98539	3.70946	0.821871	0.921539
COG2003	537	12	525	L	DNA repair protein RadC, contains a helix-hairpin-helix DNA-binding motif	-1	-1	-1	-1	0	0	3	0.88	2.96052	1.75109	2.96204	0.246909	0.795997	3	0.717	2.25651	1.44119	2.37736	0.63868	0.846118
COG2004	83	83	0	J	Ribosomal protein S24E	-1	-1	-1	-1	0	0	0	0	0	2.24699	0	0	0	0	0	0	2.38188	0	0	0
COG2005	180	23	157	K	DNA-binding transcriptional regulator ModE (molybdenum-dependent)	-1	-1	-1	-1	0	0	6	0.718	3.72854	2.67053	3.72185	0.39073	0.857222	5	0.678	3.99374	2.98311	3.91245	0.746945	0.863296
COG2006	144	22	122	S	Uncharacterized conserved protein, DUF362 family	-1	-1	-1	-1	0	0	11	0.744	3.71993	3.70894	3.36386	0.503767	0.950663	11	0.605	3.89915	3.88316	3.54274	0.908593	0.952246
COG2007	83	83	0	J	Ribosomal protein S8E	-1	-1	-1	-1	0	0	0	0	0	1.27895	0	0	0	0	0	0	1.5319	0	0	0
COG2008	366	13	353	E	Threonine aldolase	-1	-1	-1	-1	0	0	2	0.985	2.45527	1.14728	2.52648	0.29368	0.748139	2	0.74	2.64699	1.13257	2.80683	0.42787	0.744127
COG2009	336	35	301	C	Succinate dehydrogenase/fumarate reductase, cytochrome b subunit	-1	-1	-1	-1	0	0	4	0.453	4.46727	2.61645	3.90929	0.166729	0.730395	4	0.632	4.99463	2.91304	4.45675	0.583233	0.73777
COG2010	848	10	838	C	Cytochrome c, mono- and diheme variants	-1	-1	-1	-1	0	0	4	0.85	8.22972	4.75684	6.52359	0.302546	0.685348	4	0.47	10.028	5.61079	6.19906	0.559512	0.588843
COG2011	267	0	267	E	ABC-type methionine transport system, permease component	-1	-1	-1	-1	0	0	0	0	0	0	1.75288	0	0	0	0	0	0	1.6833	0	0
COG2012	82	82	0	K	DNA-directed RNA polymerase, subunit H, RpoH/RPB5	-1	-1	-1	-1	0	0	0	0	0	1.49403	0	0	0	0	0	0	1.64467	0	0	0
COG2013	274	62	212	S	Uncharacterized conserved protein, AIM24 family	-1	-1	-1	-1	0	0	13	0.808	3.06927	2.47011	3.33616	0.373221	0.94587	13	0.651	3.30913	2.66552	3.58482	0.805504	0.944407
COG2014	102	28	74	S	Uncharacterized conserved protein, contains DUF4213 and DUF364 domains	-1	-1	-1	-1	0	0	14	0.804	3.46773	3.3239	3.42999	0.534502	0.973821	14	0.75	3.8585	3.68022	3.81189	0.953796	0.970858
COG2015	85	4	81	Q	Alkyl sulfatase BDS1 and related hydrolases, metallo-beta-lactamase superfamily	-1	-1	-1	-1	0	0	2	1	2.83879	2.71635	2.24398	0.349806	0.873671	2	0.99	3.1979	3.07262	2.45825	0.768706	0.864765
COG2016	91	90	1	J	Predicted ribosome-associated RNA-binding protein Tma20, contains PUA domain	-1	-1	-1	-1	0	0	1	1	3.01468	2.98303	0	0	0.494751	1	0.975	2.90017	2.69182	0	0	0.464079
COG2017	490	18	472	G	Galactose mutarotase or related enzyme	-1	-1	1329	0	0	0	4	0.772	4.22878	3.14465	3.89217	0.324906	0.832014	4	0.576	4.21348	3.25384	3.87087	0.772245	0.845465
COG2018	287	31	256	T	Predicted regulator of Ras-like GTPase activity, Roadblock/LC7/MglB family	-1	-1	-1	-1	0	0	7	0.691	3.17643	2.56858	2.67456	0.301528	0.82532	7	0.748	2.61309	2.2846	2.15304	0.823946	0.849119
COG2019	59	46	13	F	Archaeal adenylate kinase	-1	-1	-1	-1	0	0	2	0.545	3.23693	1.5493	3.34931	0.37193	0.756673	2	0.738	3.41533	1.38621	3.55308	0.40588	0.723107
COG2020	367	28	339	O	Protein-S-isoprenylcysteine O-methyltransferase Ste14	-1	-1	-1	-1	0	0	16	0.876	4.73408	4.73212	4.44748	0.499089	0.969524	16	0.819	4.37661	4.16193	4.26417	0.950948	0.962628
COG2021	528	37	491	E	Homoserine acetyltransferase	-1	-1	-1	-1	0	0	6	0.955	3.4737	2.01406	3.86829	0.295283	0.846698	6	0.798	3.48251	1.96654	3.9908	0.56469	0.855322
COG2022	413	3	410	H	Thiamin biosynthesis thiazole synthase ThiGH, ThiG subunit	-1	-1	-1	-1	0	0	2	0.545	2.15572	1.66692	1.91411	0.470842	0.830589	2	0.854	2.39961	1.94296	2.11799	0.809697	0.846168
COG2023	78	76	2	J	RNase P subunit RPR2	-1	-1	-1	-1	0	0	1	0.9	3.70041	2.10693	2.86251	0.517893	0.671472	1	0.355	3.88451	2.01126	3.18168	0.517765	0.668417
COG2024	26	25	1	J	O-phosphoseryl-tRNA(Cys) synthetase	-1	-1	-1	-1	0	0	1	0.21	3.16107	1.05901	0	0	0.167509	1	0.243	4.87142	1.18283	0	0	0.121405
COG2025	490	40	450	C	Electron transfer flavoprotein, alpha subunit	-1	-1	3193	0	0	0	9	0.929	2.66789	2.22459	2.38495	0.258215	0.863891	9	0.718	2.3743	2.02384	2.00345	0.843804	0.8481
COG2026	329	46	283	V	mRNA-degrading endonuclease RelE, toxin component of the RelBE toxin-antitoxin system	-1	-1	-1	-1	0	0	17	0.721	3.62525	3.44324	3.27567	0.478571	0.926683	16	0.603	2.75746	2.64072	2.58121	0.936081	0.946873
COG2027	333	4	329	M	D-alanyl-D-alanine carboxypeptidase	-1	-1	-1	-1	0	0	4	0.955	3.3731	2.89297	3.50101	0.512613	0.94779	4	0.489	3.28665	2.90792	3.26481	0.884766	0.939061
COG2028	8	8	0	S	Uncharacterized protein	-1	-1	-1	-1	0	0	0	0	0	1.5442	0	0	0	0	0	0	1.71438	0	0	0
COG2029	28	19	9	S	Uncharacterized protein	-1	-1	-1	-1	0	0	1	0.53	1.73108	1.30278	1.0574	0.437076	0.681706	1	0.794	2.16134	1.5012	1.28744	0.595667	0.645118
COG2030	770	29	741	I	Acyl dehydratase	-1	-1	-1	-1	0	0	12	0.755	3.8802	2.41744	4.38138	0.241111	0.876092	11	0.771	4.54014	2.77432	5.23152	0.611065	0.881674
COG2031	90	9	81	I	Short chain fatty acids transporter	-1	-1	-1	-1	0	0	3	0.913	2.04311	1.58784	1.96985	0.373352	0.870655	3	0.626	2.44604	1.89401	2.34069	0.774318	0.865625
COG2032	189	2	187	P	Cu/Zn superoxide dismutase	-1	-1	727	1	0	0	1	0.87	2.19838	0.643049	2.71568	0.330717	0.763911	1	0	2.28929	0.67454	2.82623	0.294651	0.764599
COG2033	152	43	109	C	Desulfoferrodoxin, superoxide reductase-like (SORL) domain	-1	-1	-1	-1	0	0	18	0.748	2.74313	2.35253	2.68803	0.487965	0.918758	17	0.596	2.40519	2.03634	2.48037	0.846646	0.938951
COG2034	31	31	0	S	Uncharacterized membrane protein	-1	-1	-1	-1	0	0	0	0	0	2.35174	0	0	0	0	0	0	2.50158	0	0	0
COG2035	166	28	138	S	Uncharacterized membrane protein	-1	-1	-1	-1	0	0	4	0.477	3.29958	2.18343	2.9229	0.306447	0.773785	3	0.691	3.28851	2.17712	2.97352	0.662037	0.783126
COG2036	60	59	1	B	Archaeal histone H3/H4	-1	-1	-1	-1	0	0	1	0.58	2.57456	1.24193	0	0	0.241193	1	0.84	2.87695	1.3031	0	0	0.226472
COG2037	59	29	30	C	Formylmethanofuran:tetrahydromethanopterin formyltransferase	-1	-1	2256	1	0	0	1	0.55	1.68178	0.854436	0.919809	0.324136	0.527489	1	0.791	1.6993	0.957499	1.02421	0.563467	0.583095
COG2038	411	69	342	H	NaMN:DMB phosphoribosyltransferase	-1	-1	-1	-1	0	0	4	0.978	3.86772	1.98531	2.50989	0.20338	0.581118	4	0.825	3.84911	1.83485	2.33854	0.476695	0.542124
COG2039	166	17	149	O	Pyrrolidone-carboxylate peptidase (N-terminal pyroglutamyl peptidase)	-1	-1	-1	-1	0	0	6	0.718	2.74903	2.12542	2.88466	0.441104	0.911247	7	0.607	2.94672	2.31386	3.13804	0.78523	0.925078
COG2040	107	0	107	E	Homocysteine/selenocysteine methylase (S-methylmethionine-dependent)	-1	-1	-1	-1	0	0	0	0	0	0	2.46779	0	0	0	0	0	0	3.08476	0	0
COG2041	505	49	456	C	Periplasmic DMSO/TMAO reductase YedYZ, molybdopterin-dependent catalytic subunit	-1	-1	-1	-1	0	0	13	0.861	4.12372	3.53502	3.89318	0.289455	0.900668	12	0.781	4.5868	3.98387	4.18421	0.86855	0.89039
COG2042	73	68	5	J	Ribosome biogenesis protein Tsr3 (rRNA maturation)	-1	-1	-1	-1	0	0	1	0.47	3.42185	1.77919	1.08159	0.21533	0.418017	1	0.738	4.57225	2.08154	1.34178	0.293461	0.374358
COG2043	91	38	53	S	Uncharacterized conserved protein, DUF169 family	-1	-1	-1	-1	0	0	8	0.734	3.21974	2.18123	3.59129	0.416535	0.896428	10	0.705	3.03437	2.01196	3.52939	0.663056	0.913096
COG2044	130	22	108	R	Predicted peroxiredoxin	-1	-1	-1	-1	0	0	6	0.802	3.48318	2.85121	3.14376	0.30225	0.86056	7	0.728	3.47265	2.8855	3.32448	0.83092	0.894126
COG2045	173	17	156	HR	Phosphosulfolactate phosphohydrolase or related enzyme	-1	-1	-1	-1	0	0	5	0.94	3.12548	2.24566	2.9639	0.332295	0.833401	5	0.556	2.87084	2.21157	2.67161	0.770357	0.850479
COG2046	180	26	154	P	ATP sulfurylase (sulfate adenylyltransferase)	-1	-1	-1	-1	0	0	6	0.875	2.65972	1.41992	2.48492	0.228693	0.734071	5	0.744	2.66694	1.55348	2.49157	0.582494	0.758368
COG2047	105	64	41	R	Proteasome assembly chaperone (PAC2) family protein	-1	-1	-1	-1	0	0	1	0.9	3.92809	1.68769	2.2063	0.235414	0.495659	1	0.839	4.41055	1.80803	2.51848	0.409932	0.490472
COG2048	150	44	106	C	Heterodisulfide reductase, subunit B	-1	-1	-1	-1	0	0	7	0.893	2.59345	1.84494	2.42047	0.323957	0.822345	8	0.706	2.20091	1.60536	2.11042	0.72941	0.844148
COG2049	326	6	320	E	Allophanate hydrolase subunit 1	-1	-1	562	0	0	0	2	0.975	2.80117	1.64264	2.82895	0.274844	0.798165	2	0.452	3.35833	1.71321	3.47909	0.510139	0.773049
COG2050	811	54	757	Q	Acyl-coenzyme A thioesterase PaaI, contains HGG motif	-1	-1	3100	0	0	0	18	0.747	4.06982	3.52288	4.16069	0.301471	0.943969	19	0.564	3.55908	2.96351	3.74156	0.832663	0.941967
COG2051	81	81	0	J	Ribosomal protein S27E	-1	-1	-1	-1	0	0	0	0	0	1.7205	0	0	0	0	0	0	1.47628	0	0	0
COG2052	125	0	125	M	Regulator of extracellular matrix RemA, YlzA/DUF370 family	-1	-1	-1	-1	0	0	0	0	0	0	1.22886	0	0	0	0	0	0	1.49804	0	0
COG2053	83	83	0	J	Ribosomal protein S28E/S33	-1	-1	-1	-1	0	0	0	0	0	1.046	0	0	0	0	0	0	1.46768	0	0	0
COG2054	58	27	31	R	Uncharacterized archaeal kinase related to aspartokinase	-1	-1	-1	-1	0	0	1	0.9	3.27532	1.95376	2.25264	0.389958	0.642135	1	0.814	3.80443	2.14745	2.85802	0.564462	0.657848
COG2055	221	17	204	C	Malate/lactate/ureidoglycolate dehydrogenase, LDH2 family	-1	-1	-1	-1	0	0	2	0.645	2.47332	1.38093	2.61859	0.291665	0.808534	2	0.902	2.53862	1.49365	2.81066	0.58837	0.847764
COG2056	53	0	53	E	Predicted histidine transporter YuiF, NhaC family	-1	-1	-1	-1	0	0	0	0	0	0	1.22743	0	0	0	0	0	0	1.40199	0	0
COG2057	341	12	329	I	Acyl CoA:acetate/3-ketoacid CoA transferase, beta subunit	-1	-1	-1	-1	0	0	4	0.86	3.32962	1.91531	2.00762	0.202625	0.589095	5	0.593	3.57808	1.98361	2.0624	0.55438	0.565389
COG2058	83	83	0	J	Ribosomal protein L12E/L44/L45/RPP1/RPP2	-1	-1	-1	-1	0	0	0	0	0	1.15418	0	0	0	0	0	0	1.22541	0	0	0
COG2059	372	8	364	P	Chromate transport protein ChrA	-1	-1	-1	-1	0	0	4	0.97	3.09459	2.55748	3.19081	0.422084	0.928766	4	0.713	3.72681	3.08872	3.74695	0.828783	0.917094
COG2060	226	12	214	P	K+-transporting ATPase, A chain	-1	-1	-1	-1	0	0	3	0.813	1.97414	1.76762	1.56439	0.356313	0.843915	3	0.39	2.14352	2.13159	1.56415	0.729711	0.862071
COG2061	120	55	65	R	Uncharacterized conserved protein, contains ACT domain	-1	-1	-1	-1	0	0	3	0.81	3.19981	2.22223	1.81363	0.299046	0.630642	4	0.705	3.58579	2.42715	1.82507	0.508974	0.592928
COG2062	459	17	442	T	Phosphohistidine phosphatase SixA	-1	-1	-1	-1	0	0	6	0.807	3.80224	2.50645	3.93913	0.302805	0.847604	5	0.577	3.22379	2.30161	3.21005	0.713946	0.854842
COG2063	245	0	245	N	Flagellar basal body L-ring protein FlgH	-1	-1	-1	-1	0	0	0	0	0	0	2.68798	0	0	0	0	0	0	2.47454	0	0
COG2064	364	86	278	W	Pilus assembly protein TadC	-1	-1	-1	-1	0	0	4	0.695	5.53082	3.63994	3.82346	0.304256	0.67471	17	0.54	5.12439	4.38921	3.91642	0.76427	0.810401
COG2065	387	0	387	F	Pyrimidine operon attenuation protein/uracil phosphoribosyltransferase	-1	-1	-1	-1	0	0	0	0	0	0	2.53125	0	0	0	0	0	0	2.74609	0	0
COG2066	197	0	197	E	Glutaminase	-1	-1	-1	-1	0	0	0	0	0	0	2.14897	0	0	0	0	0	0	2.37149	0	0
COG2067	380	1	379	I	Long-chain fatty acid transport protein	-1	-1	-1	-1	0	0	1	0.64	8.66021	0	4.7388	0	0.273596	1	0.137	12.7977	0	5.03852	0	0.196853
COG2068	321	27	294	H	CTP:molybdopterin cytidylyltransferase MocA	-1	-1	-1	-1	0	0	7	0.837	3.48117	3.02335	3.51421	0.424173	0.938989	8	0.666	3.4365	2.93727	3.28507	0.854725	0.90533
COG2069	58	24	34	C	CO dehydrogenase/acetyl-CoA synthase delta subunit (corrinoid Fe-S protein)	-1	-1	2349	1	0	0	1	0.96	2.12754	1.28336	1.31337	0.274354	0.610263	1	0.933	1.96962	1.15628	1.28278	0.587058	0.61917
COG2070	654	18	636	R	NAD(P)H-dependent flavin oxidoreductase YrpB, nitropropane dioxygenase family	-1	-1	-1	-1	0	0	6	0.953	3.77616	3.02033	3.45494	0.260454	0.857389	6	0.88	4.61638	3.73437	4.07378	0.808939	0.845701
COG2071	297	2	295	E	Gamma-glutamyl-gamma-aminobutyrate hydrolase PuuD (putrescine degradation), contains GATase1-like domain	-1	-1	-1	-1	0	0	2	0.81	3.53812	3.27884	3.12087	0.667154	0.904393	2	0.445	3.0448	3.64173	2.63427	0.865172	1.03061
COG2072	587	5	582	P	Predicted flavoprotein CzcO associated with the cation diffusion facilitator CzcD	-1	-1	-1	-1	0	0	3	0.82	4.25275	3.57585	4.07961	0.319724	0.900061	3	0.726	5.18236	4.745	4.75296	0.915607	0.916374
COG2073	207	49	158	H	Cobalamin biosynthesis protein CbiG	-1	-1	-1	-1	0	0	6	0.715	3.25443	2.63968	2.69591	0.326964	0.819743	6	0.705	3.49024	2.74472	2.74138	0.785443	0.785921
COG2074	36	18	18	G	2-phosphoglycerate kinase	-1	-1	-1	-1	0	0	3	0.673	2.79065	1.74869	2.73171	0.397147	0.802752	3	0.745	2.73313	1.74176	2.86769	0.637275	0.843254
COG2075	83	82	1	J	Ribosomal protein L24E	-1	-1	-1	-1	0	0	1	0.84	3.37786	1.81875	0	0	0.269216	1	0.608	3.22424	1.41994	0	0	0.220198
COG2076	477	28	449	V	Multidrug transporter EmrE and related cation transporters	-1	-1	-1	-1	0	0	12	0.775	3.38373	3.1702	3.25516	0.394711	0.949449	12	0.781	2.52397	2.3031	2.56968	0.912491	0.965302
COG2077	241	0	241	O	Peroxiredoxin	-1	-1	-1	-1	0	0	0	0	0	0	1.77893	0	0	0	0	0	0	1.95549	0	0
COG2078	186	79	107	S	Uncharacterized conserved protein, AMMECR1 domain	-1	-1	-1	-1	0	0	6	0.848	2.82124	1.9863	2.49295	0.405418	0.793846	5	0.799	2.90721	1.86247	2.62177	0.640636	0.771225
COG2079	277	30	247	G	2-methylcitrate dehydratase PrpD	-1	-1	-1	-1	0	0	7	0.921	2.91215	2.29274	2.92197	0.317144	0.895337	7	0.81	3.20899	2.54041	3.19893	0.791656	0.89426
COG2080	566	32	534	C	Aerobic-type carbon monoxide dehydrogenase, small subunit, CoxS/CutS family	-1	-1	-1	-1	0	0	9	0.664	2.86467	2.84162	2.43956	0.308751	0.921778	10	0.804	2.82515	2.86235	2.23807	0.792194	0.90268
COG2081	418	10	408	R	Predicted flavoprotein YhiN	-1	-1	-1	-1	0	0	3	0.687	2.77358	1.60277	2.96052	0.331202	0.822636	3	0.319	2.74015	1.61415	2.79906	0.589075	0.805287
COG2082	288	50	238	H	Precorrin isomerase	-1	-1	-1	-1	0	0	7	0.807	2.64963	1.89189	2.21734	0.251503	0.775433	8	0.597	2.54745	1.85563	2.18913	0.728427	0.793884
COG2083	34	34	0	S	Uncharacterized protein, UPF0216 family	-1	-1	-1	-1	0	0	0	0	0	2.94229	0	0	0	0	0	0	3.38824	0	0	0
COG2084	660	41	619	I	3-hydroxyisobutyrate dehydrogenase or related beta-hydroxyacid dehydrogenase	-1	-1	-1	-1	0	0	12	0.897	3.51002	3.60507	2.86465	0.399546	0.921607	11	0.727	3.04548	3.19771	2.514	0.825484	0.937734
COG2085	284	50	234	R	Predicted dinucleotide-binding enzyme	-1	-1	1853	0	0	0	4	0.85	3.86216	1.83363	2.98235	0.316432	0.623483	4	0.74	4.02646	1.93224	3.27303	0.479885	0.646383
COG2086	490	39	451	C	Electron transfer flavoprotein, alpha and beta subunits	-1	-1	-1	-1	0	0	11	0.847	2.93183	2.62276	2.50276	0.272909	0.874116	9	0.622	2.72564	2.36107	2.35212	0.86296	0.864603
COG2087	329	0	329	H	Adenosyl cobinamide kinase/adenosyl cobinamide phosphate guanylyltransferase	-1	-1	-1	-1	0	0	0	0	0	0	2.75485	0	0	0	0	0	0	2.92859	0	0
COG2088	100	2	98	D	DNA-binding protein SpoVG, cell septation regulator	-1	-1	-1	-1	0	0	1	0.73	1.86698	0.23437	1.96983	0.211871	0.590314	1	0.764	2.15521	0.27714	1.99009	0.128591	0.525988
COG2089	215	14	201	M	Sialic acid synthase SpsE, contains C-terminal SAF domain	-1	-1	-1	-1	0	0	11	0.885	2.16137	1.9314	2.2441	0.582988	0.965936	12	0.724	2.10732	1.99551	2.09049	0.946942	0.96948
COG2090	65	63	2	S	Uncharacterized protein	-1	-1	-1	-1	0	0	1	0.93	3.20312	1.95111	1.10043	0.304121	0.476337	1	0.464	3.38284	1.95039	1.28718	0.380503	0.478528
COG2091	331	4	327	H	Phosphopantetheinyl transferase	-1	-1	-1	-1	0	0	3	0.733	5.43654	4.79456	4.66822	0.537295	0.870295	3	0.583	3.96838	4.14449	3.52699	0.888773	0.966576
COG2092	83	82	1	J	Translation elongation factor EF-1beta	-1	-1	-1	-1	0	0	1	0.86	2.38724	1.89992	0	0	0.397932	1	0.917	2.5597	1.90241	0	0	0.371608
COG2093	86	81	5	K	RNA polymerase subunit RPABC4/transcription elongation factor Spt4	-1	-1	-1	-1	0	0	3	0.617	2.62541	1.58967	3.27241	0.692431	0.925968	2	0.543	2.53437	1.22407	2.8656	0.482987	0.806841
COG2094	229	12	217	L	3-methyladenine DNA glycosylase Mpg	-1	-1	-1	-1	0	0	7	0.764	2.64592	2.48686	2.45146	0.563029	0.933196	6	0.718	3.17309	2.8372	2.91767	0.894144	0.906825
COG2095	435	56	379	E	Small neutral amino acid transporter SnatA, MarC family	-1	-1	-1	-1	0	0	10	0.63	2.78327	2.19989	2.91215	0.315421	0.918351	12	0.765	3.01137	2.44472	3.22925	0.811831	0.942091
COG2096	367	46	321	H	Cob(I)alamin adenosyltransferase	-1	-1	-1	-1	0	0	7	0.889	2.62403	2.3718	2.20118	0.291206	0.871368	8	0.764	2.1551	2.31699	1.63495	0.758643	0.91688
COG2097	83	83	0	J	Ribosomal protein L31E	-1	-1	-1	-1	0	0	0	0	0	1.81744	0	0	0	0	0	0	1.6869	0	0	0
COG2098	58	58	0	S	Uncharacterized protein	-1	-1	-1	-1	0	0	0	0	0	1.81328	0	0	0	0	0	0	1.99351	0	0	0
COG2099	202	11	191	H	Precorrin-6x reductase	-1	-1	-1	-1	0	0	3	0.927	3.61113	1.62866	3.08718	0.258036	0.652958	3	0.623	2.75957	1.50711	2.41208	0.546139	0.710109
COG2100	33	30	3	R	Uncharacterized Fe-S cluster-containing enzyme, radical SAM superfamily	-1	-1	-1	-1	0	0	1	0.93	3.73682	1.66657	0.225507	0.1266	0.253166	1	0.118	5.90664	2.04981	0.263093	0.044542	0.195788
COG2101	97	97	0	K	TATA-box binding protein (TBP), component of TFIID and TFIIIB	-1	-1	-1	-1	0	0	0	0	0	1.43598	0	0	0	0	0	0	1.7026	0	0	0
COG2102	145	83	62	J	Diphthamide synthase (EF-2-diphthine--ammonia ligase)	-1	-1	-1	-1	0	0	2	0.88	3.42533	1.93872	2.2401	0.308846	0.609987	2	0.955	3.34494	1.88101	2.21862	0.562345	0.612811
COG2103	248	1	247	M	N-acetylmuramic acid 6-phosphate (MurNAc-6-P) etherase	-1	-1	-1	-1	0	0	1	0.87	2.11493	0	1.90457	0	0.450266	1	0.428	2.19948	0	1.74759	0	0.397275
COG2104	484	59	425	H	Sulfur carrier protein ThiS (thiamine biosynthesis)	-1	-1	-1	-1	0	0	9	0.639	3.25602	2.55206	2.54866	0.341897	0.783276	8	0.637	2.89628	2.24969	2.01993	0.69742	0.737085
COG2105	243	27	216	R	Uncharacterized conserved protein YtfP, gamma-glutamylcyclotransferase (GGCT)/AIG2-like family	-1	-1	1542	0	0	0	13	0.835	4.19275	3.67092	3.98087	0.401843	0.912505	11	0.666	3.41699	3.17741	3.22327	0.929884	0.936595
COG2106	56	55	1	R	Predicted RNA methylase MTH1, SPOUT superfamily	-1	-1	-1	-1	0	0	1	0.13	4.04801	2.38976	0	0	0.295177	1	0	5.12356	2.95207	0	0	0.288088
COG2107	118	20	98	R	Predicted periplasmic solute-binding protein	-1	-1	1283	0	0	0	2	0.805	2.58874	1.59848	2.18099	0.287212	0.729981	3	0.545	2.90164	2.23058	2.53736	0.76873	0.821593
COG2108	77	63	14	S	Uncharacterized conserved protein related to pyruvate formate-lyase activating enzyme	-1	-1	-1	-1	0	0	1	0.84	3.54608	1.81543	2.80097	0.252739	0.650917	1	0.832	4.31744	2.15089	3.53102	0.498188	0.658019
COG2109	363	36	327	H	ATP:corrinoid adenosyltransferase	-1	-1	-1	-1	0	0	6	0.807	3.06844	2.04446	2.55224	0.232437	0.749029	8	0.746	3.24046	2.46226	2.3787	0.734064	0.746957
COG2110	385	54	331	J	O-acetyl-ADP-ribose deacetylase (regulator of RNase III), contains Macro domain	-1	-1	-1	-1	0	0	15	0.86	3.24284	2.46348	3.13693	0.425365	0.863506	16	0.734	3.24012	2.30597	3.26761	0.711695	0.860091
COG2111	286	39	247	P	Multisubunit Na+/H+ antiporter, MnhB subunit	-1	-1	2895	0	0	0	10	0.753	3.13661	3.06155	2.55148	0.327407	0.894763	10	0.576	4.31189	4.51517	3.14423	0.7292	0.888172
COG2112	53	36	17	T	Predicted Ser/Thr protein kinase	-1	-1	-1	-1	0	0	5	0.768	3.26408	2.79593	3.1989	0.481041	0.918302	4	0.703	3.4547	2.89852	3.43969	0.839008	0.917332
COG2113	216	9	207	E	ABC-type proline/glycine betaine transport system, periplasmic component	-1	-1	-1	-1	0	0	2	0.94	2.84783	1.08951	3.3172	0.248079	0.773694	2	0.787	2.36294	0.904157	2.85062	0.382641	0.794514
COG2114	331	10	321	T	Adenylate cyclase, class 3	-1	-1	-1	-1	0	0	5	0.95	7.16447	4.72496	5.9149	0.298627	0.742543	5	0.557	8.02961	6.54632	6.49215	0.808525	0.811899
COG2115	174	1	173	G	Xylose isomerase	-1	-1	-1	-1	0	0	1	0.9	1.67066	0	1.98884	0	0.595225	1	0.671	2.31912	0	2.76403	0	0.595924
COG2116	261	27	234	P	Formate/nitrite transporter FocA, FNT family	-1	-1	-1	-1	0	0	8	0.912	3.36793	2.91587	3.13329	0.285557	0.898053	9	0.695	3.43105	2.91216	3.24006	0.848767	0.896551
COG2117	46	45	1	J	Predicted subunit of tRNA(5-methylaminomethyl-2-thiouridylate) methyltransferase, contains the PP-loop ATPase domain	-1	-1	-1	-1	0	0	1	0.86	3.30491	1.46294	0	0	0.221329	1	0.73	4.25977	1.62017	0	0	0.190171
COG2118	84	82	2	R	DNA-binding TFAR19-related protein, PDSD5 family	-1	-1	-1	-1	0	0	1	0.77	2.79918	1.64151	0.801053	0.228349	0.4363	1	0.358	2.52743	1.32059	0.88967	0.352006	0.437255
COG2119	212	20	192	R	Putative Ca2+/H+ antiporter, TMEM165/GDT1 family	-1	-1	-1	-1	0	0	6	0.765	3.24877	2.15375	2.78123	0.274016	0.759515	4	0.573	3.90154	2.66926	3.15974	0.684155	0.747013
COG2120	661	24	637	G	N-acetylglucosaminyl deacetylase, LmbE family	-1	-1	-1	-1	0	0	18	0.737	4.34252	3.24256	4.85755	0.326588	0.93265	16	0.626	5.0319	3.80934	5.59732	0.757037	0.934701
COG2121	125	0	125	S	Uncharacterized conserved protein, lysophospholipid acyltransferase (LPLAT) superfamily	-1	-1	-1	-1	0	0	0	0	0	0	2.72461	0	0	0	0	0	0	2.52946	0	0
COG2122	82	28	54	S	Uncharacterized protein, UPF0280 family, ApbE superfamily	-1	-1	2115	0	0	0	2	0.715	2.5595	1.5808	2.53598	0.350836	0.804216	2	0.879	3.19176	1.81076	3.15847	0.567322	0.778445
COG2123	58	55	3	J	Exosome complex RNA-binding protein Rrp42, RNase PH superfamily	-1	-1	-1	-1	0	0	1	0.78	2.74105	1.49056	0.622768	0.219496	0.385495	1	0.909	3.78884	1.73409	0.756387	0.199636	0.32866
COG2124	1064	16	1048	QV	Cytochrome P450	-1	-1	-1	-1	0	0	4	0.63	4.00134	3.08959	3.83453	0.303569	0.865225	5	0.699	4.25524	3.39304	3.96004	0.797379	0.864003
COG2125	85	83	2	J	Ribosomal protein S6E (S10)	-1	-1	-1	-1	0	0	1	0.4	3.74973	1.70296	0.265666	0.0983129	0.262503	1	0.765	3.9002	1.66669	0.2768	0.0709707	0.249153
COG2126	74	73	1	J	Ribosomal protein L37E	-1	-1	-1	-1	0	0	1	0.61	3.18602	1.26957	0	0	0.199241	1	0.263	3.48139	0.928161	0	0	0.133303
COG2127	399	0	399	O	ATP-dependent Clp protease adapter protein ClpS	-1	-1	-1	-1	0	0	0	0	0	0	2.8073	0	0	0	0	0	0	2.61631	0	0
COG2128	619	18	601	P	Alkylhydroperoxidase family enzyme, contains CxxC motif	-1	-1	-1	-1	0	0	6	0.862	4.18739	3.13106	3.99464	0.206907	0.850853	6	0.541	4.17528	3.11144	3.99395	0.745204	0.850887
COG2129	197	67	130	R	Predicted phosphoesterase, related to the Icc protein	-1	-1	-1	-1	0	0	11	0.78	4.12716	2.95292	3.99515	0.353498	0.84175	11	0.807	4.05186	2.83449	4.02424	0.699552	0.846369
COG2130	217	13	204	QR	NADPH-dependent curcumin reductase CurA	-1	-1	-1	-1	0	0	1	0.95	1.78267	0.553224	1.84013	0.23345	0.671282	1	0.973	1.77939	0.533552	1.92039	0.299852	0.689549
COG2131	276	28	248	F	Deoxycytidylate deaminase	-1	-1	-1	-1	0	0	8	0.864	2.4267	1.80585	2.65493	0.315654	0.919105	9	0.64	2.47031	1.87705	2.70896	0.759844	0.928226
COG2132	444	21	423	DPM	Multicopper oxidase with three cupredoxin domains (includes cell division protein FtsP and spore coat protein CotA)	-1	-1	-1	-1	0	0	9	0.941	4.40631	3.99682	4.19049	0.375022	0.929042	9	0.76	4.24584	3.87642	3.91186	0.912992	0.917166
COG2133	609	28	581	G	Glucose/arabinose dehydrogenase, beta-propeller fold	-1	-1	-1	-1	0	0	10	0.816	3.99573	3.1803	4.322	0.312167	0.938791	12	0.687	4.02402	3.3631	4.19275	0.835754	0.938842
COG2134	34	0	34	I	CDP-diacylglycerol pyrophosphatase	-1	-1	-1	-1	0	0	0	0	0	0	1.8802	0	0	0	0	0	0	2.1623	0	0
COG2135	351	23	328	O	Putative SOS response-associated peptidase YedK	-1	-1	-1	-1	0	0	3	0.91	3.13922	1.6086	3.25259	0.288052	0.774267	3	0.662	2.70479	1.41287	2.94537	0.522357	0.805652
COG2136	49	48	1	J	rRNA maturation protein Rpf1, contains Brix/IMP4 (anticodon-binding) domain	-1	-1	-1	-1	0	0	1	0.7	4.19539	3.00883	0	0	0.358588	1	0.679	4.48531	3.6202	0	0	0.403562
COG2137	451	2	449	O	SOS response regulatory protein OraA/RecX, interacts with RecA	-1	-1	-1	-1	0	0	2	0.86	4.96291	5.27044	4.07562	0.719498	0.941591	2	0.276	3.73149	4.15165	2.76143	0.740035	0.926317
COG2138	327	60	267	H	Sirohydrochlorin ferrochelatase	-1	-1	1960	0	0	0	8	0.762	3.5836	2.42024	3.30053	0.313354	0.798188	8	0.714	2.75126	1.83808	2.53892	0.668085	0.795452
COG2139	82	82	0	J	Ribosomal protein L21E	-1	-1	-1	-1	0	0	0	0	0	1.53128	0	0	0	0	0	0	1.44861	0	0	0
COG2140	82	23	59	G	Oxalate decarboxylase/archaeal phosphoglucose isomerase, cupin superfamily	-1	-1	2925	0	0	0	5	0.674	4.06004	2.04156	3.78532	0.360493	0.717589	4	0.7	4.99279	2.25438	4.85509	0.451527	0.711974
COG2141	1782	54	1728	HR	Flavin-dependent oxidoreductase, luciferase family (includes alkanesulfonate monooxygenase SsuD and methylene tetrahydromethanopterin reductase)	-1	-1	2378	0	0	0	14	0.696	3.7331	2.42434	3.98744	0.224631	0.858773	14	0.601	3.39246	2.18082	3.71543	0.642844	0.869022
COG2142	280	19	261	C	Succinate dehydrogenase, hydrophobic anchor subunit	-1	-1	-1	-1	0	0	4	0.86	4.58474	1.86366	4.13591	0.154963	0.654298	3	0.714	4.92468	2.39387	4.30462	0.486097	0.680095
COG2143	89	3	86	O	Thioredoxin-related protein	-1	-1	-1	-1	0	0	2	0.565	4.70949	3.67866	3.61396	0.525789	0.774246	2	0.76	4.66783	4.1026	3.48374	0.74633	0.812619
COG2144	64	28	36	R	Selenophosphate synthetase-related protein	-1	-1	2234	0	0	0	2	0.945	2.43433	1.22941	2.11974	0.342861	0.6879	3	0.817	2.13681	0.976652	1.98015	0.45706	0.691871
COG2145	216	36	180	H	Hydroxyethylthiazole kinase, sugar kinase family	-1	-1	-1	-1	0	0	9	0.838	2.30885	1.77461	2.25662	0.386296	0.872997	9	0.576	2.35553	1.86687	2.23288	0.792546	0.870237
COG2146	595	43	552	PQ	Ferredoxin subunit of nitrite reductase or a ring-hydroxylating dioxygenase	-1	-1	-1	-1	0	0	15	0.759	4.24454	3.26171	4.52863	0.267462	0.917689	14	0.607	4.57656	3.30378	5.21072	0.72189	0.930228
COG2147	83	83	0	J	Ribosomal protein L19E	-1	-1	-1	-1	0	0	0	0	0	1.55573	0	0	0	0	0	0	1.69304	0	0	0
COG2148	769	12	757	M	Sugar transferase involved in LPS biosynthesis (colanic, teichoic acid)	-1	-1	-1	-1	0	0	2	0.805	3.85163	1.9613	3.78074	0.246208	0.745403	2	0.449	3.33835	1.60497	3.36213	0.480768	0.743946
COG2149	167	6	161	S	Uncharacterized membrane protein YidH, DUF202 family	-1	-1	3130	0	0	0	2	0.56	3.27554	1.6657	3.46747	0.334833	0.783561	2	0.802	3.51295	1.53065	3.94044	0.435717	0.778704
COG2150	81	55	26	R	Predicted regulator of amino acid metabolism, contains ACT domain	-1	-1	-1	-1	0	0	2	0.635	3.77051	1.67295	1.84815	0.170444	0.466927	2	0.734	3.87862	1.57893	2.0804	0.407084	0.47173
COG2151	648	71	577	O	Metal-sulfur cluster biosynthetic enzyme	-1	-1	-1	-1	0	0	19	0.815	3.25686	2.99006	3.24179	0.336829	0.956726	17	0.653	3.85887	3.42333	3.81687	0.887135	0.938125
COG2152	196	13	183	G	Predicted glycosyl hydrolase, GH43/DUF377 family	-1	-1	-1	-1	0	0	6	0.843	3.79582	3.00435	3.64024	0.384004	0.875252	7	0.615	4.02292	3.2814	3.75959	0.815675	0.875108
COG2153	323	15	308	R	Predicted N-acyltransferase, GNAT family	-1	-1	-1	-1	0	0	3	0.583	3.22224	1.43757	3.34115	0.292042	0.741523	3	0.653	2.89592	1.49211	2.94333	0.515245	0.765807
COG2154	386	30	356	H	Pterin-4a-carbinolamine dehydratase	-1	-1	-1	-1	0	0	9	0.717	2.64794	1.98666	2.75155	0.356324	0.894698	8	0.684	2.31996	1.75346	2.3525	0.755814	0.884921
COG2155	64	7	57	S	Uncharacterized membrane protein YuzA, DUF378 family	-1	-1	-1	-1	0	0	3	0.457	2.70286	1.29999	2.16647	0.341297	0.641257	3	0.563	2.42044	1.4858	2.26547	0.613854	0.774915
COG2156	226	12	214	P	K+-transporting ATPase, c chain	-1	-1	-1	-1	0	0	4	0.86	2.61416	2.51751	1.89143	0.45774	0.84328	3	0.815	2.26815	2.29446	1.61545	0.71223	0.861913
COG2157	65	65	0	J	Ribosomal protein L20A (L18A)	-1	-1	-1	-1	0	0	0	0	0	1.9571	0	0	0	0	0	0	2.27271	0	0	0
COG2158	50	31	19	R	Uncharacterized protein, contains a Zn-finger-like domain	-1	-1	-1	-1	0	0	1	0.86	3.57738	2.54381	1.87815	0.26317	0.618044	1	0.815	3.76793	2.62534	1.82102	0.483296	0.590027
COG2159	530	37	493	R	Predicted metal-dependent hydrolase, TIM-barrel fold	-1	-1	2619	0	0	0	21	0.821	4.52543	3.85625	4.72835	0.377896	0.948483	21	0.702	4.65938	3.82203	4.92921	0.820287	0.939099
COG2160	120	1	119	G	L-arabinose isomerase	-1	-1	-1	-1	0	0	1	0.94	1.25525	0	1.41136	0	0.562186	1	0.978	1.20204	0	1.39135	0	0.578749
COG2161	305	1	304	V	Antitoxin component YafN of the YafNO toxin-antitoxin module, PHD/YefM family	-1	-1	-1	-1	0	0	1	0.89	3.17387	0	3.13489	0	0.49386	1	0.159	3.01729	0	2.82564	0	0.468241
COG2162	121	3	118	Q	Arylamine N-acetyltransferase	-1	-1	-1	-1	0	0	2	0.815	2.76841	1.42636	2.82868	0.40538	0.7685	2	0.349	2.89023	1.54353	2.90272	0.534053	0.769187
COG2163	73	37	36	J	Ribosomal protein L14E/L6E/L27E	-1	-1	-1	-1	0	0	1	0.76	3.12172	0.924291	2.01575	0.274129	0.470902	1	0.362	3.73298	1.05591	2.5654	0.282859	0.485042
COG2164	44	22	22	S	Uncharacterized protein	-1	-1	-1	-1	0	0	7	0.583	2.45727	2.32028	2.33948	0.671561	0.948157	8	0.517	2.0993	2.07418	1.93048	0.919585	0.953811
COG2165	455	0	455	NUW	Type II secretory pathway, pseudopilin PulG	-1	-1	-1	-1	0	0	0	0	0	0	4.58894	0	0	0	0	0	0	5.04878	0	0
[truncated: 2,634 more rows]
