# Supplementary material for: A New Analysis of Archaea–Bacteria Domain Separation: Variable Phylogenetic Distance and the Tempo of Early Evolution
Source: Mol Biol Evol. 2020 Apr 21;37(8):2332–40. doi: 10.1093/molbev/msaa089 (PMC7403611; doi:10.1093/molbev/msaa089)
Supplement: msaa089_Supplementary_Data [file msaa089_supplementary_data.zip › msaa089-suppl_data/additionalTable4_SSC.xlsx]

## Sheet: finaltableSSCs_itft
General Information							IQTree Results							FastTree Results
SSC-ID	COG	genes	archaeal	bacterial	functional category	annotation	splits	bootstrap-support	MeanDistAB	MeanDistAA	MeanDistBB	Dmin	Dav	splits	support	MeanDistAB	MeanDistAA	MeanDistBB	Dmin	Dav
SSC ID	COG ID	total number of genes	number of archaeal genes	number of bacterial genes	functional category of gene family	Gene annotation	number of splits in the phylogenetic tree	Support value for splits	mean pairwise interdomain distance	mean pairwise intradomain distance for archaeal genes	mean pairwise intradomain distance for bacterial genes	ratio of intra:inter domain distance using min (see paper)	ratio of intra:inter domain distance using mean (see paper)	number of splits in the phylogenetic tree	Support value for splits	mean pairwise interdomain distance	mean pairwise intradomain distance for archaeal genes	mean pairwise intradomain distance for bacterial genes	ratio of intra:inter domain distance using min (see paper)	ratio of intra:inter domain distance using mean (see paper)
10	COG0020	1403	117	1286	I	Undecaprenyl pyrophosphate	2	0.863	2.30197	0.339563	0.284552	0.135561	0.728022	2	0.724	3.01791	1.83114	2.69913	0.606757	0.750564
1001	COG0730	320	7	313	S	Uncharacterized membrane protein	1	0.802	2.34012	0.470404	0.376226	0.180894	0.673189	1	0.345	2.8883	1.33724	2.31307	0.462985	0.631914
1010	COG1006	278	11	267	P	Multisubunit Na+/H+ antiporter, MnhC	1	0.778	1.91615	0.24904	0.228294	0.124555	0.545756	1	0.943	2.53752	0.740619	1.83527	0.291868	0.507562
1049	COG1240	296	7	289	H	Mg-chelatase subunit	1	0.952	3.19287	0.636407	0.546311	0.185213	0.532286	1	0.957	3.01491	0.976953	2.56624	0.324041	0.587612
1053	COG1740	209	8	201	C	Ni,Fe-hydrogenase I small	1	0.54	1.99325	0.427979	0.241962	0.168053	0.589695	1	0.928	2.51598	1.34886	1.70252	0.536116	0.606399
1055	COG0527	191	9	182	E	Aspartokinase	1	0.804	2.42937	0.330431	0.276842	0.124986	0.665415	1	0.928	3.3231	2.25853	2.15773	0.649314	0.664481
1064	COG1443	219	24	195	I	Isopentenyldiphosphate	1	1	3.20518	0.188773	0.432064	0.096849	0.451706	1	0.95	4.13661	0.824066	2.95923	0.199213	0.457295
11	COG0480	1326	119	1207	J	Translation elongation factor EF-G, a	1	0.89	2.23422	0.132249	0.126727	0.0579569	0.455438	1	0.936	3.03932	1.07217	1.15152	0.352765	0.365819
1103	COG1073	236	17	219	T	Fermentation-respiration switch protein FrsA, has esterase activity, DUF1100	1	0.759	2.94185	0.319368	0.524053	0.143349	0.560807	1	0.792	3.49804	1.05236	2.70519	0.300844	0.537094
1105	COG1615	263	10	253	S	Uncharacterized membrane protein, UPF0182	3	0.678	2.23255	0.635203	0.414369	0.235061	0.739653	3	0.406	2.86314	1.56438	2.73125	0.546387	0.750162
1142	COG1073	274	5	269	T	Fermentation-respiration switch protein FrsA, has esterase activity, DUF1100	1	0.089	1.84658	0.0995362	0.284326	0.103939	0.58651	1	0.888	2.09334	0.27416	2.2841	0.130968	0.611047
115	COG2262	1094	94	1000	J	50S ribosomal subunit-associated GTPase	1	0	2.78122	0.337791	0.288538	0.1126	0.687888	1	0.584	3.86773	2.36709	2.93011	0.612009	0.684795
1155	COG3376	172	13	159	P	High-affinity nickel	2	0.781	2.01867	0.522322	0.304321	0.204749	0.617391	1	0.139	2.57036	1.12525	2.1438	0.437778	0.635912
1191	COG1201	258	81	177	L	Lhr-like	1	0.942	2.29291	0.238665	0.272034	0.111365	0.521713	1	0.906	3.36556	1.28812	2.0031	0.382735	0.488956
1231	COG1060	214	28	186	H	2-iminoacetate synthase ThiH (tyrosine cleavage enzyme, thamine	1	0.777	1.70845	0.370143	0.329701	0.204818	0.729215	2	0.744	2.53931	1.7654	1.94857	0.695227	0.731296
1233	COG0365	246	4	242	I	Acyl-coenzyme A synthetase/AMP-(fatty) acid	1	0.259	2.02224	0.513274	0.32993	0.208483	0.603822	1	0.497	2.22082	1.092	1.73811	0.49171	0.637178
1258	COG1162	223	8	215	J	Putative ribosome biogenesis GTPase	1	0.906	1.88018	0.428383	0.546692	0.259304	0.74329	1	0.621	2.11623	0.96419	2.20868	0.455617	0.749651
1261	COG0628	154	10	144	R	Predicted PurR-regulated permease	1	0.975	2.576	0.887592	0.576227	0.284126	0.736806	1	0.967	3.03121	1.95927	2.56343	0.646366	0.746022
1268	COG1648	223	5	218	H	Siroheme synthase (precorrin-2 oxidase/ferrochelatase	2	0.673	2.63019	1.11008	0.701389	0.34436	0.791788	1	0.846	2.99917	1.44312	2.70824	0.481174	0.692085
1270	COG1637	211	80	131	L	Endonuclease NucS, RecB	1	0.355	2.40461	0.356933	0.15721	0.106908	0.428555	1	1	4.11547	2.17566	0.890635	0.216412	0.372533
1277	COG1801	178	4	174	S	Uncharacterized conserved protein YecE, DUF72	1	0.67	2.56256	0.603122	0.442853	0.204088	0.693428	1	0.814	2.97005	1.52021	2.56805	0.511846	0.688248
1279	COG4277	240	22	218	R	Predicted DNA-binding protein with the Helix-hairpin-helix	1	0.696	2.45576	0.554987	0.297273	0.173523	0.579295	1	1	3.00698	2.23916	1.64662	0.547599	0.646125
1283	COG2107	195	23	172	R	Predicted periplasmic solute-binding	1	0.442	2.06783	0.318145	0.411722	0.176481	0.647685	1	0.948	2.73318	1.32119	2.56351	0.483389	0.710657
1285	COG1225	233	24	209	O	Peroxiredoxin	1	0.954	2.0552	0.226713	0.368552	0.144819	0.585772	1	0.807	2.40756	0.756783	2.11148	0.314336	0.595679
130	COG0150	1063	107	956	F	Phosphoribosylaminoimidazole (AIR)	1	0.998	2.36346	0.286547	0.249367	0.113375	0.625241	1	0.998	3.07568	1.97742	2.0449	0.642922	0.653891
1329	COG2017	159	16	143	G	Galactose mutarotase or related	1	0.814	2.97776	0.682869	0.556908	0.208173	0.574207	1	0.471	3.32685	1.52677	2.31459	0.458923	0.577326
1331	COG0025	186	32	154	P	NhaP-type Na+/H+ or K+/H+	1	0	2.49894	0.191382	0.436993	0.125728	0.547322	1	0.328	3.18117	1.02246	2.34078	0.321411	0.528617
1351	COG1061	182	40	142	KL	Superfamily II DNA or RNA	1	0.317	2.43801	0.385986	0.1825	0.116588	0.49248	1	0.896	3.44761	2.37868	1.12127	0.325232	0.507591
1364	COG1653	184	22	162	G	ABC-type glycerol-3-phosphate transport system, periplasmic	1	1	2.04473	0.237992	0.339782	0.141284	0.579532	1	1	3.40827	1.42123	2.35025	0.416994	0.553283
1380	COG0609	123	7	116	P	ABC-type Fe3+-siderophore transport system, permease	2	0.296	2.15409	0.51286	0.277033	0.183347	0.703108	1	0.116	2.6555	1.64179	1.74774	0.618262	0.63821
1408	COG0668	130	14	116	M	Small-conductance mechanosensitive	1	0.268	2.4071	0.433256	0.63553	0.222007	0.629973	1	0.731	3.10591	0.985236	2.9162	0.317213	0.628067
1415	COG3039	138	4	134	X	Transposase and inactivated derivatives, IS5	1	0.94	2.62254	0.8593	0.309185	0.222778	0.515309	1	0.905	2.70196	1.12316	1.62716	0.415684	0.508949
1416	COG1859	215	60	155	J	RNA:NAD 2'-phosphotransferase, TPT1/KptA	1	0.962	2.55719	0.402471	0.33821	0.144824	0.539366	1	0.919	3.15145	1.90041	1.77544	0.563374	0.583201
1440	COG0382	155	7	148	H	4-hydroxybenzoate	1	0.442	2.1491	0.598509	0.498133	0.255139	0.702796	2	0.68	2.75203	1.58317	2.59385	0.575273	0.758897
1479	COG0371	189	119	70	C	Glycerol dehydrogenase or related enzyme, iron-containing ADH	1	0.287	2.1846	0.289799	0.447734	0.168803	0.696458	1	0.364	3.11368	1.5758	2.77351	0.50609	0.69842
1483	COG1236	177	9	168	J	RNA processing exonuclease, beta-lactamase fold, Cft2	1	1	2.69156	0.725796	0.300365	0.190626	0.538673	2	0.588	3.7185	2.34832	1.91938	0.516171	0.573848
1489	COG3508	156	3	153	Q	Homogentisate	1	0.986	2.08869	0.600851	0.258365	0.205683	0.673662	1	0.504	2.52116	1.16049	2.39251	0.460301	0.704636
1497	COG0730	160	11	149	S	Uncharacterized membrane protein	1	0.995	2.42541	0.482992	0.319987	0.165535	0.46232	1	0.941	3.83817	1.1947	2.13011	0.311268	0.433125
1507	COG1250	174	9	165	I	3-hydroxyacyl-CoA	1	1	1.89504	0.317316	0.305407	0.164304	0.615061	1	0.981	2.46268	0.944767	2.07579	0.383634	0.613267
151	COG0843	1144	24	1120	C	Heme/copper-type cytochrome/quinol oxidase, subunit	1	0.769	2.15046	0.164697	0.133984	0.0694456	0.604344	1	0.997	3.05033	0.8679	2.66068	0.284527	0.578394
1525	COG0383	166	16	150	G	Alpha-mannosidase	1	0.416	2.65843	0.744273	0.492701	0.232651	0.708811	1	0.983	3.15119	2.06947	2.61824	0.656725	0.743799
1530	COG1522	150	44	106	K	DNA-binding transcriptional regulator, Lrp	2	0.755	1.37315	0.218977	0.278644	0.181196	0.733056	2	0.748	1.89824	1.46395	1.3708	0.722145	0.746681
1542	COG2105	102	4	98	R	Uncharacterized conserved protein YtfP, gamma-glutamylcyclotransferase (GGCT)/AIG2-like	1	0.872	2.11565	0.48385	0.215231	0.165216	0.531825	1	0.987	2.47941	1.35699	1.31616	0.530835	0.539069
1568	COG0391	173	67	106	HG	Archaeal 2-phospho-L-lactate transferase/Bacterial gluconeogenesis factor, CofD/UPF0052	1	0.967	1.85592	0.344535	0.332679	0.182447	0.59286	1	0	2.60099	1.66758	1.41372	0.54353	0.592331
1583	COG1396	110	7	103	K	Transcriptional regulator, contains XRE-family HTH	1	0.993	2.54228	0.461306	0.450303	0.17929	0.494089	1	0.994	2.92195	0.592621	2.24289	0.202817	0.485209
1593	COG4866	134	11	123	S	Uncharacterized	1	0.908	2.60203	0.7664	0.676957	0.277352	0.629299	1	0.914	3.10557	1.10406	2.82411	0.35551	0.632439
1615	COG2274	126	4	122	V	ABC-type bacteriocin/lantibiotic exporters, contain an N-terminal double-glycine peptidase	1	0.901	2.85694	0.648207	0.799511	0.253369	0.609816	1	0.961	3.35752	1.28421	2.81649	0.382488	0.610674
163	COG0466	1047	10	1037	O	ATP-dependent Lon protease, bacterial	1	0.933	2.29044	0.32061	0.222768	0.118619	0.533007	1	0.999	2.4596	0.759785	1.98931	0.308906	0.55885
1631	COG0697	125	2	123	GER	Permease of the drug/metabolite transporter (DMT)	1	0.988	2.46309	1.43676	0.393652	0.371568	0.685431	1	0.789	2.87783	1.85478	2.25621	0.644507	0.714252
1651	COG3448	155	33	122	T	CBS-domain-containing membrane	1	0.541	1.77598	0.388899	0.583737	0.273831	0.729878	1	0.701	2.32468	1.29663	2.14443	0.557765	0.740114
1665	COG1646	95	35	60	I	Heptaprenylglyceryl phosphate	1	0.865	1.59325	0.227437	0.344068	0.179352	0.586666	1	0.839	2.11641	1.27097	1.24759	0.589481	0.595006
1673	COG0072	145	120	25	J	Phenylalanyl-tRNA synthetase beta	1	0.999	2.13823	0.395761	0.353822	0.175281	0.640265	1	0.979	2.5236	1.9306	1.2247	0.485299	0.62516
1677	COG0016	145	120	25	J	Phenylalanyl-tRNA synthetase alpha	1	0.987	2.14738	0.375909	0.264502	0.149114	0.536584	1	0.973	2.84665	2.25055	1.01785	0.35756	0.574078
169	COG0064	995	82	913	J	Asp-tRNAAsn/Glu-tRNAGln amidotransferase B	1	0.941	1.99225	0.264014	0.222579	0.122121	0.696059	1	0.738	2.35386	1.48822	1.9309	0.632245	0.726278
1691	COG1397	70	14	56	O	ADP-ribosylglycohydrolase	1	1	2.25314	0.54217	0.468604	0.224304	0.592354	1	0.998	2.99928	1.46948	1.99922	0.489944	0.578255
1702	COG1930	104	16	88	P	ABC-type cobalt transport system, periplasmic	2	0.703	1.29498	0.723216	0.437771	0.448265	0.813047	3	0.753	2.0536	1.70802	1.69081	0.823338	0.827529
172	COG2265	1016	24	992	J	tRNA/tmRNA/rRNA uracil-C5-methylase, TrmA/RlmC/RlmD	1	0.233	3.62222	0.366108	0.430033	0.109897	0.517612	1	0.311	3.39171	1.01303	2.81861	0.298679	0.564854
1741	COG1427	147	5	142	R	Predicted periplasmic solute-binding	2	0.787	2.46234	0.909676	0.727451	0.332433	0.695863	2	0.871	2.98931	1.75499	2.65947	0.587089	0.738375
1748	COG1269	104	38	66	C	Archaeal/vacuolar-type H+-ATPase subunit	1	0.428	2.64239	0.529491	0.739199	0.240065	0.731668	1	0.57	3.27704	1.91904	2.92302	0.585601	0.738786
1766	COG1916	116	39	77	S	Pheromone shutdown protein TraB, contains GTxH motif (function	1	0.901	2.03747	0.489055	0.426079	0.224576	0.681233	1	0.917	2.52268	1.69439	1.73903	0.671664	0.680511
177	COG2896	1104	116	988	H	Molybdenum cofactor biosynthesis enzyme	1	0.96	3.00104	0.372298	0.305866	0.112988	0.61446	1	0.953	3.47296	2.17554	2.7141	0.626422	0.703958
1793	COG3467	131	3	128	V	Nitroimidazol reductase NimA or a related FMN-containing flavoprotein, pyridoxamine 5'-phosphate oxidase	1	0.915	2.26974	0.537312	0.38452	0.20307	0.531916	1	0.874	2.67108	1.0626	1.71529	0.397818	0.519994
1794	COG1163	132	118	14	J	Ribosome-interacting GTPase	1	0.903	1.9901	0.263717	0.432488	0.174917	0.697291	1	0.635	2.73509	1.86584	1.54871	0.566238	0.624212
1816	COG2333	111	6	105	R	Metal-dependent hydrolase, beta-lactamase superfamily	1	0.195	1.84112	1.07205	0.689988	0.478524	0.793977	1	0.856	2.21815	1.57594	2.01753	0.710475	0.810016
1819	COG1032	131	41	90	R	Radical SAM superfamily enzyme YgiQ, UPF0313	1	0.967	2.39231	0.630281	0.44135	0.223974	0.742377	1	0.42	3.12172	2.55374	2.25936	0.723756	0.770906
182	COG0389	982	48	934	L	Nucleotidyltransferase/DNA polymerase involved in DNA	1	0.484	2.40753	0.393055	0.367997	0.158057	0.723011	1	0.137	3.17859	1.97946	2.69177	0.622747	0.734796
1820	COG1505	129	4	125	E	Prolyl oligopeptidase PreP, S9A serine peptidase	1	0.943	2.23666	0.858656	0.459097	0.294581	0.550611	1	0.941	3.43755	1.80283	1.78292	0.51866	0.521556
1824	COG1915	119	57	62	S	Uncharacterized conserved protein, contains Saccharopine dehydrogenase N-terminal (SDHN)	1	0.807	1.55657	0.212636	0.312347	0.168635	0.639192	1	0.907	2.13945	1.02461	1.89297	0.478913	0.681852
1831	COG0402	74	10	64	FR	Cytosine/adenosine deaminase or related metal-dependent	1	0.996	1.87292	0.114179	0.477	0.157823	0.62224	1	0.992	2.4609	1.06674	1.96179	0.433475	0.615329
1834	COG0149	127	119	8	G	Triosephosphate	1	0.099	2.11424	0.25489	0.610076	0.204557	0.444848	1	0.578	2.4097	1.55608	0.982636	0.407783	0.526771
1835	COG1379	122	48	74	R	PHP family phosphoesterase with a Zn	1	0.655	2.06566	0.358889	0.375824	0.17784	0.634784	1	0.999	2.40333	1.19219	1.91211	0.496057	0.645832
1839	COG2326	110	8	102	C	Polyphosphate kinase 2, PPK2	1	0.432	1.82476	0.644702	0.424289	0.292912	0.706971	1	0.218	2.18752	1.1835	1.89891	0.541025	0.704546
1842	COG0018	124	115	9	J	Arginyl-tRNA	1	0.91	2.24509	0.376038	0.749498	0.250667	0.67576	1	0.686	3.03735	1.98971	2.21412	0.655083	0.692024
1853	COG2085	132	78	54	R	Predicted dinucleotide-binding	1	0.458	1.84916	0.296627	0.360604	0.177711	0.583859	1	0.843	2.74632	1.81013	1.38363	0.503814	0.581463
1854	COG1173	80	9	71	EP	ABC-type dipeptide/oligopeptide/nickel transport system, permease	1	0.994	1.59332	0.291073	0.358755	0.203923	0.698438	1	0.355	2.13989	0.656406	2.34902	0.306747	0.702239
1860	COG0243	97	6	91	C	Anaerobic selenocysteine-containing	1	1	2.23109	0.238626	0.424473	0.148604	0.483421	1	1	2.58154	0.411696	2.01286	0.159477	0.469595
1890	COG1243	116	105	11	KB	Histone acetyltransferase, component of the RNA polymerase elongator	1	0.652	1.53554	0.250044	0.577721	0.269536	0.657344	1	0.463	2.74405	1.6613	1.89419	0.605419	0.647855
1906	COG0294	117	77	40	H	Dihydropteroate	1	0.084	2.44647	0.552946	0.364176	0.187438	0.537064	1	0.975	3.32986	2.2007	1.30385	0.391563	0.526231
1915	COG1900	114	40	74	S	Uncharacterized conserved protein, DUF39	1	0.413	1.31364	0.2695	0.335665	0.230338	0.694575	1	0.418	1.90428	0.971322	1.6253	0.510073	0.681785
1926	COG0213	115	60	55	F	Thymidine	1	1	1.68306	0.265907	0.349571	0.182845	0.642435	1	1	2.14961	1.27226	1.46104	0.591854	0.635765
1936	COG1646	114	85	29	I	Heptaprenylglyceryl phosphate	1	0.938	1.76672	0.31293	0.678625	0.28062	0.620551	1	0.502	2.69899	1.63631	1.6959	0.606267	0.617306
1938	COG0750	118	71	47	OK	Membrane-associated protease RseP, regulator of RpoE	1	1	2.33854	0.384879	0.674213	0.226443	0.784713	1	0.318	3.03266	2.34005	2.45947	0.771614	0.791304
1944	COG4946	97	12	85	S	Uncharacterized N-terminal domain of tricorn	1	0.982	2.11978	0.360404	0.510159	0.205342	0.698986	1	0.997	2.58519	1.24434	2.35684	0.481333	0.696502
1958	COG0303	102	7	95	H	Molybdopterin biosynthesis	1	0.906	2.13634	0.374459	0.601775	0.228482	0.558102	1	0.193	2.55436	1.13186	1.68335	0.443109	0.55106
1960	COG2138	107	47	60	H	Sirohydrochlorin	1	0.911	2.04091	0.337967	0.782307	0.274454	0.688703	1	0.876	2.62226	1.46334	2.16701	0.558047	0.692219
1962	COG1124	62	9	53	EP	ABC-type dipeptide/oligopeptide/nickel transport system, ATPase	1	0.995	1.56001	0.362942	0.414155	0.249068	0.692384	1	0.85	1.94511	0.746348	2.00537	0.383706	0.707344
1963	NA	96	5	91	NA	NA	1	0.903	2.45247	0.630574	0.238324	0.177147	0.557356	1	0.89	2.82424	1.64198	1.4204	0.502932	0.542159
1966	COG1143	107	41	66	C	Formate hydrogenlyase subunit 6/NADH:ubiquinone oxidoreductase 23 kD subunit (chain	1	0.531	2.05194	0.443491	0.422053	0.210909	0.651925	1	0.917	3.12397	2.05711	1.9726	0.631441	0.644967
1972	COG1415	107	63	44	S	Uncharacterized	1	0.362	1.62967	0.408417	0.44013	0.260343	0.638693	1	0.223	2.55798	1.9008	1.44822	0.566155	0.654619
1994	COG0601	58	7	51	EP	ABC-type dipeptide/oligopeptide/nickel transport system, permease	1	0.805	1.26177	0.270225	0.33092	0.238215	0.686799	1	0.357	1.55791	0.551213	1.6431	0.353815	0.704249
1997	COG0310	93	8	85	P	ABC-type Co2+ transport system, permease	1	0.461	1.78521	0.45125	0.477213	0.260043	0.640492	1	0.961	1.8396	0.915306	1.6257	0.497556	0.69064
1998	COG1229	110	65	45	C	Formylmethanofuran dehydrogenase subunit	1	0.991	1.55036	0.278198	0.302888	0.187404	0.559847	1	0.583	2.2328	1.2199	1.26547	0.546354	0.55656
2004	COG1396	86	10	76	K	Transcriptional regulator, contains XRE-family HTH	1	0.949	2.1022	0.304946	0.465822	0.183324	0.628493	1	0.953	2.6174	0.722227	2.54437	0.275933	0.624017
2016	COG0679	98	9	89	R	Predicted	1	0.657	2.57752	0.642383	0.619601	0.244806	0.677229	1	0.525	3.12998	1.63488	2.59885	0.522329	0.676319
2019	COG3252	108	64	44	H	Methenyltetrahydromethanopterin	1	0.26	1.54774	0.200289	0.428307	0.203069	0.630432	1	1	1.99145	1.14964	1.27793	0.577289	0.609498
2020	COG1348	80	15	65	P	Nitrogenase subunit NifH, an	1	1	1.61519	0.303081	0.167097	0.145549	0.487892	1	1	2.76472	1.25011	1.25579	0.452165	0.453192
2026	COG0444	54	7	47	EP	ABC-type dipeptide/oligopeptide/nickel transport system, ATPase	2	0.783	1.63947	0.322214	0.362581	0.208847	0.683396	1	0.878	2.061	0.694362	2.19649	0.336905	0.701321
2044	COG0857	104	33	71	R	BioD-like N-terminal domain of	1	0.991	1.92058	0.332942	0.347874	0.177242	0.68975	1	0.971	2.51499	1.36441	2.06663	0.54251	0.682118
2050	COG2755	84	5	79	E	Lysophospholipase L1 or related	1	0.863	2.13871	0.32039	0.456759	0.181686	0.653748	1	0.952	2.52543	0.880621	2.28753	0.348701	0.62725
2069	COG4032	93	15	78	H	Sulfopyruvate decarboxylase, TPP-binding subunit (coenzyme M	1	0.915	2.2015	0.560398	0.455316	0.230686	0.571307	1	0.99	2.36126	1.02208	1.58253	0.432852	0.551529
2093	COG1110	97	62	35	L	Reverse	1	0.096	1.65167	0.413245	0.432965	0.256167	0.79035	1	0.262	2.08895	1.65892	1.66739	0.794143	0.79617
21	COG0012	1250	141	1109	J	Ribosome-binding ATPase YchF, GTP1/OBG	1	0.837	2.43043	0.233642	0.180579	0.0852156	0.470622	1	0.387	3.43671	1.30299	1.33818	0.379138	0.384258
2115	COG2122	96	42	54	S	Uncharacterized protein, UPF0280 family, ApbE	1	0.989	1.91146	0.470391	0.698916	0.305868	0.704699	1	0.981	2.56623	1.65501	1.90392	0.64492	0.693417
2128	COG0531	94	10	84	E	Amino acid	1	0.991	1.99686	0.618005	0.458014	0.269428	0.575526	1	0.985	3.07857	1.33101	2.16696	0.432346	0.568115
2134	COG0673	90	3	87	R	Predicted	1	0.15	2.26211	1.50625	0.520481	0.447973	0.763451	1	0.433	3.07367	2.31106	2.44448	0.751888	0.773592
2137	COG1725	56	5	51	K	DNA-binding transcriptional regulator YhcF, GntR	1	0.873	1.67477	0.397571	0.628228	0.306251	0.679321	2	0.303	2.33446	1.12875	2.12604	0.483516	0.697119
214	COG0144	904	44	860	J	16S rRNA C967 or C1407 C5-methylase, RsmB/RsmF	1	0.822	2.86868	0.438682	0.409906	0.147905	0.681273	1	0.728	3.4346	1.73734	3.00316	0.505835	0.69011
2144	COG3804	71	11	60	S	Uncharacterized	1	0.302	1.93136	0.386108	0.433219	0.212112	0.673826	1	0.867	2.44269	1.01966	2.26987	0.417431	0.673339
2147	COG0071	91	82	9	O	Molecular chaperone IbpA, HSP20	1	0.865	2.25316	0.338808	0.988922	0.294637	0.679951	1	0.785	2.47284	1.85668	1.59518	0.645081	0.697956
2154	COG1944	81	41	40	J	Ribosomal protein S12 methylthiotransferase accessory factor	1	0.961	2.17755	0.423564	0.677315	0.25278	0.667582	1	0.957	2.87023	1.40965	2.43435	0.491129	0.669633
2155	COG2218	92	50	42	C	Formylmethanofuran dehydrogenase subunit	1	0.942	2.34742	0.472288	0.599484	0.228287	0.553066	1	0.548	3.00722	1.62356	1.79729	0.539888	0.568774
2172	COG0546	66	4	62	C	Phosphoglycolate phosphatase, HAD	1	0.257	2.27243	1.09114	0.382139	0.324165	0.615885	1	0.735	3.20198	1.95198	2.19632	0.609617	0.647772
2178	COG4803	68	4	64	S	Uncharacterized membrane	1	0.931	1.33276	0.152506	0.424891	0.216617	0.633117	1	0.465	1.51046	0.593601	1.25012	0.392994	0.610319
2211	COG1232	84	32	52	H	Protoporphyrinogen	1	0.925	2.23823	0.35672	0.505085	0.192519	0.647312	1	0.87	3.0373	1.49099	2.27039	0.490894	0.619199
2231	COG4732	57	8	49	S	Predicted membrane	1	0.604	2.0156	0.556418	0.50356	0.262943	0.524131	1	0.859	2.9704	1.22831	1.80824	0.413517	0.511135
2234	COG2144	80	40	40	R	Selenophosphate synthetase-related	1	0.997	1.81385	0.360706	0.415627	0.214001	0.536707	1	0.857	2.6609	1.31448	1.51779	0.493999	0.532202
2253	COG5207	80	3	77	R	Uncharacterized Zn-finger protein,	1	0.878	1.30123	0.384051	0.369375	0.289504	0.680236	1	0.505	1.79023	0.82347	1.60219	0.459981	0.677473
2256	COG2037	82	42	40	C	Formylmethanofuran:tetrahydromethanopterin	1	0.985	1.14781	0.216764	0.270518	0.212265	0.568374	1	0.822	1.61975	0.808842	1.01946	0.499363	0.564379
2258	NA	61	4	57	NA	NA	1	0.685	2.00157	0.856045	0.415946	0.317748	0.643511	1	0.775	2.38999	1.26927	1.87913	0.531078	0.658663
2268	COG1404	54	8	46	O	Serine protease, subtilisin	1	1	1.91647	0.311797	0.430488	0.19366	0.57982	1	0.788	2.42766	0.949942	1.75202	0.3913	0.556496
2272	COG1836	81	39	42	S	Uncharacterized membrane	1	1	2.3081	0.413226	0.354704	0.166356	0.568727	1	1	3.46478	1.96537	1.76027	0.508045	0.537643
2280	COG1411	81	41	40	R	Uncharacterized protein related to proFAR isomerase	1	0.959	2.41098	0.591275	0.705366	0.268903	0.662364	1	0.98	3.1206	2.09414	1.99935	0.640694	0.655881
2281	COG3118	78	9	69	O	Negative regulator of GroEL, contains thioredoxin-like and TPR-like	1	0.821	1.77043	0.457843	0.505259	0.271996	0.621425	1	0.721	1.82011	0.78538	1.56392	0.431501	0.645373
2289	COG0503	69	63	6	F	Adenine/guanine phosphoribosyltransferase or related PRPP-binding	1	0.949	1.60991	0.253105	0.138635	0.121665	0.456648	1	0.346	1.98145	1.13305	0.606894	0.306287	0.439058
2292	COG1670	57	6	51	JO	Protein N-acetyltransferase, RimJ/RimL	1	0.914	2.28892	0.892079	0.596777	0.325231	0.653431	1	0.927	2.65876	1.42437	2.00243	0.535729	0.644437
230	COG0583	1034	13	1021	K	DNA-binding transcriptional regulator, LysR	1	0.893	2.90504	0.318758	0.403814	0.124365	0.587595	1	0.852	3.66702	0.837328	3.55951	0.22834	0.599512
2311	NA	69	9	60	NA	NA	1	0.635	1.3377	0.160311	0.23928	0.149358	0.540402	1	0.854	1.72685	0.556512	1.42797	0.32227	0.574598
2316	COG1695	57	8	49	K	DNA-binding transcriptional regulator, PadR	1	0.968	1.81685	0.455051	0.367346	0.226325	0.569838	1	0.907	2.47786	0.795402	1.80137	0.321004	0.523995
2336	COG1456	71	35	36	C	CO dehydrogenase/acetyl-CoA synthase gamma subunit (corrinoid Fe-S	1	0.997	1.63284	0.272733	0.440924	0.218532	0.654451	1	0.939	1.82044	1.17596	1.20683	0.645976	0.654456
2344	NA	78	6	72	NA	NA	1	0.839	2.07432	0.521546	0.477433	0.240796	0.517075	1	0.963	2.29331	0.796411	2.11423	0.347276	0.634594
2349	COG2069	68	34	34	C	CO dehydrogenase/acetyl-CoA synthase delta subunit (corrinoid Fe-S	1	1	1.80869	0.243347	0.494583	0.203995	0.587837	1	0.009	2.29304	1.22506	1.47512	0.534254	0.588778
2357	COG3357	71	49	22	K	Predicted transcriptional regulator containing an HTH domain fused to a	2	0.646	1.69475	0.361317	0.800936	0.342899	0.683297	1	0.89	2.48062	1.74691	1.81263	0.704222	0.71747
2378	COG2141	72	62	10	HR	Flavin-dependent oxidoreductase, luciferase family (includes alkanesulfonate monooxygenase SsuD and methylene tetrahydromethanopterin	1	0.984	1.95106	0.197891	1.16491	0.349246	0.724681	1	0.97	2.3979	1.30383	2.27158	0.543737	0.745529
2379	COG0569	44	6	38	P	Trk K+ transport system, NAD-binding	1	0.902	2.58403	1.0913	0.568431	0.321152	0.618565	1	0.917	2.86387	1.7706	1.87921	0.618253	0.637217
2388	COG0619	62	3	59	H	Energy-coupling factor transporter transmembrane protein	1	0.99	2.36018	0.842045	0.77331	0.342211	0.616768	1	0.973	2.67552	1.15583	2.27312	0.432003	0.640801
2394	COG3375	70	8	62	R	Predicted acetyltransferase, GNAT	1	0.963	2.22479	1.03678	0.65827	0.380946	0.768583	2	0.75	2.90793	2.15026	2.54549	0.739447	0.807404
24	COG0094	1236	118	1118	J	Ribosomal protein	1	0	2.37142	0.221251	0.136156	0.0753571	0.437975	1	0.44	3.7228	1.43266	1.43902	0.384835	0.385689
2404	COG1721	72	8	64	S	Uncharacterized conserved protein, DUF58 family, contains vWF	1	0.881	2.51537	0.370085	0.557759	0.184435	0.570698	1	0.037	3.28662	1.54422	2.04994	0.469851	0.546787
2407	COG2382	63	14	49	P	Enterochelin esterase or related	1	0.962	2.13549	0.544631	0.599633	0.267916	0.675552	1	0.365	2.82746	1.56864	2.37468	0.554787	0.697325
2408	COG1834	56	4	52	E	N-Dimethylarginine	1	0.993	1.77201	1.12648	0.427497	0.43848	0.77587	1	0.365	2.15983	1.62555	1.69977	0.75263	0.769813
2413	COG2730	63	5	58	G	Aryl-phospho-beta-D-glucosidase BglC, GH1	1	0.911	2.09849	0.536056	0.40379	0.223934	0.590263	1	0.958	2.44219	0.909128	1.89511	0.372259	0.574122
2419	COG2814	37	6	31	G	Predicted arabinose efflux permease, MFS	1	0.982	1.78695	0.404582	0.340236	0.208405	0.619019	1	0.299	2.5092	1.16625	1.75404	0.464791	0.581918
2422	COG1423	72	61	11	L	ATP-dependent RNA circularization protein, DNA/RNA ligase (PAB1020)	1	1	2.14492	0.407195	0.693009	0.256468	0.645511	1	1	3.03318	2.107	1.69224	0.557909	0.62628
2436	COG0388	59	11	48	R	Predicted	1	0.946	1.9758	0.379648	0.578137	0.24238	0.671279	1	0.614	2.603	1.42284	2.06342	0.546617	0.669663
2442	NA	65	8	57	NA	NA	1	0.455	2.18413	0.424275	0.46573	0.203743	0.539532	1	0.41	2.87565	0.963977	2.17839	0.335221	0.546376
2446	COG0707	57	4	53	M	UDP-N-acetylglucosamine:LPS N-acetylglucosamine	1	0.39	1.94401	0.601386	0.335525	0.240973	0.57574	1	0.983	2.35021	0.830763	1.87566	0.353484	0.575782
2447	COG1628	69	55	14	R	Endonuclease V homolog, UPF0215	1	0.582	1.90428	0.497098	0.603418	0.288959	0.717922	2	0.575	2.34604	1.93586	1.60827	0.685525	0.755343
2471	COG3039	48	9	39	X	Transposase and inactivated derivatives, IS5	1	1	2.11925	0.428423	0.512089	0.221897	0.555055	1	1	2.77516	1.11038	1.95379	0.400113	0.55207
2485	COG0308	61	16	45	E	Aminopeptidase	1	0.972	2.11317	0.374953	0.65464	0.243613	0.639409	1	0.971	2.76302	1.08448	2.44975	0.392498	0.63956
2493	COG2250	65	7	58	S	HEPN	2	0.673	2.09589	0.480413	0.806644	0.307043	0.796528	1	0.797	3.01095	1.07259	3.36922	0.356231	0.73761
25	COG0080	1232	119	1113	J	Ribosomal protein	1	0.914	2.27329	0.194433	0.104557	0.0657615	0.448495	1	0.36	2.74832	1.17135	1.21131	0.426205	0.433475
2513	COG0119	53	19	34	E	Isopropylmalate/homocitrate/citramalate	2	0.917	1.37029	0.379397	0.304443	0.249523	0.650345	1	0.955	2.47599	2.01052	1.09795	0.443437	0.627722
252	COG0060	777	23	754	J	Isoleucyl-tRNA	2	0.577	2.47983	0.382822	0.255461	0.128695	0.57501	1	1	2.68556	0.956685	1.98121	0.356233	0.546981
2536	COG0170	59	6	53	O	Dolichol	1	0.843	2.4615	0.54282	0.474486	0.206644	0.575019	1	0.853	3.30892	1.21099	2.55421	0.365978	0.568948
2540	COG1112	59	12	47	L	Superfamily I DNA and/or RNA	1	0.968	2.29639	0.647169	0.856641	0.327429	0.723802	1	0.98	2.7864	1.50184	2.52896	0.538987	0.723297
2549	COG2862	52	5	47	S	Uncharacterized membrane protein	1	0.871	1.6344	0.545529	0.439348	0.301296	0.719447	1	0.748	2.0373	1.0068	1.92835	0.494183	0.720352
2550	COG1351	37	5	32	F	Thymidylate synthase	1	0.98	1.77699	0.622892	0.537079	0.326386	0.691216	1	0.936	2.59129	1.42847	2.13126	0.551258	0.686864
2573	COG1541	58	10	48	H	Phenylacetate-coenzyme A ligase PaaK, adenylate-forming domain	1	0.963	0.9942	0.175949	0.34504	0.262014	0.713632	2	0.468	1.22455	0.430781	1.31945	0.351787	0.714641
2575	COG1051	57	4	53	F	ADP-ribose pyrophosphatase YjhB, NUDIX	2	0.898	1.68492	0.245808	0.696921	0.279755	0.70345	2	0.86	1.57502	0.767416	1.80884	0.487243	0.81785
2584	COG0503	45	4	41	F	Adenine/guanine phosphoribosyltransferase or related PRPP-binding	1	0.968	1.61823	0.768417	0.465599	0.381285	0.591691	1	0.974	2.25527	1.03559	1.60298	0.459188	0.584978
26	COG0090	1204	117	1087	J	Ribosomal protein	1	0.378	1.87246	0.179436	0.116249	0.0789566	0.492248	1	0.171	3.01829	1.28379	1.35515	0.425338	0.43716
2607	COG1036	56	34	22	C	Archaeal	1	0.987	1.98723	0.251882	0.267451	0.130667	0.463478	1	0.965	3.29659	1.63294	1.23142	0.373545	0.434443
2618	COG0421	57	9	48	E	Spermidine	1	0.15	2.4098	0.325592	0.708676	0.214596	0.568285	1	0.424	3.01989	0.778475	2.70522	0.257782	0.576792
2619	COG2159	51	9	42	R	Predicted metal-dependent hydrolase, TIM-barrel	1	0.987	1.25773	0.295153	0.329253	0.248227	0.741619	1	0.987	1.51838	0.78635	1.4903	0.517887	0.749695
2632	COG0025	40	26	14	P	NhaP-type Na+/H+ or K+/H+	1	0.975	2.29108	0.353519	0.700343	0.229992	0.586707	1	0.801	3.09564	1.812	1.73323	0.559892	0.572616
2635	COG1401	33	3	30	V	5-methylcytosine-specific restriction endonuclease McrBC, GTP-binding regulatory subunit	2	0.767	2.45894	1.61159	0.811828	0.492778	0.800786	1	0.996	3.06861	2.24237	2.39778	0.730744	0.756067
2641	COG0189	45	39	6	HJ	Glutathione synthase/RimK-type ligase, ATP-grasp	1	1	1.56629	0.333512	1.00498	0.427278	0.764741	3	0.881	2.20114	1.69062	2.00492	0.768067	0.839462
2656	COG3482	52	32	20	S	Uncharacterized	2	0.816	1.74012	0.490582	0.655579	0.329334	0.727505	2	0.868	2.56522	1.56579	2.13051	0.610394	0.720466
2665	NA	52	9	43	NA	NA	1	0.954	1.99595	0.725814	0.589894	0.329594	0.60544	1	0.922	2.77037	1.2259	1.931	0.442503	0.569762
2669	COG1478	29	17	12	H	F420-0:Gamma-glutamyl ligase (F420	1	0.611	1.93132	0.58902	0.36223	0.246269	0.502648	1	0.872	2.63498	1.42894	1.11064	0.421497	0.481897
267	COG0315	854	105	749	H	Molybdenum cofactor biosynthesis	1	0.856	2.05831	0.293479	0.259733	0.134385	0.635178	1	0.682	2.25047	1.37324	1.72425	0.610202	0.688188
268	COG0373	833	85	748	H	Glutamyl-tRNA	3	0.475	2.40077	0.462565	0.366275	0.172619	0.872303	1	0.849	3.18971	2.30467	2.65417	0.722532	0.777318
2680	COG0491	43	6	37	R	Glyoxylase or a related metal-dependent hydrolase, beta-lactamase superfamily	1	0.994	1.89942	0.626529	0.653798	0.33703	0.65605	1	0.986	2.35449	1.05541	2.01436	0.448254	0.651896
2681	COG2386	53	14	39	O	ABC-type transport system involved in cytochrome c biogenesis, permease	2	0.544	1.65236	0.412782	0.801257	0.367365	0.85119	2	0.659	2.31948	1.87073	2.10477	0.806529	0.856979
2683	NA	37	4	33	NA	NA	1	1	1.60929	0.227836	0.363443	0.183708	0.489656	1	1	1.88097	0.327118	1.42745	0.173909	0.4664
27	COG0096	1223	117	1106	J	Ribosomal protein	1	0.845	2.48226	0.153211	0.143825	0.0598317	0.469576	1	0.174	3.39081	1.05713	1.7283	0.311763	0.410732
2708	COG1353	35	7	28	V	CRISPR/Cas system-associated protein Cas10, large subunit of type III CRISPR-Cas systems, contains HD superfamily nuclease	1	0.103	2.44752	0.770719	0.68163	0.296699	0.65145	1	0.767	3.21171	1.48274	2.74133	0.461666	0.657604
2714	COG4756	50	27	23	R	Predicted cation	2	0.792	1.28796	0.273178	0.24948	0.202901	0.703997	2	0.883	1.91096	1.61937	1.12652	0.589503	0.718458
2723	COG1914	37	15	22	P	Mn2+ and Fe2+ transporters of the NRAMP	1	0.965	2.05143	0.460179	0.322094	0.190665	0.532622	1	0.9	2.89975	1.83525	1.23429	0.425652	0.529275
2731	COG0596	41	29	12	HR	Pimeloyl-ACP methyl ester	1	0.076	2.00742	0.525282	0.363874	0.221467	0.669833	2	0.681	2.60817	2.16534	1.30023	0.498521	0.664369
2734	NA	48	6	42	NA	NA	1	0.899	1.56917	0.641759	0.42474	0.339829	0.632008	1	0.326	2.06851	0.952752	1.62554	0.460599	0.623225
2738	COG1777	49	30	19	K	Predicted transcriptional	1	0.896	1.88821	0.280602	0.452652	0.194166	0.504151	1	0.787	2.79621	1.71382	1.35842	0.485809	0.549358
2743	COG3264	41	5	36	M	Small-conductance mechanosensitive	1	0.977	2.15508	1.03881	0.463101	0.348459	0.593774	1	0.91	2.78758	1.55769	1.70172	0.558797	0.584631
2762	COG2271	38	6	32	G	Sugar phosphate	1	1	2.07348	0.348301	0.245897	0.143285	0.459645	1	1	3.22093	1.90493	0.894409	0.277687	0.434555
2764	COG1328	44	39	5	F	Anaerobic ribonucleoside-triphosphate	1	1	1.71747	0.223887	0.719486	0.274641	0.608091	1	1	2.05225	1.26895	1.12278	0.547099	0.58271
2767	COG0668	41	7	34	M	Small-conductance mechanosensitive	1	0.269	1.94478	0.649116	0.616293	0.325334	0.711466	1	0.374	2.56457	1.16314	2.44758	0.453543	0.703963
2769	COG0697	24	5	19	GER	Permease of the drug/metabolite transporter (DMT)	1	0.854	2.0935	0.694844	0.880433	0.376231	0.731558	1	0.794	2.56552	1.44018	2.30508	0.561362	0.729924
2779	COG0437	22	8	14	C	Fe-S-cluster-containing dehydrogenase	2	0.52	1.82119	0.723345	0.490334	0.33321	0.76796	2	0.724	2.26908	1.81568	1.64887	0.72667	0.763426
2781	COG0438	43	11	32	M	Glycosyltransferase involved in cell wall	1	1	2.00755	0.211589	0.457945	0.166754	0.500403	1	0.801	3.2413	1.5417	1.52511	0.470523	0.473083
2785	NA	41	3	38	NA	NA	1	0.938	2.40364	1.5648	0.592501	0.448756	0.665701	1	0.927	3.14312	1.97955	2.10451	0.629804	0.649682
2787	NA	46	4	42	NA	NA	1	0.326	2.67019	1.49378	0.93564	0.454916	0.721911	1	0.898	3.35342	2.08151	2.7593	0.620712	0.721771
2791	COG1143	43	8	35	C	Formate hydrogenlyase subunit 6/NADH:ubiquinone oxidoreductase 23 kD subunit (chain	1	0.482	2.56673	0.356767	0.447392	0.156651	0.384091	1	0.129	3.38134	0.808096	1.56866	0.238987	0.351451
2797	COG1524	37	20	17	R	Predicted pyrophosphatase or phosphodiesterase, AlkP	1	0.838	2.41152	0.787801	0.667669	0.301774	0.653677	1	0.287	3.15546	2.27498	1.93009	0.611668	0.666318
28	COG0098	1211	117	1094	J	Ribosomal protein	1	0.858	2.46415	0.148541	0.131671	0.0568578	0.49229	1	0.691	3.43747	1.2904	1.92819	0.375393	0.468163
2809	COG2241	35	30	5	H	Precorrin-6B methylase	1	1	1.69842	0.389623	0.23734	0.184572	0.547321	1	1	2.0978	1.9449	0.393195	0.187433	0.557275
281	COG0643	948	56	892	NT	Chemotaxis protein histidine kinase	2	0.921	2.52846	0.361264	0.340518	0.138776	0.712733	1	0.963	3.37175	2.12027	2.93716	0.628834	0.74997
2813	COG0530	42	21	21	P	Ca2+/Na+	1	0.961	1.54206	0.26692	0.483647	0.243365	0.578358	1	1	2.44464	1.04945	1.63371	0.429286	0.548784
2818	COG2407	43	30	13	G	L-fucose isomerase or related	2	0.659	2.22904	0.674595	0.516856	0.267257	0.724664	1	0.599	2.92566	2.55263	1.72395	0.589253	0.730874
2821	COG0053	36	5	31	P	Divalent metal cation (Fe/Co/Zn/Cd)	1	0.724	2.02276	1.0061	0.473579	0.365759	0.711208	1	0.174	2.77217	1.99391	1.84339	0.664961	0.69211
2827	COG1846	23	7	16	K	DNA-binding transcriptional regulator, MarR	1	0.884	2.30097	0.567362	0.869771	0.312288	0.667694	1	0.651	2.87275	1.65786	2.10771	0.577098	0.655394
2841	COG4021	42	30	12	J	tRNA(His) 5'-end	1	0.564	1.91005	0.613274	0.612146	0.320782	0.649869	1	0.831	2.59053	1.61826	1.70162	0.624683	0.640771
2852	COG2814	23	13	10	G	Predicted arabinose efflux permease, MFS	1	0.451	2.06774	0.312505	0.440236	0.182021	0.427735	1	0.627	2.83265	1.03945	1.24843	0.366953	0.403842
2855	COG0456	34	3	31	J	Ribosomal protein S18 acetylase RimI and related	1	0.804	2.27927	1.68276	0.565223	0.493135	0.743875	1	0.795	2.77373	2.2683	1.7651	0.636363	0.727071
2877	COG4948	29	9	20	MR	L-alanine-DL-glutamate epimerase or related enzyme of enolase	1	0.728	1.96635	0.737387	0.331499	0.271795	0.526197	1	0.579	2.75186	1.44499	1.37476	0.499575	0.512335
2878	NA	31	6	25	NA	NA	1	1	1.8601	0.441126	0.367003	0.217228	0.577628	1	0.687	2.56898	1.49074	1.43498	0.558581	0.569433
2884	COG0842	36	4	32	V	ABC-type multidrug transport system, permease	2	0.509	2.54299	0.623788	0.481259	0.217273	0.480358	1	1	3.37946	1.03296	2.01181	0.305658	0.450481
2895	COG2111	40	14	26	P	Multisubunit Na+/H+ antiporter, MnhB	1	0.752	1.52465	0.1878	0.576764	0.250735	0.601856	1	1	2.20913	0.385718	2.15108	0.174601	0.574161
2896	COG1173	31	10	21	EP	ABC-type dipeptide/oligopeptide/nickel transport system, permease	1	0.107	1.62311	0.459952	0.419611	0.27095	0.710855	1	0.973	2.11591	1.45219	1.56383	0.686323	0.712704
2925	COG2140	37	14	23	G	Oxalate decarboxylase/archaeal phosphoglucose isomerase, cupin	1	0.904	1.44913	0.158764	0.836423	0.343374	0.684378	1	0.753	2.01936	0.322727	2.50976	0.159816	0.701331
2927	NA	38	10	28	NA	NA	1	0.929	1.53148	0.412848	0.468053	0.287598	0.546981	1	0.944	2.31606	1.10437	1.26753	0.476833	0.512056
2941	COG1529	31	10	21	C	CO or xanthine dehydrogenase, Mo-binding	1	1	1.55069	0.300948	0.332075	0.20411	0.58812	1	0.014	2.00172	1.10571	1.20876	0.552383	0.578122
2953	COG0668	34	9	25	M	Small-conductance mechanosensitive	1	0.898	2.20621	0.789302	0.858657	0.373481	0.75514	1	0.858	2.86798	1.72364	2.65892	0.600996	0.764051
2956	COG0730	37	5	32	S	Uncharacterized membrane protein	2	0.87	1.32341	0.691895	0.523437	0.459166	0.785265	2	0.472	2.28642	1.80287	1.75988	0.769707	0.779109
2957	COG2303	36	24	12	IR	Choline dehydrogenase or related	1	0.55	2.08273	0.50726	0.866155	0.329715	0.595305	1	0.127	2.71661	1.51552	1.6467	0.557873	0.582016
2960	COG1032	27	4	23	R	Radical SAM superfamily enzyme YgiQ, UPF0313	1	0.935	2.36791	0.488266	0.604202	0.230682	0.492076	1	0.968	2.99805	1.12714	1.69691	0.375957	0.470982
2979	COG3387	30	22	8	G	Glucoamylase (glucan-1,4-alpha-glucosidase), GH15	2	0.487	1.50134	0.383284	0.970381	0.450819	0.846425	2	0.552	2.10364	2.08673	1.47198	0.699733	0.845849
2980	COG0589	27	6	21	T	Nucleotide-binding universal stress protein, UspA	1	0.932	1.56831	0.506891	0.39807	0.288515	0.515881	1	0.975	2.07275	1.01729	1.15374	0.490791	0.523706
2993	COG0714	30	8	22	R	MoxR-like	1	0.944	1.78457	0.439404	0.568928	0.282514	0.616174	1	0.871	2.57658	1.13686	1.87663	0.441229	0.584785
30	COG0081	1216	118	1098	J	Ribosomal protein	1	0.264	2.56648	0.228403	0.15302	0.0743086	0.516609	1	0.792	3.63436	1.71458	1.4592	0.401499	0.436634
3028	COG0467	33	5	28	T	RecA-superfamily ATPase, KaiC/GvpD/RAD55	1	0.898	1.11762	0.226047	0.247124	0.211686	0.539614	1	0.973	1.57173	0.395997	1.30875	0.25195	0.542316
3034	COG2244	22	4	18	M	Membrane protein involved in the export of O-antigen and teichoic	1	0.927	2.07425	0.338651	0.815443	0.278195	0.518935	1	0.974	2.66529	0.415765	2.3264	0.155993	0.514422
3054	NA	34	11	23	NA	NA	1	0.864	1.75443	0.602927	0.317973	0.262449	0.596011	1	0.906	2.15411	1.31745	1.19585	0.555151	0.583376
3058	COG2710	30	5	25	P	Nitrogenase molybdenum-iron protein, alpha and beta	1	0.996	1.55026	0.520868	0.61678	0.366922	0.6108	1	1	2.04976	0.7033	1.76126	0.343113	0.601183
3075	COG3255	22	14	8	I	Putative sterol carrier	1	0.985	1.80292	0.455044	0.495904	0.263724	0.519543	2	0.625	2.05113	1.38935	1.24621	0.60757	0.642464
3094	COG1846	23	6	17	K	DNA-binding transcriptional regulator, MarR	1	0.908	2.02214	0.339695	0.97291	0.324558	0.609025	1	0.836	2.60017	0.905775	2.25758	0.348353	0.608299
3100	COG2050	33	14	19	Q	Acyl-coenzyme A thioesterase PaaI, contains HGG	1	0.775	1.02615	0.211243	0.632479	0.411111	0.617482	1	0.807	1.57306	0.458939	1.39088	0.291749	0.58797
3104	COG2170	23	7	16	O	Gamma-glutamyl:cysteine ligase YbdK, ATP-grasp	1	0.823	1.96406	0.474944	0.782645	0.32015	0.493701	1	0.891	2.78209	1.0922	1.49612	0.392582	0.465175
3114	COG0160	22	5	17	E	4-aminobutyrate aminotransferase or related	1	0.992	1.76428	0.790888	0.310109	0.312025	0.671186	1	0.819	2.18084	1.49	1.38867	0.63676	0.659991
3116	COG1309	29	12	17	K	DNA-binding transcriptional regulator, AcrR	2	0.832	2.1753	0.726042	1.41088	0.491179	0.779105	1	0.91	2.77859	1.64028	2.76007	0.590329	0.791832
3122	COG3885	24	18	6	Q	Aromatic ring-opening dioxygenase, LigB	1	0.916	2.03718	0.39268	0.269372	0.162492	0.456154	1	0.621	2.59313	1.34471	0.957526	0.369255	0.44391
3128	NA	28	4	24	NA	NA	2	0.843	1.88488	0.860201	0.748963	0.426862	0.781081	1	0.377	2.41599	1.30092	1.98288	0.538463	0.679597
3130	COG2149	23	8	15	S	Uncharacterized membrane protein YidH, DUF202	1	0.92	1.70446	0.429547	0.848275	0.374847	0.590032	1	0.895	2.24233	0.874552	1.6736	0.39002	0.568193
3132	NA	29	12	17	NA	NA	1	0.966	2.21953	0.345338	0.718713	0.239702	0.507707	1	0.984	2.87964	0.959623	1.86439	0.333244	0.490342
3148	COG0006	26	6	20	E	Xaa-Pro	2	0.382	1.89469	0.391794	0.757109	0.303191	0.730741	2	0.249	2.62377	1.24368	2.51808	0.474005	0.716861
3160	COG1545	22	17	5	R	Uncharacterized OB-fold protein, contains Zn-ribbon	1	0.131	1.88185	0.318597	1.23972	0.414039	0.707087	1	0.48	2.22174	1.37902	1.7512	0.620693	0.704451
3164	COG0395	27	13	14	G	ABC-type glycerol-3-phosphate transport system, permease	2	0.765	0.941566	0.237517	0.333064	0.302996	0.694408	2	0.857	1.32887	0.64918	1.18794	0.48852	0.691235
3170	COG1252	21	11	10	C	NADH dehydrogenase, FAD-containing	1	1	1.76871	0.187914	0.446956	0.179473	0.430456	1	0.698	2.22511	0.608318	1.28008	0.273387	0.424337
3182	COG0723	30	7	23	C	Rieske Fe-S	1	0.93	1.63626	0.4536	0.415157	0.26547	0.557698	1	0.853	2.33771	0.952173	1.58125	0.40731	0.541861
3183	COG0243	27	7	20	C	Anaerobic selenocysteine-containing	1	1	1.68265	0.264632	0.35304	0.183542	0.583106	1	0.936	2.15068	1.0057	1.482	0.467618	0.578351
3193	COG2025	19	10	9	C	Electron transfer flavoprotein, alpha	1	1	1.65089	0.501348	0.654812	0.350162	0.633616	1	1	2.05018	1.28269	1.34731	0.625648	0.641408
3198	COG1486	28	6	22	G	Alpha-galactosidase/6-phospho-beta-glucosidase, family 4 of glycosyl	1	0.848	1.36052	0.433027	0.463723	0.329561	0.68761	1	0.378	1.72326	0.747062	1.58608	0.433517	0.676957
3204	COG1309	28	6	22	K	DNA-binding transcriptional regulator, AcrR	1	0.962	2.29119	1.10793	1.03684	0.468046	0.729533	1	0.961	2.88495	1.60047	2.61258	0.554766	0.730177
3212	NA	23	17	6	NA	NA	1	0.968	1.19196	0.263845	0.4616	0.304309	0.609144	1	0.999	1.50194	0.840522	0.988006	0.559623	0.608721
3221	COG0619	28	8	20	H	Energy-coupling factor transporter transmembrane protein	1	0.966	2.12812	0.437638	0.547976	0.231569	0.591671	1	0.986	2.88063	1.13923	2.12585	0.395478	0.56673
3250	COG0601	19	4	15	EP	ABC-type dipeptide/oligopeptide/nickel transport system, permease	1	1	1.61024	0.336106	0.578117	0.283877	0.628467	1	0.602	1.889	0.757862	1.5909	0.401197	0.621695
3267	COG1433	26	5	21	O	Predicted Fe-Mo cluster-binding protein, NifX	2	0.642	1.63888	0.564901	0.548299	0.339623	0.831993	1	0.836	2.08998	1.45742	1.55631	0.697334	0.720993
3272	COG4754	18	14	4	S	Uncharacterized	1	0.99	2.10714	0.382045	1.48188	0.442288	0.597588	1	0.987	2.60155	1.21198	1.87136	0.46587	0.592596
33	COG0093	1191	117	1074	J	Ribosomal protein	1	0.768	1.6753	0.105169	0.0660154	0.0510906	0.442591	1	0.806	2.3243	0.957233	1.00245	0.411836	0.421563
3322	COG2368	16	8	8	Q	Aromatic ring	1	0.951	1.6508	0.240437	0.475363	0.216804	0.529652	1	0.52	2.23903	0.596133	1.78915	0.266246	0.532659
3337	NA	22	15	7	NA	NA	1	0.3	1.38441	0.288118	0.794265	0.390917	0.6779	1	0.778	1.99058	0.855942	1.82321	0.429996	0.672958
3341	COG1213	25	19	6	I	Choline	2	0.564	1.08245	0.41273	1.01168	0.657957	0.769163	2	0.463	1.91381	0.892806	2.04847	0.466507	0.768436
3344	COG1353	25	3	22	V	CRISPR/Cas system-associated protein Cas10, large subunit of type III CRISPR-Cas systems, contains HD superfamily nuclease	1	0.93	2.38748	1.52581	0.83095	0.493566	0.761054	1	0.889	2.9534	1.82176	2.66676	0.616836	0.759891
3363	COG0247	22	11	11	C	Fe-S	1	1	1.93342	0.561189	0.53518	0.283532	0.636731	1	1	2.55441	1.63464	1.55962	0.61056	0.625244
3378	COG4828	18	6	12	S	Uncharacterized membrane	1	0.34	1.58149	0.788709	0.744398	0.484704	0.67542	1	0.635	2.30857	1.41152	1.6833	0.611426	0.670289
34	COG0101	1300	94	1206	J	tRNA U38,U39,U40 pseudouridine synthase	1	0.609	3.057	0.497432	0.356399	0.139652	0.658111	1	0.475	4.1163	2.30672	2.86886	0.560386	0.628669
3402	COG3063	22	7	15	NW	Tfp pilus assembly protein	1	1	1.89359	0.666347	0.552487	0.321832	0.721243	2	0.805	2.22795	1.65093	1.66536	0.741011	0.744249
3403	COG4268	20	8	12	V	5-methylcytosine-specific restriction endonuclease McrBC, regulatory subunit	1	0.991	2.36733	1.22837	1.03883	0.478852	0.776318	1	0.888	3.10524	2.38593	2.49086	0.768354	0.78525
3408	COG1456	22	6	16	C	CO dehydrogenase/acetyl-CoA synthase gamma subunit (corrinoid Fe-S	1	0.646	1.40275	0.880864	0.579587	0.520566	0.699499	2	0.8	1.86313	1.62236	1.33637	0.717271	0.794021
3409	COG1149	22	5	17	R	MinD superfamily P-loop ATPase, contains an inserted ferredoxin	1	0.556	1.2355	0.538391	0.494181	0.417875	0.657849	1	0.892	1.55258	0.847297	1.04437	0.545735	0.609203
3414	COG0174	18	5	13	E	Glutamine	1	1	0.93848	0.350285	0.418629	0.409659	0.722626	2	0.853	1.21127	0.740421	1.1021	0.611279	0.760578
3418	COG0614	20	7	13	P	ABC-type Fe3+-hydroxamate transport system, periplasmic	1	0.901	2.3101	1.02244	0.444023	0.317401	0.487633	1	0.79	2.94848	1.89267	0.978365	0.33182	0.486866
3427	COG0456	16	3	13	J	Ribosomal protein S18 acetylase RimI and related	1	0.672	1.99364	0.772454	0.571308	0.337012	0.611284	1	0.624	2.36983	1.42774	1.55139	0.602465	0.628554
3433	COG2406	22	17	5	R	Protein distantly related to bacterial	2	0.46	1.16682	0.187185	0.762607	0.406999	0.732055	1	0.59	1.75697	1.05412	1.42022	0.599964	0.70415
3464	COG1035	21	4	17	C	Coenzyme F420-reducing hydrogenase, beta	1	0.998	1.96831	0.590148	0.927823	0.385603	0.586819	1	0.999	2.13391	0.596643	1.95311	0.2796	0.597435
3475	COG4907	20	9	11	S	Uncharacterized membrane	1	1	2.24869	0.784553	0.859962	0.365661	0.757938	1	0.999	2.70055	1.75009	2.34677	0.648049	0.758523
3487	COG1680	20	12	8	V	CubicO group peptidase, beta-lactamase class C	2	0.253	2.15009	0.580322	1.46657	0.476	0.700322	2	0.358	2.62029	1.38726	2.27847	0.529429	0.699489
3488	COG1216	18	6	12	G	Glycosyltransferase, GT2	1	0.859	1.91666	0.672163	0.91158	0.413152	0.686975	1	0.868	2.40082	1.15259	2.18445	0.480081	0.694979
3497	COG1318	18	5	13	K	Predicted transcriptional	1	0.726	1.23822	0.314967	0.4914	0.325615	0.501942	1	0.661	1.67293	0.473393	1.13824	0.282972	0.481681
35	COG0051	1193	117	1076	J	Ribosomal protein	1	0.763	1.98004	0.104092	0.0566697	0.0405957	0.430952	1	0.825	2.38414	0.947901	1.00539	0.397587	0.409644
352	COG0514	702	13	689	L	Superfamily II DNA helicase	1	0.962	2.24555	0.677384	0.333526	0.225091	0.770427	2	0.689	2.43716	1.50627	2.40942	0.618041	0.803329
3521	COG0824	19	12	7	I	Acyl-CoA thioesterase	1	0.994	1.95626	0.299864	1.10335	0.358647	0.593095	1	0.969	2.56978	1.13737	1.82459	0.442595	0.576307
3530	COG1851	19	15	4	S	Uncharacterized protein, UPF0128	1	1	1.19297	0.114816	0.570391	0.287185	0.53447	1	1	1.69167	0.945505	0.826517	0.488581	0.523749
3548	COG2414	17	12	5	C	Aldehyde:ferredoxin	1	1	1.48502	0.544996	0.571714	0.375991	0.605409	1	1	1.82357	1.28577	0.895439	0.491035	0.598058
3556	COG0444	17	4	13	EP	ABC-type dipeptide/oligopeptide/nickel transport system, ATPase	1	0.904	1.05487	0.598871	0.367557	0.45808	0.649496	1	0.937	1.41744	0.948977	0.886053	0.625107	0.647303
3560	COG3547	18	7	11	X	Transposase	1	0.547	2.02674	0.47766	1.6402	0.522481	0.722174	1	0.917	2.52438	0.968527	2.77116	0.383669	0.740713
3575	COG1719	18	14	4	R	Predicted hydrocarbon binding protein, contains 4VR	1	0.287	2.0161	0.643168	1.05362	0.420808	0.642506	1	0.698	2.64243	1.76857	1.66557	0.630318	0.649808
3580	COG2244	18	5	13	M	Membrane protein involved in the export of O-antigen and teichoic	1	0.992	2.43439	0.519083	0.896578	0.290763	0.513053	1	0.997	2.88037	1.09478	1.69707	0.380083	0.484634
3592	COG0407	16	3	13	H	Uroporphyrinogen-III	1	0.852	1.83693	0.45459	1.15523	0.438182	0.622715	1	0.903	2.28351	0.532057	2.3024	0.233	0.620638
3594	COG0785	16	5	11	CO	Cytochrome c biogenesis protein	1	0.658	1.83151	0.590222	0.321862	0.248998	0.493578	1	0.995	2.36482	0.939534	1.23138	0.397297	0.459002
36	COG0100	1211	117	1094	J	Ribosomal protein	1	0.827	1.74491	0.0690458	0.0783505	0.0422361	0.424374	1	0.573	2.3667	0.875773	1.28407	0.37004	0.456298
3605	NA	16	6	10	NA	NA	1	0.898	2.05495	0.476297	0.478505	0.232317	0.529025	1	0.931	2.77346	1.20428	1.60411	0.434217	0.506298
3618	COG0438	16	7	9	M	Glycosyltransferase involved in cell wall	1	0.979	1.92818	1.03183	0.8804	0.495865	0.79994	1	0.938	2.62071	1.96939	2.21868	0.751471	0.799032
3621	COG5493	17	10	7	S	Uncharacterized	1	0.999	1.71222	0.631797	0.305592	0.273735	0.563197	1	0.875	2.11468	1.60742	0.703461	0.332656	0.546391
363	COG0577	865	104	761	V	ABC-type antimicrobial peptide transport system, permease	1	0.948	2.60902	0.406113	0.432148	0.160647	0.821122	1	0.824	3.17618	2.48027	2.7132	0.780896	0.817565
367	COG4974	685	6	679	L	Site-specific recombinase	3	0.678	2.67925	0.685171	0.381359	0.199035	0.780578	3	0.724	3.13277	1.84429	2.63164	0.588709	0.714372
3673	COG3118	15	10	5	O	Negative regulator of GroEL, contains thioredoxin-like and TPR-like	1	0.267	1.84395	0.844421	0.474629	0.35767	0.479069	1	0.174	2.36849	1.35712	0.932856	0.39386	0.483424
3674	COG0524	12	6	6	G	Sugar or nucleoside kinase, ribokinase	1	0.934	1.6283	0.759032	0.983431	0.535056	0.761855	1	0.955	2.20331	1.165	2.19891	0.528752	0.763377
3680	COG2414	15	10	5	C	Aldehyde:ferredoxin	1	1	1.57172	0.397611	0.476849	0.278187	0.420666	1	1	2.09948	0.832533	0.828896	0.39481	0.395677
3693	COG4930	15	7	8	O	Predicted ATP-dependent Lon-type	1	1	1.74171	0.43031	0.931679	0.390992	0.553885	1	1	2.32456	0.965666	1.52091	0.415419	0.534849
3716	COG1453	13	4	9	R	Predicted oxidoreductase of the aldo/keto reductase	1	0.968	1.20275	0.19706	0.673406	0.361864	0.568952	1	0.986	1.5977	0.302662	1.50467	0.189437	0.565604
3717	COG0438	10	5	5	M	Glycosyltransferase involved in cell wall	2	0.879	1.58766	0.809155	0.79246	0.504393	0.847397	2	0.514	2.08792	1.43613	2.03153	0.687829	0.83041
3739	COG1035	14	3	11	C	Coenzyme F420-reducing hydrogenase, beta	1	1	1.84203	1.41373	0.584319	0.542351	0.702671	1	0.993	2.54293	2.24764	1.37188	0.539486	0.711681
3741	COG1960	11	3	8	I	Acyl-CoA dehydrogenase related to the alkylation response protein	1	1	1.41854	0.262758	0.653669	0.323018	0.558987	1	0.488	1.7457	0.456199	1.44086	0.261327	0.543352
3744	NA	14	7	7	NA	NA	1	0.988	1.56627	0.522792	0.558357	0.345135	0.571388	1	0.884	2.2292	1.10641	1.39671	0.496325	0.561439
3747	COG0491	14	10	4	R	Glyoxylase or a related metal-dependent hydrolase, beta-lactamase superfamily	1	0.98	1.18806	0.666769	1.15716	0.767608	0.753009	1	0.057	2.12705	1.27584	1.9989	0.599817	0.769786
3778	COG1517	13	9	4	V	CRISPR/Cas system-associated protein Csx1, contains CARF	1	1	2.12746	0.693226	1.88255	0.605364	0.796189	1	0.65	2.60954	1.69314	2.48884	0.648828	0.801288
3781	COG1857	13	3	10	V	CRISPR/Cas system-associated protein Cas7, RAMP	1	0.993	1.61115	0.266044	0.812253	0.334637	0.517314	1	0.991	1.90765	0.361377	1.57551	0.189435	0.507662
38	COG0013	1231	118	1113	J	Alanyl-tRNA	1	0.937	2.60905	0.301056	0.263874	0.108263	0.60926	1	0.967	3.0927	1.61044	2.08552	0.520723	0.597529
3803	COG1215	12	7	5	N	Glycosyltransferase, catalytic subunit of cellulose synthase and poly-beta-1,6-N-acetylglucosamine	1	1	1.98721	1.04015	0.744656	0.449075	0.644544	1	1	2.38002	1.83302	1.16705	0.490353	0.630261
3829	COG0365	11	7	4	I	Acyl-coenzyme A synthetase/AMP-(fatty) acid	1	0.973	0.891143	0.321292	0.487452	0.453767	0.554601	1	0.989	1.21185	0.652455	0.68316	0.538397	0.551065
3830	COG1857	11	6	5	V	CRISPR/Cas system-associated protein Cas7, RAMP	1	1	1.73778	0.483463	0.583879	0.3071	0.560703	1	0.991	2.25505	1.49051	1.01892	0.451839	0.556403
3856	COG0805	10	4	6	U	Sec-independent protein secretion pathway component	1	0.989	2.03811	0.983435	1.04479	0.497577	0.612972	1	0.848	2.50421	1.38637	1.61479	0.553614	0.599222
3893	COG1633	10	4	6	P	Rubrerythrin	1	0.453	1.04593	0.596914	0.854332	0.69376	0.76705	1	0.229	1.38263	0.767561	1.34707	0.555145	0.764713
3898	COG1348	10	4	6	P	Nitrogenase subunit NifH, an	1	0.994	1.36667	0.73863	0.590435	0.486242	0.751237	1	0.909	1.67482	1.3215	1.20365	0.718674	0.753857
3899	COG2710	10	4	6	P	Nitrogenase molybdenum-iron protein, alpha and beta	1	0.992	1.28422	0.690413	0.655198	0.523902	0.755527	1	0.779	1.67546	1.21692	1.29834	0.726324	0.750619
3927	NA	9	4	5	NA	NA	1	0.927	2.44178	1.59013	0.871215	0.504008	0.619743	1	0.916	3.37558	2.06467	2.01872	0.598038	0.604843
408	COG2894	600	52	548	D	Septum formation inhibitor-activating ATPase	1	0.931	2.2368	0.234972	0.145158	0.0849718	0.492207	1	0.786	3.15781	1.50256	1.54052	0.475823	0.481833
427	COG1092	578	36	542	J	23S rRNA G2069 N7-methylase RlmK or C1962 C5-methylase	1	0.918	2.48764	0.324135	0.363017	0.138113	0.678405	1	0.937	2.80199	1.33408	2.51582	0.476119	0.686993
434	COG1183	640	34	606	I	Phosphatidylserine	1	0.604	3.02139	0.595054	0.368121	0.159393	0.714787	1	0.446	4.19311	2.6322	3.57367	0.627744	0.740008
446	COG0565	634	95	539	J	tRNA C32,U32 (ribose-2'-O)-methylase TrmJ or a related	2	0.491	2.74989	0.447654	0.303388	0.136559	0.679528	1	0.882	3.72029	2.36672	2.54607	0.636164	0.660268
447	COG0008	609	119	490	J	Glutamyl- or glutaminyl-tRNA	1	0.33	2.44787	0.313794	0.22611	0.11028	0.480121	1	0.821	3.88087	1.81561	1.46364	0.377142	0.422489
45	COG0552	1290	125	1165	U	Signal recognition particle	1	0.918	2.6905	0.299727	0.269069	0.105704	0.621641	1	0.742	3.76003	2.13275	2.76283	0.567215	0.651002
457	COG1522	617	21	596	K	DNA-binding transcriptional regulator, Lrp	1	0.855	2.67346	0.473579	0.232381	0.132031	0.670798	1	0.903	3.28156	1.90091	2.5454	0.579269	0.677468
49	COG0541	1214	118	1096	U	Signal recognition particle	1	0.37	2.15694	0.197992	0.179842	0.0875856	0.633999	1	0.167	2.84042	1.60882	2.07796	0.566403	0.648986
494	COG1027	462	6	456	E	Aspartate	1	0.997	1.6252	0.392164	0.223258	0.189338	0.718688	1	0.999	2.35833	1.43924	1.78509	0.610279	0.683604
513	COG1012	595	10	585	C	Acyl-CoA reductase or other NAD-dependent aldehyde	1	0.922	1.74401	0.288179	0.157113	0.127663	0.559907	1	0.854	1.85852	0.86056	1.26452	0.463035	0.571713
534	COG4962	645	19	626	UW	Pilus assembly protein, ATPase of CpaF	1	0.829	2.74367	0.537636	0.309531	0.154386	0.639492	1	0.94	3.03745	1.5735	2.42825	0.518033	0.658734
560	COG0667	525	6	519	R	Predicted oxidoreductase (related to aryl-alcohol	1	0.648	2.24319	0.504942	0.212549	0.159926	0.603086	1	0.825	2.61703	0.973315	2.04437	0.371916	0.576546
562	COG2049	461	14	447	E	Allophanate hydrolase subunit	1	0.949	2.24167	0.281429	0.484823	0.170911	0.617464	1	0.903	2.57237	0.592889	2.55582	0.230483	0.612024
572	COG0327	467	26	441	H	Putative GTP cyclohydrolase 1 type 2, NIF3	2	0.571	2.39624	0.45919	0.470133	0.193913	0.683747	1	0.91	3.57554	2.03201	2.73105	0.568308	0.666062
579	COG0312	442	9	433	R	Predicted Zn-dependent protease or its inactivated	1	1	2.78528	0.686542	0.284501	0.174317	0.597755	1	0.994	3.71765	2.19373	2.29354	0.590085	0.603508
59	COG0462	1203	113	1090	FE	Phosphoribosylpyrophosphate	1	0.85	2.3567	0.371123	0.156579	0.111958	0.614415	1	0.797	3.26776	2.28149	1.7722	0.542329	0.620256
6	COG0050	1185	119	1066	J	Translation elongation factor EF-Tu, a	1	0.864	1.71244	0.10945	0.074339	0.0536628	0.381058	1	0.893	3.56527	0.87911	0.781926	0.219317	0.232947
60	COG0533	1173	65	1108	J	tRNA A37 threonylcarbamoyltransferase	1	0.207	2.79202	0.273055	0.252828	0.0941762	0.573921	1	0.881	3.66386	1.1749	2.21354	0.320674	0.462414
601	COG0423	505	127	378	J	Glycyl-tRNA synthetase (class	1	0.982	1.64613	0.280637	0.197701	0.145292	0.631314	1	0.821	2.82827	1.73682	1.82948	0.614093	0.630474
618	COG1161	440	15	425	J	Ribosome biogenesis GTPase	1	1	2.88632	0.54138	0.310171	0.147515	0.557877	2	0.879	3.12333	1.31053	2.3525	0.419593	0.586398
639	COG1132	418	6	412	V	ABC-type multidrug transport system, ATPase and permease	1	0.334	2.45216	0.289713	0.360674	0.132615	0.534095	1	0.934	2.83658	0.35786	2.50831	0.126159	0.505216
65	COG0130	1260	116	1144	J	tRNA U55 pseudouridine synthase TruB, may also work on U342 of	1	0.812	2.96208	0.295231	0.390431	0.11574	0.633044	1	0.952	3.04011	1.14321	2.72358	0.376041	0.635961
67	COG0206	1184	82	1102	D	Cell division GTPase	1	0.892	2.35472	0.173061	0.22652	0.0848468	0.618029	1	0.764	3.93743	1.7209	3.04952	0.437062	0.605779
675	COG0077	404	5	399	E	Prephenate	1	0.918	2.38111	0.767868	0.303035	0.224875	0.702568	1	0.943	3.21532	1.70876	2.80372	0.531442	0.701714
690	COG0378	446	41	405	O	Ni2+-binding GTPase involved in regulation of expression and maturation of urease and	1	0.934	2.02228	0.296327	0.320066	0.152401	0.627842	1	0.88	2.62608	1.33076	2.08222	0.506747	0.649823
693	COG0068	443	75	368	O	Hydrogenase maturation factor HypF	1	0.916	2.40157	0.436595	0.521664	0.199507	0.707684	1	0.877	2.42415	1.55379	2.07185	0.640962	0.747815
695	COG0778	355	4	351	C	Nitroreductase	1	0.946	2.55112	0.440098	0.368803	0.158538	0.65759	1	0.906	2.72531	0.951762	2.64959	0.349231	0.660725
701	COG0327	379	45	334	H	Putative GTP cyclohydrolase 1 type 2, NIF3	3	0.785	2.13263	0.371836	0.286126	0.15426	0.665782	3	0.64	2.66253	1.68983	1.97351	0.634673	0.687944
72	COG0103	1125	15	1110	J	Ribosomal protein	1	0.832	2.3622	0.22039	0.155225	0.0795056	0.479636	1	0.744	3.11381	0.933796	1.84285	0.299888	0.44586
725	COG2233	314	5	309	F	Xanthine/uracil	1	1	2.39723	0.21339	0.214817	0.0893127	0.466013	1	0.999	3.08823	0.456545	2.18908	0.147834	0.42834
727	COG2032	421	3	418	P	Cu/Zn superoxide	1	0.719	2.46162	0.419017	0.316486	0.149394	0.586951	1	0.602	2.73671	0.537473	2.52851	0.196393	0.560157
728	COG2182	355	29	326	G	Maltose-binding periplasmic protein	1	0.938	2.53257	0.271426	0.29154	0.111145	0.637394	1	0.859	3.10208	1.51017	2.47585	0.486825	0.642476
736	COG0709	415	18	397	E	Selenophosphate	1	0.346	2.34554	0.259067	0.342992	0.128341	0.565136	1	0	2.67954	0.879867	1.9904	0.328365	0.535589
758	COG1619	386	5	381	M	Muramoyltetrapeptide carboxypeptidase LdcA (peptidoglycan	1	0.702	2.77721	0.475431	0.490979	0.173989	0.675786	1	0.496	2.91593	1.26272	3.01946	0.433042	0.734273
761	COG0438	440	24	416	M	Glycosyltransferase involved in cell wall	1	0.985	2.70598	0.378151	0.375283	0.139216	0.605012	1	0.693	3.06973	1.2422	2.49093	0.404661	0.608054
769	COG1304	352	97	255	CIR	FMN-dependent dehydrogenase, includes L-lactate dehydrogenase and type II isopentenyl diphosphate	1	0.726	2.04973	0.355976	0.36362	0.175534	0.777399	1	0.886	2.38664	1.50733	2.31468	0.631569	0.80071
81	COG2255	1107	5	1102	L	Holliday junction resolvasome RuvABC, ATP-dependent DNA helicase	2	0.757	1.31455	0.365015	0.179889	0.207259	0.919033	1	0.201	1.52797	0.844775	1.63789	0.552873	0.812403
818	COG0717	316	18	298	F	Deoxycytidine triphosphate	1	0.516	2.29725	0.28951	0.110345	0.0870293	0.388469	1	0.495	3.84793	1.62085	1.01172	0.262926	0.342075
831	COG0492	329	10	319	O	Thioredoxin	1	0.906	2.09266	0.382783	0.270333	0.156049	0.640578	1	0.337	2.39225	0.876208	2.35242	0.36627	0.674811
833	COG1009	365	16	349	CP	NADH:ubiquinone oxidoreductase subunit 5 (chain L)/Multisubunit Na+/H+ antiporter, MnhA	1	0.987	2.15123	0.296451	0.37237	0.155451	0.687417	1	0.796	2.75311	1.16556	2.4518	0.423362	0.656958
845	COG0842	344	4	340	V	ABC-type multidrug transport system, permease	1	0.868	2.58202	0.755071	0.346607	0.213337	0.66527	1	0.92	2.90288	1.33003	2.45304	0.458177	0.651606
848	COG1085	311	22	289	G	Galactose-1-phosphate	1	0.964	2.53309	0.335627	0.291251	0.123738	0.649814	1	0.963	3.30311	1.46894	2.7427	0.444715	0.637527
853	COG4174	278	6	272	Q	ABC-type microcin C transport system, permease component	1	0.994	2.62559	0.993824	0.169967	0.221625	0.531982	2	0.291	3.64756	2.83371	1.43713	0.393998	0.585438
862	COG0461	287	26	261	F	Orotate	1	0.973	2.42314	0.555957	0.295137	0.175618	0.571399	1	0.957	3.80977	2.18713	2.14455	0.562908	0.568496
896	COG0442	379	120	259	J	Prolyl-tRNA	1	0.921	1.58894	0.26322	0.2604	0.16477	0.688597	1	0.897	2.26156	1.61281	1.5213	0.672678	0.692909
929	COG2920	262	19	243	P	Sulfur relay (sulfurtransferase) protein, DsrC/TusE	1	0.917	2.09884	0.15179	0.225352	0.0898453	0.511146	2	0.928	1.9247	0.613382	1.75503	0.31869	0.61527
937	COG1119	279	9	270	P	ABC-type molybdenum transport system, ATPase component/photorepair protein	1	0.901	2.20548	0.463111	0.328219	0.179401	0.629465	1	0.924	2.73354	0.880411	2.55209	0.322078	0.627849
942	COG1883	304	16	288	C	Na+-transporting methylmalonyl-CoA/oxaloacetate decarboxylase, beta	1	0.424	1.17209	0.12216	0.195311	0.13543	0.643814	1	0.899	1.4829	0.378892	1.57973	0.255507	0.660401
964	COG1235	320	25	295	P	Phosphoribosyl 1,2-cyclic	2	0.597	2.57157	0.509258	0.417001	0.180096	0.679307	2	0.784	3.11909	1.86	2.32111	0.596329	0.670246
