# Supplementary material for: A New Analysis of Archaea–Bacteria Domain Separation: Variable Phylogenetic Distance and the Tempo of Early Evolution
Source: Mol Biol Evol. 2020 Apr 21;37(8):2332–40. doi: 10.1093/molbev/msaa089 (PMC7403611; doi:10.1093/molbev/msaa089)
Supplement: msaa089_Supplementary_Data [file msaa089_supplementary_data.zip › msaa089-suppl_data/additionalTable5a_COGs_singleSplit_corrected.xlsx]

## Sheet: additionalTable5a_COGs_corrected
General Information												IQTree results							FastTree results
COG	genes	archaeal	bacterial	functional category	annotation	HarrisGroup	HarrisSingle	SSC-ID	SCCSingle	NUTs,s=1	NUTs,s<1	splits	bootstrap-support	MeanDistAB	MeanDistAA	MeanDistBB	Dmin	Dav	splits	support	MeanDistAB	MeanDistAA	MeanDistBB	Dmin	Dav
COG ID	total number of genes	number of archaeal genes	number of bacterial genes	functional category of gene family	Gene annotation	Group number as in Harris et al, 2003 Table 1 (-1 is not present)	Single split group as in Harris et al. 2003 Table 1 (-1 is not present, 0 is a conflicting result with the COG analysis, and 1 is an matching result with the COG analysis)	ID of SSC as in Weiss et al. 2016	Single split SSC as in Weiss et al. 2016 (-1 is not present, 0 is a conflicting result with the COG analysis, and 1 is an matching result with the COG analysis)	COGs corresponding to NUTS as in Puigbo, 2009. (0 is not present, 1 overlaps with the COGs), separation score = 1	COGs corresponding to NUTS as in Puigbo, 2009. (0 is not present, 1 overlaps with the COGs), separation score < 1	number of splits in the phylogenetic tree	support value for splits, NA: no bootstrap possible	mean pairwise interdomain distance	mean pairwise intradomain distance for archaeal genes	mean pairwise intradomain distance for bacterial genes	ratio of intra:inter domain distance using min (see paper)	ratio of intra:inter domain distance using mean (see paper)	number of splits in the phylogenetic tree	Support value for splits	mean pairwise interdomain distance	mean pairwise intradomain distance for archaeal genes	mean pairwise intradomain distance for bacterial genes	ratio of intra:inter domain distance using min (see paper)	ratio of intra:inter domain distance using mean (see paper)
COG0008	779	76	703	J	Glutamyl- or glutaminyl-tRNA synthetase	5	0	447	0	0	0.97	1	1	4.323	1.92711	3.13958	0.15256	0.586016	2	0.395	4.81075	1.84179	3.78469	0.382848	0.584782
COG0012	702	85	617	J	Ribosome-binding ATPase YchF, GTP1/OBG family	6	1	21	1	1	0	1	0.73	3.09131	1.38883	1.46276	0.141509	0.461227	1	0.944	3.61564	1.35194	1.37899	0.373914	0.377656
COG0023	261	83	178	J	Translation initiation factor 1 (eIF-1/SUI1)	-1	-1	-1	-1	0	0	1	0.94	3.14275	1.24945	2.34503	0.164581	0.571869	1	0.879	3.61933	1.4962	2.8415	0.41339	0.599239
COG0048	707	82	625	J	Ribosomal protein S12	1	1	-1	-1	1	0	1	0.96	2.71705	0.630406	0.84105	0.0505241	0.270782	1	0.725	5.87906	0.73773	0.991566	0.125484	0.147073
COG0049	709	83	626	J	Ribosomal protein S7	1	1	-1	-1	1	0	1	0.13	3.19075	1.424	1.52317	0.10291	0.461832	1	0.94	3.85062	1.39416	1.74245	0.362061	0.407286
COG0051	705	84	621	J	Ribosomal protein S10	1	1	35	1	1	0	1	0.71	2.3355	0.960505	0.984295	0.0822021	0.416356	1	0.87	2.05608	0.835374	0.831812	0.404562	0.405428
COG0052	688	83	605	J	Ribosomal protein S2	1	1	-1	-1	1	0	1	0.97	3.98891	1.31256	1.84403	0.10269	0.395671	1	0.219	6.79119	1.93877	2.45628	0.285483	0.323584
COG0055	597	1	596	C	FoF1-type ATP synthase, beta subunit	-1	-1	-1	-1	0	0	1	0.84	1.61134	0	1.07604	31.1252	0.333897	1	0.648	2.30975	0	1.32566	0	0.286969
COG0056	591	1	590	C	FoF1-type ATP synthase, alpha subunit	-1	-1	-1	-1	0	0	1	1	1.83159	0	1.30493	27.3972	0.356229	1	0.87	2.31697	0	1.53509	0	0.331271
COG0080	715	83	632	J	Ribosomal protein L11	1	1	25	1	1	0	1	0.89	2.60092	1.32667	1.27086	0.136054	0.499349	1	0.8	2.89691	1.38391	1.37305	0.473971	0.475846
COG0081	709	83	626	J	Ribosomal protein L1	1	1	30	1	1	0	1	0.98	3.33323	1.64698	1.49448	0.142764	0.471235	1	0.708	3.86319	1.91863	1.52026	0.393526	0.445085
COG0085	706	87	619	K	DNA-directed RNA polymerase, beta subunit/140 kD subunit	3	1	-1	-1	1	0	1	0.74	3.62347	1.18644	1.88567	0.0868522	0.423919	1	0.87	7.74919	1.83135	2.31398	0.236327	0.267468
COG0086	619	82	537	K	DNA-directed RNA polymerase, beta' subunit/160 kD subunit	3	1	-1	-1	1	0	1	0.38	4.11147	1.18914	1.98372	0.0790857	0.385855	1	0.952	8.13028	1.64571	2.40556	0.202417	0.249147
COG0087	710	83	627	J	Ribosomal protein L3	1	1	-1	-1	1	0	1	0.98	3.68859	1.69284	1.78181	0.114427	0.471	1	0.709	4.67995	1.92305	2.16299	0.410912	0.436548
COG0088	708	83	625	J	Ribosomal protein L4	1	1	-1	-1	1	0	1	0.81	3.182	1.44251	2.18485	0.153695	0.569981	1	0.889	3.93831	1.55478	2.50963	0.394783	0.516009
COG0090	707	83	624	J	Ribosomal protein L2	1	1	26	1	1	0	1	0.94	2.84445	1.23244	1.27725	0.112108	0.441156	1	0.77	2.8793	1.30596	1.31531	0.453569	0.455192
COG0091	706	83	623	J	Ribosomal protein L22	1	1	-1	-1	1	0	1	0.97	3.47321	1.61081	1.92061	0.134591	0.50838	1	0.794	3.33424	1.53061	1.82863	0.45906	0.503749
COG0092	707	83	624	J	Ribosomal protein S3	5	1	-1	-1	1	0	1	1	3.79267	1.71804	1.65979	0.119472	0.44531	1	0.484	5.29002	2.21341	2.2162	0.418413	0.418676
COG0093	708	83	625	J	Ribosomal protein L14	1	1	33	1	1	0	1	0.78	2.63482	1.05573	1.00524	0.0884761	0.391101	1	0.81	2.97596	1.03892	1.09219	0.349105	0.358054
COG0094	708	83	625	J	Ribosomal protein L5	1	1	24	1	1	0	1	0.99	3.55235	1.38486	1.35788	0.121616	0.386046	1	0.772	2.66706	1.11614	0.98839	0.370591	0.394541
COG0096	708	83	625	J	Ribosomal protein S8	1	1	27	1	1	0	1	0.6	2.87796	1.1703	1.84899	0.10899	0.524553	1	0.679	3.04171	1.12649	1.7261	0.370347	0.468912
COG0097	707	83	624	J	Ribosomal protein L6P/L9E	1	1	-1	-1	1	0	1	0.42	3.23681	1.49389	1.84854	0.152557	0.516316	1	0.871	3.21507	1.48914	1.81216	0.463175	0.513409
COG0098	709	83	626	J	Ribosomal protein S5	1	1	28	1	1	0	1	0.86	3.64877	1.27949	1.8826	0.087092	0.43331	1	0.048	3.68696	1.36369	1.99231	0.369869	0.455117
COG0100	703	83	620	J	Ribosomal protein S11	1	1	36	1	1	0	1	0.98	2.50607	0.774244	1.42119	0.0714636	0.438023	1	0.71	3.54788	1.06216	1.38181	0.299378	0.344426
COG0102	705	82	623	J	Ribosomal protein L13	1	0	-1	-1	1	0	1	0.69	4.42609	1.74791	1.70172	0.124262	0.389693	2	0.658	5.33799	1.88713	1.80448	0.338046	0.345787
COG0103	709	83	626	J	Ribosomal protein S9	1	1	72	1	1	0	1	0.88	3.31502	1.25347	1.96301	0.106059	0.485138	1	0.868	3.992	1.53139	2.13561	0.383615	0.459294
COG0130	622	19	603	J	tRNA U55 pseudouridine synthase TruB, may also work on U342 of tmRNA	-1	-1	65	0	1	0	1	0.19	3.64263	1.68125	3.02901	0.207484	0.646547	4	0.671	3.88879	2.85059	3.00156	0.733026	0.752437
COG0162	641	7	634	J	Tyrosyl-tRNA synthetase	5	1	-1	-1	0	0	1	1	3.22619	1.25739	2.60826	0.169623	0.599104	1	0.88	4.99598	1.98813	3.12405	0.397945	0.511628
COG0173	621	3	618	J	Aspartyl-tRNA synthetase	-1	-1	-1	-1	0	0	1	0.88	2.03377	0.516552	1.86812	0.160133	0.58627	1	0.692	1.92042	0.54492	1.74389	0.283751	0.595915
COG0180	731	92	639	J	Tryptophanyl-tRNA synthetase	3	1	-1	-1	1	0	1	0.67	4.54914	2.42935	2.44677	0.113091	0.535938	1	0.963	5.634	3.13079	2.75119	0.488319	0.522007
COG0184	708	83	625	J	Ribosomal protein S15P/S13E	1	1	-1	-1	0	0	1	0.74	3.40578	1.3961	1.50946	0.104941	0.426564	1	0.76	4.36243	1.37698	1.44302	0.315646	0.323215
COG0185	704	83	621	J	Ribosomal protein S19	1	1	-1	-1	1	0	1	0.7	3.37801	1.23593	1.22936	0.0992152	0.364902	1	0.837	3.94746	1.33411	1.44227	0.337968	0.351667
COG0186	705	83	622	J	Ribosomal protein S17	1	1	-1	-1	1	0	1	0.14	3.45412	1.34798	2.04794	0.118223	0.491574	1	0.787	2.59547	1.04148	1.54904	0.40127	0.499048
COG0194	610	1	609	F	Guanylate kinase	-1	-1	-1	-1	0	0	1	1	4.34761	0	2.40263	11.5691	0.276316	1	0.745	6.26994	0	2.6793	0	0.213662
COG0195	669	78	591	K	Transcription antitermination factor NusA, contains S1 and KH domains	-1	-1	-1	-1	1	0	1	0.91	4.14216	1.65007	2.47514	0.117303	0.497954	1	0.68	7.83561	3.26246	2.95438	0.377045	0.396704
COG0196	605	1	604	H	FAD synthase	-1	-1	-1	-1	0	0	1	0.84	3.49023	0	2.97766	14.4391	0.426572	1	0.252	5.14248	0	2.75903	0	0.268259
COG0197	710	83	627	J	Ribosomal protein L16/L10AE	1	1	-1	-1	1	0	1	0.79	2.85361	1.33487	1.2711	0.105605	0.45661	1	0.685	3.46206	1.41757	1.1802	0.340895	0.375176
COG0198	702	83	619	J	Ribosomal protein L24	1	1	-1	-1	1	0	1	0.99	3.26359	1.46527	1.72659	0.142643	0.48901	1	0.706	3.91762	1.49871	1.93992	0.382557	0.438868
COG0199	647	7	640	J	Ribosomal protein S14	1	1	-1	-1	0	0	1	0.9	3.38375	0.511513	1.89074	0.0837936	0.35497	1	0.756	3.57537	0.64884	1.68041	0.181475	0.325735
COG0200	709	83	626	J	Ribosomal protein L15	5	1	-1	-1	1	0	1	0.99	3.86348	1.86137	2.0995	0.149594	0.512603	1	0.849	5.48426	2.11541	2.20091	0.385724	0.393519
COG0201	705	83	622	U	Preprotein translocase subunit SecY	2	1	-1	-1	1	0	1	0.7	4.47706	1.95867	2.19442	0.101766	0.463819	1	0.714	6.34164	2.36521	2.60822	0.372965	0.392125
COG0202	709	81	628	K	DNA-directed RNA polymerase, alpha subunit/40 kD subunit	3	1	-1	-1	0	0	1	0.96	4.52591	2.1663	2.19789	0.11437	0.482134	1	0.825	4.48543	1.87288	1.80482	0.402373	0.40996
COG0204	1132	1	1131	I	1-acyl-sn-glycerol-3-phosphate acyltransferase	-1	-1	-1	-1	0	0	1	0.77	6.37838	0	4.72603	7.91139	0.370473	1	0.566	7.30389	0	5.00533	0	0.342648
COG0219	424	2	422	J	tRNA(Leu) C34 or U34 (ribose-2'-O)-methylase TrmL, contains SPOUT domain	-1	-1	-1	-1	0	0	1	0.96	4.31279	1.19026	2.46349	0.198074	0.423594	1	0.739	6.16314	1.78014	2.8419	0.288837	0.374975
COG0231	718	82	636	J	Translation elongation factor P (EF-P)/translation initiation factor 5A (eIF-5A)	1	1	-1	-1	1	0	1	0.47	5.28482	1.29104	2.08904	0.0709731	0.319792	1	0.872	6.67413	1.32248	1.83136	0.19815	0.236273
COG0234	710	8	702	O	Co-chaperonin GroES (HSP10)	-1	-1	-1	-1	0	0	1	0.97	2.61978	0.555502	2.01336	0.138482	0.490282	1	0.876	1.88796	0.459458	1.44278	0.243362	0.503782
COG0242	742	1	741	J	Peptide deformylase	-1	-1	-1	-1	0	0	1	0.99	2.76526	0	3.1016	18.1956	0.560815	1	0.731	2.4975	0	2.72749	0	0.546043
COG0244	707	82	625	J	Ribosomal protein L10	1	1	-1	-1	1	0	1	0.16	3.92071	1.9253	2.43496	0.15916	0.556054	1	0.74	4.24178	2.07457	2.59467	0.489081	0.550388
COG0250	789	83	706	K	Transcription antitermination factor NusG	3	1	-1	-1	1	0	1	0.67	4.55108	1.90564	2.67947	0.118692	0.503738	1	0	5.5194	2.09362	2.98976	0.37932	0.460501
COG0256	703	83	620	J	Ribosomal protein L18	1	1	-1	-1	1	0	1	0.99	4.05478	1.57243	1.70395	0.123849	0.404015	1	0.89	4.63712	1.67431	1.96984	0.361068	0.392933
COG0258	238	84	154	L	5'-3' exonuclease	3	1	-1	-1	0	0	1	0.73	4.48319	1.54869	2.72382	0.153464	0.476503	1	0.817	4.98119	1.57651	3.00841	0.316493	0.460224
COG0271	276	18	258	T	Stress-induced morphogen (activity unknown)	-1	-1	-1	-1	0	0	1	0.81	3.04279	0.678697	2.53336	0.165559	0.527814	1	0.875	2.38847	0.505749	1.90287	0.211746	0.504219
COG0282	457	1	456	C	Acetate kinase	-1	-1	-1	-1	0	0	1	0.73	2.00652	0	2.29966	25.0886	0.573046	1	0.466	2.05055	0	2.39999	0	0.585207
COG0283	552	1	551	F	Cytidylate kinase	-1	-1	-1	-1	0	0	1	0.97	4.87651	0	2.59941	10.3228	0.266524	1	0.836	5.07566	0	2.30015	0	0.226586
COG0304	942	2	940	IQ	3-oxoacyl-(acyl-carrier-protein) synthase	-1	-1	-1	-1	0	0	1	0.69	2.29111	0.3876	2.58846	0.19191	0.649479	1	0.973	2.24759	0.39293	2.50712	0.174823	0.645146
COG0305	630	1	629	L	Replicative DNA helicase	-1	-1	-1	-1	0	0	1	0.51	5.62857	0	2.49925	8.92897	0.222015	1	0.182	9.94677	0	2.64625	0	0.133021
COG0315	511	74	437	H	Molybdenum cofactor biosynthesis enzyme	-1	-1	267	1	0	0	1	0.6	2.25796	1.41183	1.82067	0.251026	0.7158	1	0.869	2.9628	1.729	1.77548	0.583571	0.591414
COG0331	600	2	598	I	Malonyl CoA-acyl carrier protein transacylase	-1	-1	-1	-1	0	0	1	0.99	2.52106	0.541349	2.36615	0.223633	0.576641	1	0.079	2.09592	0.44071	1.82911	0.21027	0.541485
COG0341	500	47	453	U	Preprotein translocase subunit SecF	-1	-1	-1	-1	0	0	1	0.67	4.08157	1.70653	2.71207	0.159227	0.541287	1	0.746	5.85309	2.39348	3.31643	0.408926	0.487769
COG0355	596	1	595	C	FoF1-type ATP synthase, epsilon subunit	-1	-1	-1	-1	0	0	1	1	3.89147	0	3.11345	12.9449	0.400035	1	0	4.23901	0	3.21435	0	0.379139
COG0356	599	1	598	C	FoF1-type ATP synthase, membrane subunit a	-1	-1	-1	-1	0	0	1	0.86	3.70104	0	3.93767	13.6077	0.531968	1	0.482	4.53534	0	4.64843	0	0.512467
COG0357	593	4	589	J	16S rRNA G527 N7-methylase RsmG (former glucose-inhibited division protein B)	-1	-1	-1	-1	0	0	1	0.73	6.02124	2.87096	4.0199	0.248594	0.572213	2	0.597	6.99174	3.9406	3.43378	0.49112	0.527364
COG0361	716	84	632	J	Translation initiation factor IF-1	1	1	-1	-1	1	0	1	0.97	4.01973	1.77968	1.19372	0.0796123	0.36985	1	0.742	3.86507	1.65019	1.25125	0.323734	0.375342
COG0362	270	1	269	G	6-phosphogluconate dehydrogenase	-1	-1	-1	-1	0	0	1	0.41	1.72719	0	1.47979	29.0882	0.428382	1	0.757	2.28595	0	1.66724	0	0.36467
COG0373	537	69	468	H	Glutamyl-tRNA reductase	-1	-1	268	0	0	0	1	0.91	3.3829	2.34419	2.78271	0.249649	0.757768	6	0.668	3.65965	2.78013	3.12473	0.759672	0.806753
COG0387	142	1	141	P	Ca2+/H+ antiporter	-1	-1	-1	-1	0	0	1	0.37	2.4754	0	2.70056	0	0.545479	1	0.319	3.73336	0	3.6523	0	0.489145
COG0391	391	50	341	HG	Archaeal 2-phospho-L-lactate transferase/Bacterial gluconeogenesis factor, CofD/UPF0052 family	-1	-1	1568	0	0	0	1	0.96	4.5645	1.53837	3.31032	0.152452	0.531131	2	0.873	6.06634	2.14998	4.6577	0.354412	0.561103
COG0397	270	3	267	S	Uncharacterized conserved protein YdiU, UPF0061 family	-1	-1	-1	-1	0	0	1	0.95	3.02879	0.311904	2.43181	0.139939	0.452939	1	0.759	2.43507	0.308887	2.46154	0.126849	0.56886
COG0435	187	18	169	C	Glutathionyl-hydroquinone reductase	-1	-1	-1	-1	0	0	1	0.87	1.79033	0.528477	1.72026	0.222355	0.628023	1	0.779	1.73196	0.476786	1.70063	0.275286	0.628596
COG0466	543	9	534	O	ATP-dependent Lon protease, bacterial type	-1	-1	163	1	0	0	1	0.45	2.28196	0.669732	1.96713	0.193804	0.577763	1	0.934	2.52723	0.644454	2.31927	0.255004	0.586358
COG0480	842	81	761	J	Translation elongation factor EF-G, a GTPase	1	1	11	1	1	0	1	0.99	2.70832	1.11002	1.52348	0.105456	0.486187	1	0.921	2.88609	1.00371	1.53998	0.347775	0.440681
COG0510	259	5	254	H	Thiamine kinase and related kinases	-1	-1	-1	-1	0	0	1	0.99	6.37419	1.91265	5.37167	0.231056	0.571392	1	0.939	5.79181	1.80789	5.24902	0.312145	0.609213
COG0522	720	83	637	J	Ribosomal protein S4 or related protein	1	1	-1	-1	1	0	1	0.62	4.05063	1.54227	1.88094	0.106336	0.422553	1	0.462	5.51778	1.72703	1.94074	0.312994	0.33236
COG0532	555	78	477	J	Translation initiation factor IF-2, a GTPase	1	1	-1	-1	1	0	1	0.97	3.78436	1.40495	2.5349	0.147651	0.520544	1	0.442	6.84479	2.56339	3.15488	0.374503	0.41771
COG0533	659	42	617	J	tRNA A37 threonylcarbamoyltransferase TsaD	5	1	60	1	0	0	1	1	3.15654	1.23059	2.4695	0.163509	0.586099	1	0.989	3.4516	1.35973	2.3849	0.39394	0.542447
COG0541	687	82	605	U	Signal recognition particle GTPase	2	1	49	1	1	0	1	0.95	2.55094	1.36378	1.88101	0.159483	0.635998	1	0.913	3.87673	2.17649	2.56558	0.561424	0.611607
COG0552	665	79	586	U	Signal recognition particle GTPase	2	1	45	1	1	0	1	0.86	3.00515	1.63514	2.33861	0.215278	0.661158	1	0.793	4.34439	2.434	3.26733	0.560263	0.656172
COG0564	858	1	857	J	Pseudouridylate synthase, 23S rRNA- or tRNA-specific	-1	-1	-1	-1	0	0	1	0.87	3.60783	0	3.49119	0	0.483835	1	0.363	3.63502	0	3.59327	0	0.494257
COG0566	1100	2	1098	J	tRNA G18 (ribose-2'-O)-methylase SpoU	-1	-1	-1	-1	0	0	1	1	5.81738	0.700812	3.88187	0.114149	0.393878	1	0.84	3.40412	0.7091	3.63298	0.208306	0.637768
COG0575	384	79	305	I	CDP-diglyceride synthetase	5	1	-1	-1	0	0	1	0.52	5.15752	2.1231	3.43385	0.192486	0.538723	1	0.518	6.1951	2.41816	3.64695	0.390333	0.489508
COG0587	705	1	704	L	DNA polymerase III, alpha subunit	-1	-1	-1	-1	0	0	1	0.94	4.59479	0	2.86642	0	0.31192	1	0.979	7.85459	0	3.14591	0	0.200259
COG0592	664	22	642	L	DNA polymerase III sliding clamp (beta) subunit, PCNA homolog	3	1	-1	-1	0	0	1	0.99	5.0366	1.92491	2.9533	0.144973	0.484276	1	0.979	5.24694	1.863	2.81752	0.355064	0.446024
COG0625	521	2	519	O	Glutathione S-transferase	-1	-1	-1	-1	0	0	1	0.9	3.99792	0.404762	3.80246	0.151132	0.526176	2	0.79	4.68315	0.46381	3.72558	0.099038	0.447283
COG0627	472	5	467	V	S-formylglutathione hydrolase FrmB	-1	-1	-1	-1	0	0	1	1	4.81802	1.47465	4.20591	0.178811	0.589512	1	0.998	5.07346	1.56766	4.43472	0.308992	0.591546
COG0638	210	95	115	O	20S proteasome, alpha and beta subunits	-1	-1	-1	-1	0	0	1	0.94	3.37949	1.94192	2.68048	0.164936	0.683891	1	0.999	3.70776	2.04491	2.95376	0.551522	0.674082
COG0643	39	1	38	NT	Chemotaxis protein histidine kinase CheA	-1	-1	281	1	0	0	1	0.54	2.185	0	3.08834	0	0.706715	1	0.34	2.30811	0	3.44703	0	0.746723
COG0645	161	6	155	R	Predicted kinase	-1	-1	-1	-1	0	0	1	1	3.93103	0.910006	4.2194	0.223847	0.652425	1	0.815	3.63225	0.811203	3.97526	0.223333	0.658884
COG0646	113	3	110	E	Methionine synthase I (cobalamin-dependent), methyltransferase domain	-1	-1	-1	-1	0	0	1	0.97	2.29749	0.423875	2.28767	0.197304	0.59011	1	0.943	2.62843	0.44828	2.5722	0.17055	0.574579
COG0692	372	1	371	L	Uracil DNA glycosylase	-1	-1	-1	-1	0	0	1	1	2.73118	0	2.29133	0	0.419477	1	0.853	2.16167	0	2.02187	0	0.467664
COG0698	440	4	436	G	Ribose 5-phosphate isomerase RpiB	-1	-1	-1	-1	0	0	1	1	2.34224	0.627292	2.23598	0.213112	0.611226	1	0.825	2.17308	0.548595	2.05787	0.25245	0.599717
COG0699	352	1	351	L	Replication fork clamp-binding protein CrfC (dynamin-like GTPase family)	-1	-1	-1	-1	0	0	1	0.58	4.98694	0	5.47436	0	0.548869	1	1	5.9985	0	6.68357	0	0.557104
COG0709	253	14	239	E	Selenophosphate synthase	-1	-1	736	1	0	0	1	0.73	3.90192	2.35024	2.03758	0.222707	0.562264	1	0.645	5.71398	3.84918	2.1161	0.370338	0.521991
COG0711	617	1	616	C	FoF1-type ATP synthase, membrane subunit b or b'	-1	-1	-1	-1	0	0	1	1	3.47872	0	3.34247	0	0.480416	1	0.969	3.03258	0	2.89571	0	0.477434
COG0724	232	3	229	J	RNA recognition motif (RRM) domain	-1	-1	-1	-1	0	0	1	1	2.10986	0.522545	2.09093	0.239262	0.619349	1	0.809	1.76712	0.5111	1.85458	0.289227	0.669358
COG0750	695	83	612	OK	Membrane-associated protease RseP, regulator of RpoE activity	-1	-1	1938	0	1	0	1	0.97	5.21077	3.33581	3.51939	0.214586	0.657792	4	0.72	5.44728	3.66923	3.86546	0.67359	0.691601
COG0751	408	1	407	J	Glycyl-tRNA synthetase, beta subunit	-1	-1	-1	-1	0	0	1	0.12	4.62412	0	2.4856	0	0.268765	1	0	8.08488	0	2.55388	0	0.157942
COG0756	492	1	491	FV	dUTPase	-1	-1	-1	-1	0	0	1	0.92	2.45374	0	2.28106	0	0.464812	1	0.311	2.17708	2.17708	0	2.09383	0
COG0763	406	1	405	M	Lipid A disaccharide synthetase	-1	-1	-1	-1	0	0	1	0.99	5.23849	0	2.72377	0	0.259977	1	0.837	6.51284	0	2.70718	0	0.207834
COG0780	241	6	235	J	NADPH-dependent 7-cyano-7-deazaguanine reductase QueF, C-terminal domain, T-fold superfamily	-1	-1	-1	-1	0	0	1	0.8	4.34186	2.09296	2.3635	0.281337	0.513198	2	0.712	6.96403	5.4107	3.19401	0.458643	0.617796
COG0781	722	6	716	K	Transcription termination factor NusB	-1	-1	-1	-1	0	0	1	1	4.78328	1.04276	4.40854	0.137264	0.569828	1	0.983	5.51237	1.17504	4.47742	0.213164	0.512706
COG0787	616	1	615	M	Alanine racemase	-1	-1	-1	-1	0	0	1	0.97	2.59603	0	3.33585	0	0.642491	1	0.521	3.00672	0	3.63006	0	0.603658
COG0796	521	2	519	M	Glutamate racemase	-1	-1	-1	-1	0	0	1	1	3.5136	1.1452	2.96334	0.261905	0.584663	1	0.981	4.01933	1.62341	3.58146	0.403901	0.64748
COG0800	403	15	388	G	2-keto-3-deoxy-6-phosphogluconate aldolase	-1	-1	-1	-1	0	0	1	0.97	2.97962	0.849933	2.62969	0.189185	0.583902	1	0.968	2.53937	0.726159	2.21752	0.28596	0.579608
COG0805	570	47	523	U	Sec-independent protein secretion pathway component TatC	-1	-1	3856	0	0	0	1	0.81	4.13095	2.99517	3.10088	0.200943	0.737851	4	0.543	4.20143	3.98984	3.29704	0.784743	0.867191
COG0809	558	1	557	J	S-adenosylmethionine:tRNA-ribosyltransferase-isomerase (queuine synthetase)	-1	-1	-1	-1	0	0	1	0.98	2.14801	0	2.33173	0	0.542765	1	0.702	2.28316	0	2.17962	0	0.477324
COG0812	601	1	600	M	UDP-N-acetylenolpyruvoylglucosamine reductase	-1	-1	-1	-1	0	0	1	0.94	3.94888	0	3.30658	0	0.418673	1	0.883	3.8627	0	3.12781	0	0.404874
COG0814	123	2	121	E	Amino acid permease	-1	-1	-1	-1	0	0	1	0.97	3.49761	0.595915	3.31788	0.176883	0.559496	1	0.997	3.92744	0.61573	3.61508	0.156776	0.538623
COG0816	596	2	594	K	RNase H-fold protein, predicted Holliday junction resolvase in Firmicutes and mycoplasms, involved in anti-termination at Rho-dependent terminators	-1	-1	-1	-1	0	0	1	0.99	4.80053	2.97786	3.21037	0.376122	0.644536	2	0.781	4.8475	4.94197	2.64392	0.545419	0.782454
COG0820	583	2	581	J	Adenine C2-methylase RlmN of 23S rRNA A2503 and tRNA A37	-1	-1	-1	-1	0	0	1	0.94	3.627	0.849494	2.57599	0.185057	0.47222	1	0.511	6.25708	1.2017	2.76915	0.192054	0.317308
COG0845	1688	1	1687	MV	Multidrug efflux pump subunit AcrA (membrane-fusion protein)	-1	-1	-1	-1	0	0	1	0.99	6.59534	0	4.7535	0	0.360368	1	0.615	7.31851	0	4.69175	0	0.32054
COG0848	624	3	621	U	Biopolymer transport protein ExbD	-1	-1	-1	-1	0	0	1	0.9	4.76719	1.55374	3.57997	0.196437	0.538443	1	0.263	4.88921	1.82534	3.59338	0.37334	0.55415
COG1015	180	1	179	G	Phosphopentomutase	-1	-1	-1	-1	0	0	1	0.77	4.2538	0	1.71664	0	0.201777	1	0.739	7.58592	7.58592	0	2.00224	0
COG1027	222	7	215	E	Aspartate ammonia-lyase	-1	-1	494	1	0	0	1	0.99	1.71758	0.901154	1.47955	0.226045	0.693043	1	1	2.17876	1.26123	1.72174	0.578878	0.684558
COG1035	89	20	69	C	Coenzyme F420-reducing hydrogenase, beta subunit	-1	-1	3739	1	0	0	1	0.97	3.51647	1.05295	2.84398	0.179753	0.554097	1	0.944	3.97435	1.06125	3.21276	0.267024	0.537698
COG1038	179	1	178	C	Pyruvate carboxylase	-1	-1	-1	-1	0	0	1	0.72	2.77563	0	1.75589	0	0.316303	1	0.814	3.38516	0	2.13977	0	0.316051
COG1043	430	1	429	M	Acyl-[acyl carrier protein]--UDP-N-acetylglucosamine O-acyltransferase	-1	-1	-1	-1	0	0	1	0.99	3.47182	0	2.1301	0	0.30677	1	0.835	4.8836	0	2.16919	0	0.222089
COG1049	198	1	197	C	Aconitase B	-1	-1	-1	-1	0	0	1	1	1.14273	0	1.10014	0	0.481365	1	0.153	1.54882	0	1.64996	0	0.532651
COG1057	577	4	573	H	Nicotinic acid mononucleotide adenylyltransferase	-1	-1	-1	-1	0	0	1	1	4.76839	1.07958	3.39428	0.189242	0.469117	1	1	4.02266	1.03421	2.71243	0.257095	0.46569
COG1093	117	83	34	J	Translation initiation factor 2, alpha subunit (eIF-2alpha)	-1	-1	-1	-1	0	0	1	0.85	4.13918	1.66207	1.16975	0.125153	0.342075	1	0.557	4.98557	1.83364	1.25365	0.251455	0.309622
COG1096	54	53	1	J	Exosome complex RNA-binding protein Csl4, contains S1 and Zn-ribbon domains	-1	-1	-1	-1	0	0	1	0.73	3.94133	2.3437	0	0	0.297323	1	0.225	4.51606	2.23237	0	0	0.247159
COG1097	54	53	1	J	Exosome complex RNA-binding protein Rrp4, contains S1 and KH domains	-1	-1	-1	-1	0	0	1	0.61	3.01688	1.9001	0	0	0.314912	1	0.558	2.79284	1.58142	0	0	0.283121
COG1111	11	10	1	L	ERCC4-related helicase	-1	-1	-1	-1	0	0	1	0	3.12646	1.72171	0	0	0.275345	1	0.772	3.28953	1.72829	0	0	0.262695
COG1118	191	1	190	P	ABC-type sulfate/molybdate transport systems, ATPase component	-1	-1	-1	-1	0	0	1	0.96	2.60558	0	1.73831	0	0.333575	1	0.952	4.14656	0	1.96967	0	0.237506
COG1159	583	1	582	J	GTPase Era, involved in 16S rRNA processing	-1	-1	-1	-1	0	0	1	1	7.3173	0	2.69554	0	0.18419	1	0.562	11.9819	0	2.72131	0	0.113559
COG1160	626	1	625	R	Predicted GTPases	-1	-1	-1	-1	0	0	1	0.89	4.28456	0	2.39016	0	0.278927	1	0.788	5.49585	0	2.7674	0	0.251772
COG1161	249	34	215	J	Ribosome biogenesis GTPase A	-1	-1	618	0	0	0	1	0.97	3.80423	1.74265	2.41111	0.205568	0.54594	3	0.526	2.86949	1.4444	1.89638	0.503364	0.582121
COG1162	507	7	500	J	Putative ribosome biogenesis GTPase RsgA	-1	-1	1258	0	0	0	1	0.58	3.60738	0.941708	3.26707	0.193618	0.583356	2	0.55	3.49391	1.20306	3.42911	0.344329	0.662891
COG1163	93	83	10	J	Ribosome-interacting GTPase 1	-1	-1	1794	1	0	0	1	0.62	2.26852	1.7413	1.3064	0.323008	0.671738	1	0.292	2.75185	1.96612	1.63149	0.592869	0.653672
COG1165	249	18	231	H	2-succinyl-5-enolpyruvyl-6-hydroxy-3-cyclohexene-1-carboxylate synthase	-1	-1	-1	-1	0	0	1	1	2.95238	0.797775	2.93715	0.221405	0.632529	1	1	2.87096	0.765511	3.08265	0.26664	0.670188
COG1185	624	1	623	J	Polyribonucleotide nucleotidyltransferase (polynucleotide phosphorylase)	-1	-1	-1	-1	0	0	1	0.9	4.30474	0	1.89705	0	0.220344	1	0.972	10.7499	0	2.25899	0	0.10507
COG1186	658	1	657	J	Protein chain release factor B	-1	-1	-1	-1	0	0	1	0.22	5.24127	0	2.25089	0	0.214727	1	0.838	7.28148	0	2.21697	0	0.152234
COG1190	559	19	540	J	Lysyl-tRNA synthetase (class II)	-1	-1	-1	-1	0	0	1	0.49	2.26689	1.34313	2.11199	0.234012	0.762084	2	0.618	2.79592	1.95427	2.46173	0.698971	0.789723
COG1218	288	2	286	P	3'-Phosphoadenosine 5'-phosphosulfate (PAPS) 3'-phosphatase	-1	-1	-1	-1	0	0	1	0.94	2.72574	0.960252	2.87937	0.301984	0.704327	1	0.916	3.11967	1.14423	3.08568	0.366779	0.677942
COG1231	264	3	261	E	Monoamine oxidase	-1	-1	-1	-1	0	0	1	0.38	3.52546	0.634242	4.15849	0.22454	0.679732	1	0.824	3.64722	0.619087	4.26693	0.169742	0.669829
COG1242	164	5	159	R	Radical SAM superfamily enzyme	-1	-1	-1	-1	0	0	1	0.67	2.42218	0.707984	2.28357	0.239418	0.617535	1	0.935	2.47223	0.741404	2.32751	0.299892	0.620677
COG1258	83	82	1	J	tRNA U54 and U55 pseudouridine synthase Pus10	-1	-1	-1	-1	0	0	1	0.78	2.09494	2.13633	0	0	0.509879	1	0.893	2.49444	2.47445	0	0	0.495992
COG1272	309	1	308	U	Predicted membrane channel-forming protein YqfA, hemolysin III family	-1	-1	-1	-1	0	0	1	0.66	4.13419	0	2.67981	0	0.324103	1	0.633	4.49839	0	2.35004	0	0.261209
COG1299	38	4	34	G	Phosphotransferase system, fructose-specific IIC component	-1	-1	-1	-1	0	0	1	0.51	1.99488	0.481759	2.02606	0.208051	0.628565	1	0.952	2.028	0.452778	2.08602	0.223264	0.625937
COG1308	87	82	5	K	Transcription factor homologous to NACalpha-BTF3	-1	-1	-1	-1	0	0	1	0.42	5.39433	1.69243	2.89427	0.317998	0.42514	1	0.173	7.06524	1.84042	3.32502	0.26049	0.365553
COG1316	482	1	481	M	Anionic cell wall polymer biosynthesis enzyme, LytR-Cps2A-Psr (LCP) family	-1	-1	-1	-1	0	0	1	0.95	5.11193	0	3.71765	0	0.363625	1	0.78	6.70832	0	3.95391	0	0.294702
COG1323	96	11	85	R	Predicted nucleotidyltransferase	-1	-1	-1	-1	0	0	1	0.57	3.59904	1.85109	2.31207	0.290999	0.578371	1	0.922	4.30971	2.37664	2.5765	0.551461	0.574648
COG1339	74	70	4	H	Archaeal CTP-dependent riboflavin kinase	-1	-1	-1	-1	0	0	1	0.63	3.01444	2.37909	1.772	0.370801	0.688535	1	0.82	3.17818	2.4083	1.99935	0.629087	0.693423
COG1345	279	1	278	N	Flagellar capping protein FliD	-1	-1	-1	-1	0	0	1	0.93	5.0688	0	3.13574	0	0.309318	1	0.425	4.90842	0	2.73696	0	0.278803
COG1356	37	36	1	K	Transcriptional regulator	-1	-1	-1	-1	0	0	1	0.39	3.87262	1.9975	0	0	0.2579	1	0.122	5.3481	2.57863	0	0	0.241078
COG1358	183	83	100	J	Ribosomal protein L7Ae or related RNA K-turn-binding protein	-1	-1	-1	-1	0	0	1	0.99	2.89696	1.12878	2.80055	0.256781	0.678181	1	0.29	2.54374	0.85953	2.28628	0.337899	0.618342
COG1410	469	3	466	E	Methionine synthase I, cobalamin-binding domain	-1	-1	-1	-1	0	0	1	1	2.43358	0.417463	2.31987	0.171968	0.562408	1	0.509	3.42678	0.496273	3.18858	0.144822	0.537655
COG1412	83	81	2	J	rRNA-processing protein FCF1	-1	-1	-1	-1	0	0	1	0.82	3.70523	2.44425	2.42536	0.492994	0.657128	1	0.493	3.33651	1.98951	2.34496	0.596286	0.649553
COG1415	68	37	31	S	Uncharacterized protein	-1	-1	1972	1	0	0	1	1	2.13646	1.79207	1.4221	0.373443	0.752215	1	0.507	2.75102	2.22429	1.69362	0.615632	0.712081
COG1422	66	61	5	S	Uncharacterized archaeal membrane protein, DUF106 family, distantly related to YidC/Oxa1	-1	-1	-1	-1	0	0	1	0.69	3.34925	2.49418	2.44623	0.415942	0.737541	1	0.301	3.93343	2.68686	3.14093	0.683084	0.740803
COG1441	50	1	49	H	O-succinylbenzoate synthase	-1	-1	-1	-1	0	0	1	0.56	3.37484	0	1.82782	0	0.2708	1	0.123	4.45275	0	2.05882	0	0.231185
COG1444	120	47	73	J	tRNA(Met) C34 N-acetyltransferase TmcA	-1	-1	-1	-1	0	0	1	0.41	3.98897	2.10503	2.8463	0.311872	0.620627	1	0.897	4.79428	2.24062	3.93974	0.467353	0.644556
COG1445	101	4	97	G	Phosphotransferase system fructose-specific component IIB	-1	-1	-1	-1	0	0	1	0.98	1.94332	0.620018	1.93579	0.290629	0.657587	1	0.334	2.70675	0.743925	2.65337	0.274841	0.62756
COG1482	281	2	279	G	Mannose-6-phosphate isomerase, class I	-1	-1	-1	-1	0	0	1	1	4.49416	1.65018	3.61235	0.29106	0.585485	1	0.97	4.22746	1.84892	3.42614	0.437359	0.623904
COG1490	440	2	438	J	D-Tyr-tRNAtyr deacylase	-1	-1	-1	-1	0	0	1	0.89	2.11219	0.675486	1.8367	0.276926	0.594686	1	0.929	1.88442	0.75021	1.86347	0.398112	0.693498
COG1494	290	7	283	G	Fructose-1,6-bisphosphatase/sedoheptulose 1,7-bisphosphatase or related protein	-1	-1	-1	-1	0	0	1	0.92	1.80671	0.344158	1.70877	0.170534	0.568138	1	0.175	1.46459	0.270822	1.40797	0.184913	0.573126
COG1508	415	1	414	K	DNA-directed RNA polymerase specialized sigma subunit, sigma54 homolog	-1	-1	-1	-1	0	0	1	0.7	4.20752	0	2.62905	0	0.312422	1	0.908	5.919	0	2.94604	0	0.248863
COG1513	97	1	96	P	Cyanate lyase	-1	-1	-1	-1	0	0	1	1	1.9627	0	1.51842	0	0.386819	1	0.996	2.42657	0	1.69427	0	0.349109
COG1530	516	4	512	J	Ribonuclease G or E	-1	-1	-1	-1	0	0	1	0.85	6.17237	2.52079	3.18998	0.255963	0.462608	1	0.944	22.129	6.27268	5.63466	0.254628	0.269043
COG1531	49	40	9	S	Uncharacterized protein, UPF0248 family	-1	-1	-1	-1	0	0	1	1	3.61671	2.66919	1.57284	0.286938	0.58645	1	0	3.38045	2.45844	1.42735	0.422237	0.574744
COG1534	293	62	231	J	RNA-binding protein YhbY	-1	-1	-1	-1	0	0	1	0.53	3.04805	2.02881	2.27271	0.220961	0.705618	1	0.165	3.2416	2.33582	2.34042	0.720578	0.721287
COG1535	35	1	34	Q	Isochorismate hydrolase	-1	-1	-1	-1	0	0	1	0.46	3.62785	0	1.67839	0	0.23132	1	0.038	4.46075	0	1.84318	0	0.2066
COG1537	87	82	5	J	Stalled ribosome rescue protein Dom34, pelota family	-1	-1	-1	-1	0	0	1	0.43	4.14218	2.12652	2.85905	0.342879	0.601804	1	0.269	4.83562	2.01101	3.53502	0.415874	0.573455
COG1542	16	4	12	S	Uncharacterized protein	-1	-1	-1	-1	0	0	1	0.79	2.43156	1.75005	1.2976	0.409188	0.626686	1	0.691	2.81873	2.05737	1.43509	0.509128	0.61951
COG1548	57	27	30	S	Uncharacterized protein, hydantoinase/oxoprolinase family	-1	-1	-1	-1	0	0	1	0.99	2.82492	1.67993	1.83715	0.357608	0.62251	1	0.813	3.19785	1.95802	2.14364	0.612293	0.641315
COG1599	89	87	2	L	ssDNA-binding replication factor A, large subunit	-1	-1	-1	-1	0	0	1	0.72	4.78714	3.18099	2.91879	0.409321	0.637101	1	0.787	5.03817	3.14325	3.13852	0.622949	0.623418
COG1627	14	13	1	S	Uncharacterized protein	-1	-1	-1	-1	0	0	1	0.86	3.29428	2.30414	0	0	0.349718	1	0.919	3.49156	2.43319	0	0	0.34844
COG1636	176	1	175	R	Predicted ATPase, Adenine nucleotide alpha hydrolases (AANH) superfamily	-1	-1	-1	-1	0	0	1	0.91	2.5036	0	2.60613	0	0.520477	1	0.813	2.46515	0	2.3557	0	0.477802
COG1650	78	75	3	J	D-tyrosyl-tRNA(Tyr) deacylase	-1	-1	-1	-1	0	0	1	0.71	3.38493	2.5547	1.2125	0.305272	0.556467	1	0.864	4.46562	2.93397	1.43006	0.320238	0.488625
COG1655	46	1	45	S	Uncharacterized protein, DUF2225 family	-1	-1	-1	-1	0	0	1	0.99	3.74273	0	2.98813	0	0.399192	1	0.972	3.91597	0	3.06808	0	0.391739
COG1678	332	1	331	K	Putative transcriptional regulator, AlgH/UPF0301 family	-1	-1	-1	-1	0	0	1	0.59	4.81356	0	3.02047	0	0.313746	1	0.833	7.23319	0	3.10112	0	0.214367
COG1679	79	56	23	C	Predicted aconitase	-1	-1	-1	-1	0	0	1	0.44	2.6262	1.80451	2.04089	0.427725	0.732123	1	0.848	2.78971	2.08279	2.43172	0.746598	0.809137
COG1686	481	1	480	M	D-alanyl-D-alanine carboxypeptidase	-1	-1	-1	-1	0	0	1	0.81	5.41698	0	3.19876	0	0.295253	1	0.84	5.54131	0	3.15791	0	0.284943
COG1687	50	2	48	E	Branched-chain amino acid transport protein AzlD	-1	-1	-1	-1	0	0	1	0.83	1.86798	0.482347	2.16937	0.378258	0.709785	1	0.751	2.09384	0.50743	2.38706	0.242344	0.691191
COG1700	42	3	39	V	Predicted component of virus defense system, contains PD-(D/E)xK nuclease domain, DUF524	-1	-1	-1	-1	0	0	1	0.45	3.91539	1.50469	4.05184	0.42354	0.709576	1	0.719	4.36917	1.55963	4.5052	0.356963	0.694049
COG1701	75	74	1	H	Archaeal phosphopantothenate synthetase	-1	-1	-1	-1	0	0	1	0.69	1.60765	1.44775	0	0	0.450268	1	0.303	1.7207	1.59795	0	0	0.464331
COG1702	545	15	530	T	Phosphate starvation-inducible protein PhoH, predicted ATPase	-1	-1	-1	-1	0	0	1	0.93	4.51283	1.28756	2.38075	0.146118	0.406432	1	0.857	9.12611	1.69907	2.41703	0.186177	0.225512
COG1707	22	20	2	R	Uncharacterized protein, contains ACT and thioredoxin-like domains	-1	-1	-1	-1	0	0	1	0	1.09555	0.961008	0.595562	0.471961	0.710407	1	0.914	1.14839	0.997196	0.6497	0.56575	0.717047
COG1710	14	12	2	S	Uncharacterized protein	-1	-1	-1	-1	0	0	1	0.41	3.15478	1.50294	2.43965	0.513874	0.624858	1	0.145	2.8484	1.32677	2.26947	0.465795	0.631274
COG1718	168	83	85	T	Serine/threonine-protein kinase RIO1	-1	-1	-1	-1	0	0	1	0.95	3.63961	1.99908	2.47923	0.198693	0.615218	1	0.652	4.29632	2.17851	2.96477	0.507064	0.598569
COG1723	64	2	62	S	Uncharacterized protein, Rmd1/YagE family	-1	-1	-1	-1	0	0	1	1	3.79781	0.718265	2.85313	0.215073	0.470191	1	0.954	4.77543	0.78966	3.54687	0.165359	0.454046
COG1730	84	82	2	O	Prefoldin subunit 5	-1	-1	-1	-1	0	0	1	1	2.7664	2.66971	0.788598	0.30466	0.625055	1	0.992	2.00644	1.98144	0.57322	0.285691	0.636617
COG1758	550	82	468	K	DNA-directed RNA polymerase, subunit K/omega	-1	-1	-1	-1	0	0	1	0.94	5.38681	2.06857	3.19443	0.119824	0.488508	1	0.867	6.85413	2.10944	3.52881	0.307762	0.411303
COG1766	319	1	318	NU	Flagellar biosynthesis/type III secretory pathway M-ring protein FliF/YscJ	-1	-1	-1	-1	0	0	1	0.98	4.33623	0	3.10953	0	0.358552	1	0.145	5.1074	0	2.77351	0	0.271519
COG1767	162	65	97	H	Triphosphoribosyl-dephospho-CoA synthetase	-1	-1	-1	-1	0	0	1	0.46	4.21352	2.57353	2.71545	0.293171	0.62762	2	0.971	4.44011	2.69164	3.01644	0.60621	0.642786
COG1770	222	1	221	E	Protease II	-1	-1	-1	-1	0	0	1	1	4.3448	0	2.10227	0	0.24193	1	0.973	5.23783	0	2.24589	0	0.214391
COG1777	49	47	2	K	Predicted transcriptional regulator	-1	-1	2738	1	0	0	1	0.4	4.27433	2.51913	3.17651	0.471584	0.666261	1	0.804	5.24511	2.84812	4.3496	0.543005	0.686137
COG1778	316	1	315	MR	3-deoxy-D-manno-octulosonate 8-phosphate phosphatase KdsC and related HAD superfamily phosphatases	-1	-1	-1	-1	0	0	1	0.97	2.54111	0	2.58659	0	0.508948	1	0.923	2.13562	0	2.35752	0	0.551951
COG1781	157	79	78	F	Aspartate carbamoyltransferase, regulatory subunit	-1	-1	-1	-1	0	0	1	0.35	2.33974	1.42116	1.96398	0.255623	0.723402	1	0.76	2.00707	1.18888	1.81313	0.592347	0.747859
COG1784	53	52	1	R	TctA family transporter	-1	-1	-1	-1	0	0	1	0.18	3.12265	2.16385	0	0	0.346477	1	0.883	4.07986	2.48244	0	0	0.304231
COG1798	79	78	1	J	Diphthamide biosynthesis methyltransferase	-1	-1	-1	-1	0	0	1	0.94	3.2913	1.86308	0	0	0.28303	1	0.61	4.40249	1.89193	0	0	0.21487
COG1800	11	10	1	R	Predicted transglutaminase-like protease	-1	-1	-1	-1	0	0	1	0.45	2.35431	2.82463	0	0	0.599886	1	0.637	2.37469	2.85133	0	0	0.600357
COG1803	225	15	210	G	Methylglyoxal synthase	-1	-1	-1	-1	0	0	1	0.76	2.42655	0.545099	2.50605	0.150971	0.6287	1	0.733	2.23076	0.560839	2.01282	0.251412	0.576857
COG1813	261	82	179	J	Archaeal ribosome-binding protein aMBF1, putative translation factor, contains Zn-ribbon and HTH domains	-1	-1	-1	-1	0	0	1	0.56	5.89423	2.24901	5.01087	0.2424	0.615846	3	0.612	5.38918	1.96173	4.73496	0.364012	0.621309
COG1818	46	43	3	J	tRNA(Ser,Leu) C12 N-acetylase TAN1, contains THUMP domain	-1	-1	-1	-1	0	0	1	0.94	3.33591	3.20056	0.7602	0.248731	0.593656	1	0.619	3.50505	3.32569	0.717467	0.204695	0.576761
COG1824	48	47	1	P	Permease, similar to cation transporters	-1	-1	-1	-1	0	0	1	1	2.42314	2.22504	0	0	0.459124	1	0.498	2.83391	2.62095	0	0	0.462427
COG1827	71	5	66	KH	Transcriptional regulator of NAD metabolism, contains HTH and 3H domains	-1	-1	-1	-1	0	0	1	0.22	3.15801	1.14541	1.8809	0.25972	0.479149	1	0.925	3.41048	1.25307	1.79532	0.367417	0.446915
COG1831	69	68	1	R	Predicted metal-dependent hydrolase, urease superfamily	-1	-1	-1	-1	0	0	1	0.98	3.19233	1.98223	0	0	0.310467	1	0.883	4.21592	2.11892	0	0	0.2513
COG1836	132	61	71	S	Uncharacterized membrane protein	-1	-1	2272	0	0	0	1	0.95	3.58712	2.70415	2.42447	0.298598	0.714867	2	0.887	4.96661	3.80955	3.83653	0.767033	0.769749
COG1837	300	1	299	R	Predicted RNA-binding protein YlqC, contains KH domain, UPF0109 family	-1	-1	-1	-1	0	0	1	0.79	4.94661	0	2.50861	0	0.253569	1	0.849	5.8957	0	2.58218	0	0.218989
COG1841	594	81	513	J	Ribosomal protein L30/L7E	-1	-1	-1	-1	0	0	1	0.81	3.44458	1.6436	1.8812	0.144437	0.511646	1	0.918	3.90364	1.68837	1.85463	0.432511	0.453807
COG1851	8	4	4	S	Uncharacterized protein, UPF0128 family	-1	-1	3530	0	0	0	1	1	1.52025	0.85946	0.768532	0.505327	0.535436	2	0.563	1.63978	1.15127	0.822933	0.501856	0.601973
COG1855	80	79	1	R	Predicted ATPase, PilT family	-1	-1	-1	-1	0	0	1	1	1.77548	1.55528	0	0	0.437989	1	0.722	2.16791	1.73302	0	0	0.399697
COG1859	117	36	81	J	RNA:NAD 2'-phosphotransferase, TPT1/KptA family	-1	-1	1416	1	0	0	1	0.95	3.07447	1.95281	2.02444	0.293601	0.646819	1	0.883	3.20255	1.9614	2.04211	0.612451	0.62505
COG1862	542	1	541	U	Preprotein translocase subunit YajC	-1	-1	-1	-1	0	0	1	0.99	4.30463	0	2.73276	0	0.317422	1	0.079	3.54995	0	2.25831	0	0.318076
COG1868	310	1	309	N	Flagellar motor switch protein FliM	-1	-1	-1	-1	0	0	1	0.89	6.16957	0	3.13176	0	0.253807	1	0.815	6.92227	0	3.52413	0	0.25455
COG1869	106	1	105	G	D-ribose pyranose/furanose isomerase RbsD	-1	-1	-1	-1	0	0	1	0.57	1.58922	0	1.60699	0	0.505591	1	0.815	1.76721	0	1.67609	0	0.474219
COG1883	152	6	146	C	Na+-transporting methylmalonyl-CoA/oxaloacetate decarboxylase, beta subunit	-1	-1	942	1	0	0	1	0.89	1.31851	0.410287	1.378	0.238121	0.678148	1	0.955	1.5679	0.537984	1.67167	0.343125	0.704655
COG1889	83	82	1	J	Fibrillarin-like rRNA methylase	-1	-1	-1	-1	0	0	1	0.88	3.03278	1.63007	0	0	0.268742	1	0.812	4.95158	1.93135	0	0	0.195024
COG1901	60	56	4	J	tRNA pseudouridine-54 N-methylase	-1	-1	-1	-1	0	0	1	0.98	2.47866	1.98442	0.442869	0.218581	0.489638	1	0.226	3.06768	2.14468	0.431877	0.140783	0.419952
COG1915	95	36	59	S	Uncharacterized conserved protein, contains Saccharopine dehydrogenase N-terminal (SDHN) domain	-1	-1	1824	0	0	0	1	0.74	2.34933	1.05406	2.11749	0.218606	0.67499	2	0.702	2.37968	1.21175	2.453	0.509205	0.770008
COG1932	424	1	423	HE	Phosphoserine aminotransferase	-1	-1	-1	-1	0	0	1	1	3.77574	0	2.91343	0	0.385809	1	0.923	3.68251	0	2.75644	0	0.374261
COG1950	271	3	268	S	Uncharacterized membrane protein YvlD, DUF360 family	-1	-1	-1	-1	0	0	1	1	3.90808	0.931927	2.4479	0.185453	0.432416	1	0.7	2.89729	1.00476	2.02147	0.346793	0.522253
COG1952	237	1	236	U	Preprotein translocase subunit SecB	-1	-1	-1	-1	0	0	1	1	4.00475	0	2.35225	0	0.293683	1	0.95	4.25776	0	2.26432	0	0.265905
COG1998	78	76	2	J	Ribosomal protein S27AE	-1	-1	-1	-1	0	0	1	0.75	3.36315	2.03239	2.7048	0.506196	0.704278	2	0.738	2.99493	1.72745	4.53575	0.576791	1.04563
COG2016	91	90	1	J	Predicted ribosome-associated RNA-binding protein Tma20, contains PUA domain	-1	-1	-1	-1	0	0	1	1	3.01468	2.98303	0	0	0.494751	1	0.975	2.90017	2.69182	0	0	0.464079
COG2023	78	76	2	J	RNase P subunit RPR2	-1	-1	-1	-1	0	0	1	0.9	3.70041	2.10693	2.86251	0.517893	0.671472	1	0.355	3.88451	2.01126	3.18168	0.517765	0.668417
COG2024	26	25	1	J	O-phosphoseryl-tRNA(Cys) synthetase	-1	-1	-1	-1	0	0	1	0.21	3.16107	1.05901	0	0	0.167509	1	0.243	4.87142	1.18283	0	0	0.121405
COG2029	28	19	9	S	Uncharacterized protein	-1	-1	-1	-1	0	0	1	0.53	1.73108	1.30278	1.0574	0.437076	0.681706	1	0.794	2.16134	1.5012	1.28744	0.595667	0.645118
COG2032	189	2	187	P	Cu/Zn superoxide dismutase	-1	-1	727	1	0	0	1	0.87	2.19838	0.643049	2.71568	0.330717	0.763911	1	0	2.28929	0.67454	2.82623	0.294651	0.764599
COG2036	60	59	1	B	Archaeal histone H3/H4	-1	-1	-1	-1	0	0	1	0.58	2.57456	1.24193	0	0	0.241193	1	0.84	2.87695	1.3031	0	0	0.226472
COG2037	59	29	30	C	Formylmethanofuran:tetrahydromethanopterin formyltransferase	-1	-1	2256	1	0	0	1	0.55	1.68178	0.854436	0.919809	0.324136	0.527489	1	0.791	1.6993	0.957499	1.02421	0.563467	0.583095
COG2042	73	68	5	J	Ribosome biogenesis protein Tsr3 (rRNA maturation)	-1	-1	-1	-1	0	0	1	0.47	3.42185	1.77919	1.08159	0.21533	0.418017	1	0.738	4.57225	2.08154	1.34178	0.293461	0.374358
COG2047	105	64	41	R	Proteasome assembly chaperone (PAC2) family protein	-1	-1	-1	-1	0	0	1	0.9	3.92809	1.68769	2.2063	0.235414	0.495659	1	0.839	4.41055	1.80803	2.51848	0.409932	0.490472
COG2054	58	27	31	R	Uncharacterized archaeal kinase related to aspartokinase	-1	-1	-1	-1	0	0	1	0.9	3.27532	1.95376	2.25264	0.389958	0.642135	1	0.814	3.80443	2.14745	2.85802	0.564462	0.657848
COG2067	380	1	379	I	Long-chain fatty acid transport protein	-1	-1	-1	-1	0	0	1	0.64	8.66021	0	4.7388	0	0.273596	1	0.137	12.7977	0	5.03852	0	0.196853
COG2069	58	24	34	C	CO dehydrogenase/acetyl-CoA synthase delta subunit (corrinoid Fe-S protein)	-1	-1	2349	1	0	0	1	0.96	2.12754	1.28336	1.31337	0.274354	0.610263	1	0.933	1.96962	1.15628	1.28278	0.587058	0.61917
COG2075	83	82	1	J	Ribosomal protein L24E	-1	-1	-1	-1	0	0	1	0.84	3.37786	1.81875	0	0	0.269216	1	0.608	3.22424	1.41994	0	0	0.220198
COG2088	100	2	98	D	DNA-binding protein SpoVG, cell septation regulator	-1	-1	-1	-1	0	0	1	0.73	1.86698	0.23437	1.96983	0.211871	0.590314	1	0.764	2.15521	0.27714	1.99009	0.128591	0.525988
COG2090	65	63	2	S	Uncharacterized protein	-1	-1	-1	-1	0	0	1	0.93	3.20312	1.95111	1.10043	0.304121	0.476337	1	0.464	3.38284	1.95039	1.28718	0.380503	0.478528
COG2092	83	82	1	J	Translation elongation factor EF-1beta	-1	-1	-1	-1	0	0	1	0.86	2.38724	1.89992	0	0	0.397932	1	0.917	2.5597	1.90241	0	0	0.371608
COG2100	33	30	3	R	Uncharacterized Fe-S cluster-containing enzyme, radical SAM superfamily	-1	-1	-1	-1	0	0	1	0.93	3.73682	1.66657	0.225507	0.1266	0.253166	1	0.118	5.90664	2.04981	0.263093	0.044542	0.195788
COG2103	248	1	247	M	N-acetylmuramic acid 6-phosphate (MurNAc-6-P) etherase	-1	-1	-1	-1	0	0	1	0.87	2.11493	0	1.90457	0	0.450266	1	0.428	2.19948	0	1.74759	0	0.397275
COG2106	56	55	1	R	Predicted RNA methylase MTH1, SPOUT superfamily	-1	-1	-1	-1	0	0	1	0.13	4.04801	2.38976	0	0	0.295177	1	0	5.12356	2.95207	0	0	0.288088
COG2108	77	63	14	S	Uncharacterized conserved protein related to pyruvate formate-lyase activating enzyme	-1	-1	-1	-1	0	0	1	0.84	3.54608	1.81543	2.80097	0.252739	0.650917	1	0.832	4.31744	2.15089	3.53102	0.498188	0.658019
COG2115	174	1	173	G	Xylose isomerase	-1	-1	-1	-1	0	0	1	0.9	1.67066	0	1.98884	0	0.595225	1	0.671	2.31912	0	2.76403	0	0.595924
COG2117	46	45	1	J	Predicted subunit of tRNA(5-methylaminomethyl-2-thiouridylate) methyltransferase, contains the PP-loop ATPase domain	-1	-1	-1	-1	0	0	1	0.86	3.30491	1.46294	0	0	0.221329	1	0.73	4.25977	1.62017	0	0	0.190171
COG2118	84	82	2	R	DNA-binding TFAR19-related protein, PDSD5 family	-1	-1	-1	-1	0	0	1	0.77	2.79918	1.64151	0.801053	0.228349	0.4363	1	0.358	2.52743	1.32059	0.88967	0.352006	0.437255
COG2123	58	55	3	J	Exosome complex RNA-binding protein Rrp42, RNase PH superfamily	-1	-1	-1	-1	0	0	1	0.78	2.74105	1.49056	0.622768	0.219496	0.385495	1	0.909	3.78884	1.73409	0.756387	0.199636	0.32866
COG2125	85	83	2	J	Ribosomal protein S6E (S10)	-1	-1	-1	-1	0	0	1	0.4	3.74973	1.70296	0.265666	0.0983129	0.262503	1	0.765	3.9002	1.66669	0.2768	0.0709707	0.249153
COG2126	74	73	1	J	Ribosomal protein L37E	-1	-1	-1	-1	0	0	1	0.61	3.18602	1.26957	0	0	0.199241	1	0.263	3.48139	0.928161	0	0	0.133303
COG2130	217	13	204	QR	NADPH-dependent curcumin reductase CurA	-1	-1	-1	-1	0	0	1	0.95	1.78267	0.553224	1.84013	0.23345	0.671282	1	0.973	1.77939	0.533552	1.92039	0.299852	0.689549
COG2136	49	48	1	J	rRNA maturation protein Rpf1, contains Brix/IMP4 (anticodon-binding) domain	-1	-1	-1	-1	0	0	1	0.7	4.19539	3.00883	0	0	0.358588	1	0.679	4.48531	3.6202	0	0	0.403562
COG2158	50	31	19	R	Uncharacterized protein, contains a Zn-finger-like domain	-1	-1	-1	-1	0	0	1	0.86	3.57738	2.54381	1.87815	0.26317	0.618044	1	0.815	3.76793	2.62534	1.82102	0.483296	0.590027
COG2160	120	1	119	G	L-arabinose isomerase	-1	-1	-1	-1	0	0	1	0.94	1.25525	0	1.41136	0	0.562186	1	0.978	1.20204	0	1.39135	0	0.578749
COG2161	305	1	304	V	Antitoxin component YafN of the YafNO toxin-antitoxin module, PHD/YefM family	-1	-1	-1	-1	0	0	1	0.89	3.17387	0	3.13489	0	0.49386	1	0.159	3.01729	0	2.82564	0	0.468241
COG2163	73	37	36	J	Ribosomal protein L14E/L6E/L27E	-1	-1	-1	-1	0	0	1	0.76	3.12172	0.924291	2.01575	0.274129	0.470902	1	0.362	3.73298	1.05591	2.5654	0.282859	0.485042
COG2166	300	3	297	O	Sulfur transfer protein SufE, Fe-S center assembly	-1	-1	-1	-1	0	0	1	0.86	2.55579	0.341867	2.52637	0.166463	0.561124	1	0.725	2.23338	0.302413	2.43302	0.135406	0.612399
COG2167	73	72	1	J	Ribosomal protein L39E	-1	-1	-1	-1	0	0	1	0.3	2.32131	1.24421	0	0	0.267998	1	0.018	1.9058	0.80828	0	0	0.212058
COG2173	190	1	189	M	D-alanyl-D-alanine dipeptidase	-1	-1	-1	-1	0	0	1	0.81	3.44509	0	3.32965	0	0.483245	1	0.976	3.3726	0	3.34655	0	0.496138
COG2174	33	32	1	J	Ribosomal protein L34E	-1	-1	-1	-1	0	0	1	0.64	3.58088	1.32766	0	0	0.185381	1	0.509	4.23056	1.21722	0	0	0.14386
COG2178	59	48	11	R	Predicted RNA- or ssDNA-binding protein, translin family	-1	-1	-1	-1	0	0	1	1	2.3994	2.38583	1.22619	0.365993	0.752693	1	0.943	2.51547	2.53905	1.25837	0.500251	0.754812
COG2184	115	1	114	T	Fido, protein-threonine AMPylation domain	-1	-1	-1	-1	0	0	1	0.31	3.82295	0	3.50031	0	0.457802	1	0.421	3.6874	0	3.83106	0	0.51948
COG2186	692	1	691	K	DNA-binding transcriptional regulator, FadR family	-1	-1	-1	-1	0	0	1	0.85	3.58673	0	3.62397	0	0.505191	1	0.895	2.87684	0	3.08673	0	0.536479
COG2200	485	1	484	T	EAL domain, c-di-GMP-specific phosphodiesterase class I (or its enzymatically inactive variant)	-1	-1	-1	-1	0	0	1	0.63	8.03987	0	5.27607	0	0.328119	1	0.266	7.76918	0	5.42792	0	0.349324
COG2207	2472	1	2471	K	AraC-type DNA-binding domain and AraC-containing proteins	-1	-1	-1	-1	0	0	1	0.73	7.20673	0	6.96345	0	0.483121	1	0.708	7.37828	0	7.62085	0	0.516438
COG2219	85	83	2	L	Eukaryotic-type DNA primase, large subunit	-1	-1	-1	-1	0	0	1	0.11	4.70909	3.25366	0.542678	0.170595	0.403086	1	0.193	6.69688	3.56378	0.76104	0.113641	0.322898
COG2247	45	6	39	M	Putative cell wall-binding domain	-1	-1	-1	-1	0	0	1	0.81	3.80243	2.41533	3.09574	0.325169	0.724679	1	0.959	3.82222	2.47543	2.9565	0.647644	0.710574
COG2248	38	35	3	R	Predicted hydrolase, metallo-beta-lactamase superfamily	-1	-1	-1	-1	0	0	1	0.35	2.25073	1.73988	1.40801	0.488761	0.699303	2	0.794	2.34687	1.69963	2.01915	0.72421	0.792284
COG2262	616	60	556	J	50S ribosomal subunit-associated GTPase HflX	-1	-1	115	1	0	0	1	0.98	3.49283	1.80549	2.68397	0.191592	0.642667	1	0.896	4.48762	2.77815	3.31778	0.619071	0.679194
COG2266	95	70	25	H	GTP:adenosylcobinamide-phosphate guanylyltransferase	-1	-1	-1	-1	0	0	1	1	3.66009	2.56384	1.99167	0.28842	0.622321	1	0.946	3.86049	2.69719	2.06854	0.535823	0.617244
COG2272	241	1	240	I	Carboxylesterase type B	-1	-1	-1	-1	0	0	1	0.32	2.62821	0	2.98541	0	0.567956	1	0.957	2.59617	0	2.95265	0	0.568655
COG2307	220	1	219	S	Uncharacterized conserved protein, Alpha-E superfamily	-1	-1	-1	-1	0	0	1	0.56	5.55002	0	2.73804	0	0.246669	1	0.843	6.49848	0	3.34529	0	0.25739
COG2308	284	3	281	S	Uncharacterized conserved protein, circularly permuted ATPgrasp superfamily	-1	-1	-1	-1	0	0	1	1	3.21784	0.693557	2.61189	0.175497	0.513612	1	0.974	4.70071	0.978207	3.47814	0.208097	0.474007
COG2311	217	10	207	S	Uncharacterized membrane protein YeiB	-1	-1	-1	-1	0	0	1	0.99	3.16866	0.783164	3.47107	0.256942	0.671298	1	0.784	3.14437	0.650096	3.54219	0.206749	0.666633
COG2321	294	1	293	R	Predicted metalloprotease	-1	-1	-1	-1	0	0	1	0.98	2.43809	0	2.899	0	0.594524	1	0.948	2.4954	0	3.13001	0	0.627156
COG2350	361	1	360	R	Uncharacterized conserved protein YciI, contains a putative active-site phosphohistidine	-1	-1	-1	-1	0	0	1	0.84	4.36765	0	3.46446	0	0.396604	1	0.681	3.30713	0	2.70188	0	0.408492
COG2351	165	4	161	F	5-hydroxyisourate hydrolase (purine catabolism), transthyretin-related family	-1	-1	-1	-1	0	0	1	0.52	2.51533	0.351256	2.19857	0.184605	0.506857	1	0.978	1.64586	0.226032	1.475	0.137334	0.516761
COG2352	337	15	322	C	Phosphoenolpyruvate carboxylase	-1	-1	-1	-1	0	0	1	0.56	2.56096	0.464671	2.66517	0.157807	0.611068	1	0.958	3.177	0.522882	3.35301	0.164584	0.609992
COG2353	550	2	548	R	Polyisoprenoid-binding periplasmic protein YceI	-1	-1	-1	-1	0	0	1	0.98	2.67825	0.532429	3.14491	0.250455	0.686519	1	0.952	2.05528	0.45294	2.43654	0.220379	0.70294
COG2357	148	1	147	FT	ppGpp synthetase catalytic domain (RelA/SpoT-type nucleotidyltranferase)	-1	-1	-1	-1	0	0	1	0.87	4.39344	0	3.8438	0	0.437448	1	0.723	4.27962	0	4.09483	0	0.478409
COG2376	201	5	196	G	Dihydroxyacetone kinase	-1	-1	-1	-1	0	0	1	1	1.49884	0.362514	1.63817	0.264808	0.66741	1	0.934	1.76666	0.412508	1.9013	0.233497	0.654855
COG2378	801	1	800	K	Predicted DNA-binding transcriptional regulator YafY, contains an HTH and WYL domains	-1	-1	-1	-1	0	0	1	1	5.98357	0	4.55375	0	0.380521	1	0.935	6.44588	0	4.56881	0	0.354398
COG2382	240	5	235	P	Enterochelin esterase or related enzyme	-1	-1	2407	1	0	0	1	0.95	4.98863	1.21298	4.93063	0.168217	0.615761	1	0.763	5.88489	1.35338	5.86055	0.229976	0.612919
COG2389	53	4	49	S	Uncharacterized metal-binding protein	-1	-1	-1	-1	0	0	1	0.94	2.64244	0.963169	2.34787	0.326136	0.626511	1	0.671	3.62586	1.22663	3.11321	0.338302	0.598458
COG2413	27	26	1	R	Predicted nucleotidyltransferase	-1	-1	-1	-1	0	0	1	0.07	3.2096	1.4882	0	0	0.231836	1	0.674	3.84504	1.58834	0	0	0.206544
COG2419	24	22	2	J	Trm5-related predicted tRNA methylase	-1	-1	-1	-1	0	0	1	0.91	3.07803	2.46072	0.653274	0.302081	0.505842	1	0	3.8782	3.00005	0.71126	0.1834	0.478484
COG2429	46	45	1	F	Archaeal GTP cyclohydrolase III	-1	-1	-1	-1	0	0	1	0.92	3.05195	2.25297	0	0	0.369104	1	0.914	3.67383	2.70526	0	0	0.36818
COG2430	36	28	8	S	Uncharacterized protein	-1	-1	-1	-1	0	0	1	0.96	4.27704	2.64941	2.1025	0.399192	0.555513	1	0.697	4.81456	2.96229	2.23419	0.464049	0.539664
COG2457	92	62	30	S	Uncharacterized protein	-1	-1	-1	-1	0	0	1	0.95	3.65304	3.33811	1.61941	0.302188	0.678547	1	0.898	4.65741	4.24062	1.90664	0.409378	0.659944
COG2515	203	2	201	E	1-aminocyclopropane-1-carboxylate deaminase/D-cysteine desulfhydrase, PLP-dependent ACC family	-1	-1	-1	-1	0	0	1	0.88	2.53844	0.530649	2.97256	0.248282	0.690031	1	0.955	2.70544	0.52453	3.15841	0.19388	0.680655
COG2517	17	16	1	R	Predicted RNA-binding protein, contains C-terminal EMAP domain	-1	-1	-1	-1	0	0	1	0.71	3.19044	1.86871	0	0	0.29286	1	0.792	3.44726	1.90549	0	0	0.276377
COG2706	219	3	216	G	6-phosphogluconolactonase, cycloisomerase 2 family	-1	-1	-1	-1	0	0	1	0.87	2.49303	0.773469	3.12972	0.341417	0.782821	1	0.901	1.96142	0.6173	2.53163	0.314721	0.802719
COG2717	169	1	168	C	Periplasmic DMSO/TMAO reductase YedYZ, heme-binding membrane subunit	-1	-1	-1	-1	0	0	1	0.9	4.05049	0	2.97726	0	0.367519	1	0.724	3.82192	0	2.48389	0	0.324953
COG2718	174	17	157	R	Uncharacterized conserved protein YeaH/YhbH, required for sporulation, DUF444 family	-1	-1	-1	-1	0	0	1	0.26	2.97366	0.449279	2.13376	0.110454	0.43432	1	0.015	3.99962	0.456462	2.65384	0.114126	0.388825
COG2719	175	17	158	D	Stage V sporulation protein SpoVR/YcgB, involved in spore cortex formation (function unknown)	-1	-1	-1	-1	0	0	1	0.95	3.13632	0.669986	2.10034	0.125963	0.441652	1	0.026	4.21912	0.665012	2.62855	0.157619	0.390314
COG2802	240	1	239	S	Uncharacterized protein, similar to the N-terminal domain of Lon protease	-1	-1	-1	-1	0	0	1	0.33	3.84925	0	3.51324	0	0.456354	1	0.901	3.81112	0	3.73523	0	0.490044
COG2808	151	1	150	T	Predicted FMN-binding regulatory protein PaiB	-1	-1	-1	-1	0	0	1	0.87	2.71188	0	2.5187	0	0.464382	1	0.787	2.39705	0	2.21824	0	0.462701
COG2824	252	1	251	K	Uncharacterized Zn-ribbon-containing protein	-1	-1	-1	-1	0	0	1	0.95	3.25356	0	1.90999	0	0.293524	1	0.806	3.47659	0	2.00155	0	0.28786
COG2826	315	1	314	X	Transposase and inactivated derivatives, IS30 family	-1	-1	-1	-1	0	0	1	0.97	5.24054	0	2.9813	0	0.284446	1	0.846	5.9293	0	3.18289	0	0.268404
COG2827	358	18	340	L	Predicted endonuclease, GIY-YIG superfamily	-1	-1	-1	-1	0	0	1	0.87	2.76553	0.515987	3.21825	0.203162	0.675139	1	0.437	2.60703	0.38968	2.44382	0.149473	0.543435
COG2836	200	17	183	P	Sulfite exporter TauE/SafE	-1	-1	-1	-1	0	0	1	0.49	3.72459	1.07024	3.17404	0.213318	0.569764	1	0.735	4.15214	1.02833	3.61608	0.247663	0.559278
COG2837	243	13	230	P	Periplasmic deferrochelatase/peroxidase EfeB	-1	-1	-1	-1	0	0	1	0.82	3.75311	0.908481	3.31139	0.169048	0.562183	1	0.478	4.11515	0.819873	3.48938	0.199233	0.523584
COG2839	113	2	111	S	Uncharacterized conserved protein YqgC, DUF456 family	-1	-1	-1	-1	0	0	1	0.82	2.8644	0.869885	2.56904	0.298817	0.600287	1	0.827	2.65579	0.76021	2.20977	0.286247	0.559154
COG2847	227	3	224	P	Copper(I)-binding protein	-1	-1	-1	-1	0	0	1	0.83	3.45423	2.38738	2.73066	0.476233	0.740835	2	0.851	2.97871	2.7479	2.25673	0.75762	0.840067
COG2851	71	1	70	C	Mg2+/citrate symporter	-1	-1	-1	-1	0	0	1	0.98	1.97479	0	1.86813	0	0.472995	1	0.952	2.33876	0	2.18717	0	0.467591
COG2854	221	1	220	I	ABC-type transporter Mla maintaining outer membrane lipid asymmetry, periplasmic MlaC component	-1	-1	-1	-1	0	0	1	0.97	4.60856	0	3.05732	0	0.3317	1	0.854	4.41163	0	2.53245	0	0.287019
COG2874	49	48	1	N	Archaellum biogenesis protein FlaH, an ATPase	-1	-1	-1	-1	0	0	1	0.79	3.20775	1.98034	0	0	0.308681	1	0.822	3.58383	1.89347	0	0	0.264168
COG2893	216	1	215	G	Phosphotransferase system, mannose/fructose-specific component IIA	-1	-1	-1	-1	0	0	1	0.61	3.50196	0	3.02698	0	0.432184	1	0.56	3.81842	0	3.12815	0	0.409613
COG2895	336	1	335	P	Sulfate adenylyltransferase subunit 1, EFTu-like GTPase family	-1	-1	-1	-1	0	0	1	0.64	1.83255	0	1.81384	0	0.494893	1	0.679	1.98439	0	2.04912	0	0.516311
COG2899	62	7	55	S	Uncharacterized protein	-1	-1	-1	-1	0	0	1	1	2.72607	0.620729	1.70908	0.21687	0.427319	1	1	3.2559	0.700999	1.71289	0.215301	0.370695
COG2910	141	3	138	R	Putative NADH-flavin reductase	-1	-1	-1	-1	0	0	1	0.93	2.27573	0.389351	2.02493	0.223736	0.530441	1	0.793	1.81728	0.296393	1.65633	0.163097	0.537265
COG2912	166	3	163	T	Regulator of sirC expression, contains transglutaminase-like and TPR domains	-1	-1	-1	-1	0	0	1	0.57	3.06084	1.31213	3.13506	0.328391	0.726465	1	0.865	3.04677	1.32226	3.07981	0.433987	0.722415
COG2920	144	5	139	P	Sulfur relay (sulfurtransferase) protein, DsrC/TusE family	-1	-1	929	1	0	0	1	0.58	2.04543	0.664713	1.73798	0.225631	0.587332	1	0.737	1.68517	0.553166	1.43226	0.328255	0.589087
COG2924	170	2	168	PO	Fe-S cluster biosynthesis and repair protein YggX	-1	-1	-1	-1	0	0	1	0.9	3.63813	0.872969	1.61064	0.174247	0.341331	1	0.713	3.39984	0.85246	1.45685	0.250736	0.339621
COG2931	320	1	319	Q	Ca2+-binding protein, RTX toxin-related	-1	-1	-1	-1	0	0	1	0.64	3.30336	0	4.49341	0	0.680127	1	0.668	7.13627	0	9.11379	0	0.638554
COG2932	232	3	229	X	Phage repressor protein C, contains Cro/C1-type HTH and peptisase s24 domains	-1	-1	-1	-1	0	0	1	0.87	5.96072	1.32806	4.26035	0.197012	0.46877	1	0.864	6.36606	1.33956	4.53648	0.210422	0.461512
COG2941	114	1	113	H	Demethoxyubiquinone hydroxylase, CLK1/Coq7/Cat5 family	-1	-1	-1	-1	0	0	1	0.67	4.71541	0	2.41208	0	0.255766	1	0.897	8.29331	0	3.3561	0	0.202338
COG2951	255	1	254	M	Membrane-bound lytic murein transglycosylase B	-1	-1	-1	-1	0	0	1	0.92	4.79846	0	3.25468	0	0.339138	1	0.962	8.25586	0	4.00764	0	0.242715
COG2961	178	1	177	J	23S rRNA A2030 N6-methylase RlmJ	-1	-1	-1	-1	0	0	1	0.96	3.07115	0	2.12389	0	0.34578	1	0.925	4.41566	0	2.28073	0	0.258255
COG2966	114	1	113	S	Uncharacterized membrane protein YjjP, DUF1212 family	-1	-1	-1	-1	0	0	1	0.92	3.90121	0	2.76009	0	0.353747	1	0.555	4.09111	0	2.89571	0	0.353903
COG2979	81	1	80	S	Uncharacterized membrane protein YebE, DUF533 family	-1	-1	-1	-1	0	0	1	0.61	3.86134	0	2.90519	0	0.376189	1	0.879	3.87364	0	2.72055	0	0.351162
COG2983	148	4	144	S	Uncharacterized cysteine cluster protein YcgN, CxxCxxCC family	-1	-1	-1	-1	0	0	1	0.83	3.98162	0.720036	1.89309	0.145387	0.328148	1	0.389	9.7703	0.921595	2.25447	0.0943262	0.162537
COG2985	150	2	148	R	Uncharacterized membrane protein YbjL, putative transporter	-1	-1	-1	-1	0	0	1	0	2.90516	0.329433	2.60868	0.157245	0.505671	1	0.935	3.50936	0.38037	2.8593	0.108387	0.461576
COG2988	78	11	67	E	Succinylglutamate desuccinylase	-1	-1	-1	-1	0	0	1	0.95	3.65796	0.802063	3.18096	0.194029	0.544433	1	0.155	4.63258	0.882887	3.78197	0.190582	0.503484
COG3000	394	2	392	I	Sterol desaturase/sphingolipid hydroxylase, fatty acid hydroxylase superfamily	-1	-1	-1	-1	0	0	1	1	5.73624	1.22557	4.99133	0.186549	0.541896	1	0.448	10.4663	1.81214	6.4109	0.17314	0.392833
COG3002	105	11	94	S	Uncharacterized conserved protein YbcC, UPF0753/DUF2309 family	-1	-1	-1	-1	0	0	1	0.99	2.64304	0.725951	2.67105	0.249082	0.642632	1	0.969	3.21833	0.78232	3.29092	0.243082	0.632818
COG3005	178	1	177	C	Tetraheme cytochrome c subunit of nitrate or TMAO reductase	-1	-1	-1	-1	0	0	1	0.99	6.72201	0	4.67178	0	0.347498	1	0.165	6.29399	0	4.41097	0	0.350411
COG3013	37	1	36	S	Uncharacterized protein YfbU, UPF0304 family	-1	-1	-1	-1	0	0	1	0.68	1.89677	0	1.46062	0	0.385029	1	0.991	2.13374	0	1.65496	0	0.387807
COG3021	278	1	277	R	Uncharacterized conserved protein YafD, endonuclease/exonuclease/phosphatase (EEP) superfamily	-1	-1	-1	-1	0	0	1	1	5.62163	0	4.75499	0	0.422919	1	0.699	6.21051	0	4.79406	0	0.385963
COG3022	268	1	267	P	Cytoplasmic iron level regulating protein YaaA, DUF328/UPF0246 family	-1	-1	-1	-1	0	0	1	0.96	4.17259	0	2.86881	0	0.343768	1	0.899	4.26287	0	2.50628	0	0.293967
COG3023	378	1	377	M	N-acetyl-anhydromuramyl-L-alanine amidase AmpD	-1	-1	-1	-1	0	0	1	0.77	4.34545	0	4.0392	0	0.464763	1	0.701	4.4543	0	3.99126	0	0.448023
COG3037	74	1	73	G	Ascorbate-specific PTS system EIIC-type component UlaA	-1	-1	-1	-1	0	0	1	1	1.98384	0	1.62653	0	0.409947	1	1	2.23378	0	1.78581	0	0.399727
COG3041	112	1	111	J	mRNA-degrading endonuclease (mRNA interferase) YafQ, toxin component of the YafQ-DinJ toxin-antitoxin module	-1	-1	-1	-1	0	0	1	1	2.66271	0	2.42178	0	0.454758	1	0.882	2.37096	0	2.27036	0	0.478786
COG3051	61	1	60	C	Citrate lyase, alpha subunit	-1	-1	-1	-1	0	0	1	1	1.33067	0	1.15664	0	0.43461	1	1	1.54924	0	1.35818	0	0.438338
COG3052	60	1	59	C	Citrate lyase, gamma subunit	-1	-1	-1	-1	0	0	1	0.62	1.92316	0	1.67254	0	0.43484	1	0.753	1.93267	0	1.55688	0	0.402781
COG3066	56	1	55	L	DNA mismatch repair protein MutH	-1	-1	-1	-1	0	0	1	1	3.12507	0	1.08084	0	0.172931	1	0.998	3.98908	0	1.04307	0	0.13074
COG3070	117	1	116	K	Transcriptional regulator of competence genes, TfoX/Sxy family	-1	-1	-1	-1	0	0	1	1	3.85742	0	3.37729	0	0.437766	1	0.911	3.47033	0	3.27018	0	0.471162
COG3074	46	1	45	D	Cell division protein ZapB, interacts with FtsZ	-1	-1	-1	-1	0	0	1	0.91	2.79407	0	1.35294	0	0.242109	1	0.221	2.58901	0	1.23292	0	0.238107
COG3083	71	1	70	M	Membrane-anchored periplasmic protein YejM, alkaline phosphatase superfamily	-1	-1	-1	-1	0	0	1	0.74	3.75599	0	2.61571	0	0.348205	1	0.621	4.1251	0	2.58537	0	0.31337
COG3088	205	1	204	CO	Cytochrome c-type biogenesis protein CcmH/NrfF	-1	-1	-1	-1	0	0	1	0.77	3.41535	0	2.56911	0	0.376113	1	0.461	2.67202	0	2.06204	0	0.385858
COG3091	119	12	107	R	Predicted Zn-dependent metalloprotease, SprT family	-1	-1	-1	-1	0	0	1	0.6	4.61546	1.57271	3.31363	0.206833	0.529346	1	0.7	5.73815	1.75825	4.2131	0.306413	0.520319
COG3110	42	1	41	S	Uncharacterized conserved protein YccT, UPF0319 family	-1	-1	-1	-1	0	0	1	0.84	4.86819	0	2.58979	0	0.265991	1	0.321	4.68696	0	2.52007	0	0.268839
COG3111	61	1	60	S	Predicted periplasmic protein YdeI with OB-fold, BOF family	-1	-1	-1	-1	0	0	1	0.92	3.50495	0	2.16552	0	0.308923	1	0.857	3.9192	0	2.02366	0	0.258173
COG3115	159	1	158	D	Cell division protein ZipA, interacts with FtsZ	-1	-1	-1	-1	0	0	1	0.64	6.05217	0	4.64862	0	0.384046	1	0.743	5.27032	0	4.35427	0	0.413094
COG3121	156	1	155	W	P pilus assembly protein, chaperone PapD	-1	-1	-1	-1	0	0	1	0.93	5.35475	0	4.31291	0	0.402718	1	0.94	3.93537	0	3.19648	0	0.406123
COG3136	32	1	31	S	Uncharacterized membrane protein, GlpM family	-1	-1	-1	-1	0	0	1	0.47	2.71743	0	1.24658	0	0.229368	1	0.21	3.56614	0	1.31651	0	0.184585
COG3148	97	1	96	S	Uncharacterized conserved protein YfiP, DTW domain	-1	-1	-1	-1	0	0	1	0.37	4.37284	0	2.92782	0	0.334774	1	0.384	5.83453	0	2.86407	0	0.245441
COG3162	171	1	170	S	Uncharacterized membrane protein, DUF485 family	-1	-1	-1	-1	0	0	1	0.93	3.38624	0	2.8	0	0.413439	1	0.227	3.87909	0	2.68883	0	0.34658
COG3167	173	1	172	NW	Tfp pilus assembly protein PilO	-1	-1	-1	-1	0	0	1	0.92	5.39833	0	3.8382	0	0.355499	1	0.601	5.62029	0	3.69944	0	0.329115
COG3169	123	1	122	S	Uncharacterized conserved protein, DUF486 family	-1	-1	-1	-1	0	0	1	0.41	1.41603	0	1.62789	0	0.574811	1	0.881	1.73911	0	2.00328	0	0.57595
COG3183	58	1	57	V	Predicted restriction endonuclease, HNH family	-1	-1	-1	-1	0	0	1	1	3.92061	0	4.09156	0	0.521801	1	0.845	4.4937	0	4.66265	0	0.518798
COG3185	249	2	247	ER	4-hydroxyphenylpyruvate dioxygenase and related hemolysins	-1	-1	-1	-1	0	0	1	0.92	2.5876	0.485428	2.63951	0.185797	0.603831	1	0.949	2.35453	0.46663	2.59881	0.198184	0.650967
COG3195	155	4	151	F	2-oxo-4-hydroxy-4-carboxy--5-ureidoimidazoline (OHCU) decarboxylase	-1	-1	-1	-1	0	0	1	0.75	2.40694	0.619854	2.45659	0.251104	0.639079	1	0.026	2.28905	0.524445	2.4937	0.22911	0.659257
COG3211	241	8	233	R	Secreted phosphatase, PhoX family	-1	-1	-1	-1	0	0	1	0.48	4.37981	1.15734	3.38526	0.152903	0.518585	1	0.4	4.37414	0.999864	3.48944	0.228585	0.513164
COG3214	149	1	148	R	Uncharacterized conserved protein YcaQ, contains winged helix DNA-binding domain	-1	-1	-1	-1	0	0	1	1	3.03563	0	2.71454	0	0.447113	1	0.997	3.30432	0	2.98865	0	0.452234
COG3216	192	8	184	S	Uncharacterized conserved protein, DUF2062 family	-1	-1	-1	-1	0	0	1	0.75	4.55197	1.11663	3.65315	0.208009	0.523925	1	0.936	4.27711	1.06699	3.44061	0.249464	0.526944
COG3225	176	1	175	N	ABC-type uncharacterized transport system involved in gliding motility, auxiliary component	-1	-1	-1	-1	0	0	1	0.98	5.06223	0	3.8283	0	0.378123	1	0.806	5.29537	0	3.60654	0	0.340537
COG3227	138	1	137	O	Zn-dependent metalloprotease	-1	-1	-1	-1	0	0	1	0.99	3.04154	0	3.4203	0	0.562264	1	0.967	3.37282	0	3.76191	0	0.557679
COG3239	401	1	400	I	Fatty acid desaturase	-1	-1	-1	-1	0	0	1	1	4.87127	0	4.75746	0	0.488319	1	0.985	5.35454	0	5.48815	0	0.512476
COG3241	66	1	65	C	Azurin	-1	-1	-1	-1	0	0	1	0.48	3.60194	0	2.43699	0	0.338289	1	0.442	3.10725	3.10725	0	2.11716	0
COG3252	79	45	34	H	Methenyltetrahydromethanopterin cyclohydrolase	-1	-1	2019	1	0	0	1	0.49	2.07915	1.30279	1.39526	0.289804	0.648833	1	0.257	1.85158	1.15489	1.30046	0.623734	0.663043
COG3270	111	19	92	J	Ribosome biogenesis protein, NOL1/NOP2/fmu family	-1	-1	-1	-1	0	0	1	0.71	4.15222	2.47446	2.40385	0.274166	0.587434	1	0.871	4.40083	2.38232	2.80234	0.541336	0.589056
COG3274	87	2	85	M	Surface polysaccharide O-acyltransferase, integral membrane enzyme	-1	-1	-1	-1	0	0	1	0.97	3.41566	1.73266	3.59512	0.486287	0.779905	1	0.957	3.8104	1.98966	3.8753	0.522165	0.769598
COG3276	208	40	168	J	Selenocysteine-specific translation elongation factor	-1	-1	-1	-1	0	0	1	0.25	4.26562	2.3899	2.50651	0.231274	0.573938	1	0.461	4.65916	3.13122	2.40403	0.515981	0.594019
COG3280	181	2	179	G	Maltooligosyltrehalose synthase	-1	-1	-1	-1	0	0	1	0.64	3.46993	1.00738	3.10396	0.265598	0.592424	1	0.808	4.33686	1.47241	3.9188	0.33951	0.621557
COG3283	64	1	63	KE	Transcriptional regulator of aromatic amino acids metabolism	-1	-1	-1	-1	0	0	1	0.74	3.30332	0	2.27021	0	0.343626	1	0.633	3.46752	0	2.36521	0	0.341051
COG3296	147	6	141	S	Uncharacterized conserved protein, Tic20 family	-1	-1	-1	-1	0	0	1	0.97	3.75891	1.16849	3.30897	0.256908	0.59558	1	0.861	3.17816	1.21414	2.99564	0.382026	0.662298
COG3302	93	3	90	C	DMSO reductase anchor subunit	-1	-1	-1	-1	0	0	1	0.94	4.55616	1.56942	3.23418	0.218376	0.527154	1	0.625	6.7624	1.90187	3.69953	0.281243	0.414158
COG3303	112	1	111	P	Formate-dependent nitrite reductase, periplasmic cytochrome c552 subunit	-1	-1	-1	-1	0	0	1	1	6.14346	0	4.25663	0	0.346435	1	0.927	7.6559	0	5.0812	0	0.331848
COG3304	139	5	134	S	Uncharacterized membrane protein YccF, DUF307 family	-1	-1	-1	-1	0	0	1	0.51	3.98172	0.705877	2.04958	0.11899	0.346013	1	0.923	4.32499	0.678176	1.92568	0.156804	0.301025
COG3313	150	1	149	R	Predicted Fe-S protein YdhL, DUF1289 family	-1	-1	-1	-1	0	0	1	0.99	3.56275	0	2.91616	0	0.409258	1	0.896	3.111	0	2.92282	0	0.469756
COG3314	86	3	83	S	Uncharacterized membrane protein YjiH, contains nucleoside recognition GATE domain	-1	-1	-1	-1	0	0	1	0.98	2.8813	0.797896	3.03767	0.248973	0.665596	1	0.969	3.97019	0.939487	4.32797	0.236635	0.663376
COG3323	166	2	164	S	Uncharacterized protein	-1	-1	-1	-1	0	0	1	0.47	3.69038	0.419001	2.50555	0.162211	0.396239	1	0.655	4.105	0.38851	2.58348	0.0946431	0.361996
COG3329	86	1	85	S	Uncharacterized conserved protein	-1	-1	-1	-1	0	0	1	0.37	1.89256	0	1.86997	0	0.494033	1	0.931	2.17171	0	2.07926	0	0.478714
COG3334	130	1	129	N	Flagellar motility protein MotE, a chaperone for MotC folding	-1	-1	-1	-1	0	0	1	0.89	4.28065	0	3.50147	0	0.408989	1	0.751	3.51392	0	2.92101	0	0.415634
COG3340	155	1	154	E	Peptidase E	-1	-1	-1	-1	0	0	1	0.99	3.78031	0	3.87004	0	0.511867	1	0.916	3.69606	0	3.68825	0	0.498943
COG3347	108	1	107	G	Rhamnose utilisation protein RhaD, predicted bifunctional aldolase and dehydrogenase	-1	-1	-1	-1	0	0	1	0.56	2.08822	0	2.01156	0	0.481644	1	1	2.64709	0	2.48385	0	0.469165
COG3349	113	7	106	R	Uncharacterized conserved protein, contains NAD-binding domain and a Fe-S cluster	-1	-1	-1	-1	0	0	1	1	3.70576	0.643297	3.03964	0.157832	0.49692	1	0.975	3.87736	0.584747	3.15831	0.15081	0.482681
COG3352	30	28	2	N	Archaellum component FlaC	-1	-1	-1	-1	0	0	1	0.93	4.73348	3.03145	3.28531	0.46538	0.667243	1	0.895	5.21957	3.2004	3.78748	0.613155	0.669393
COG3356	59	53	6	I	Predicted membrane-associated lipid hydrolase, neutral ceramidase superfamily	-1	-1	-1	-1	0	0	1	0.63	5.23807	3.17135	3.36214	0.397934	0.623653	2	0.745	5.7158	3.57588	4.83505	0.625613	0.735761
COG3358	134	17	117	S	Uncharacterized conserved protein, DUF1684 family	-1	-1	-1	-1	0	0	1	0.99	3.10834	1.23434	3.11346	0.25533	0.699378	1	0.944	2.9079	1.18721	2.93999	0.40827	0.709653
COG3361	88	15	73	S	Uncharacterized protein YqjF, DUF2071 family	-1	-1	-1	-1	0	0	1	0.55	3.26218	1.30097	3.09234	0.28432	0.673371	1	0.264	3.60079	1.38092	3.45338	0.383506	0.671284
COG3363	43	30	13	F	Archaeal IMP cyclohydrolase	-1	-1	-1	-1	0	0	1	0.83	2.94131	1.21904	1.03883	0.192388	0.383821	1	0.759	3.48369	1.37424	1.0449	0.29994	0.347209
COG3364	40	39	1	R	Predicted nucleic acid-binding protein, contains Zn-ribbon domain	-1	-1	-1	-1	0	0	1	0.87	4.18396	2.43229	0	0	0.290669	1	0.705	7.59434	3.47603	0	0	0.228857
COG3376	79	7	72	P	High-affinity nickel permease	-1	-1	1155	1	0	0	1	1	2.32644	0.92592	2.1358	0.350696	0.658027	1	0.297	2.99285	1.08885	2.91039	0.363818	0.668133
COG3389	42	41	1	O	Presenilin-like membrane protease, A22 family	-1	-1	-1	-1	0	0	1	0.35	3.45774	1.85765	0	0	0.268623	1	0.736	5.64813	2.40892	0	0	0.213249
COG3392	51	1	50	L	Adenine-specific DNA methylase	-1	-1	-1	-1	0	0	1	0.66	3.61456	0	3.07963	0	0.426004	1	0.908	4.06777	0	3.51045	0	0.431495
COG3394	160	1	159	S	Predicted glycoside hydrolase or deacetylase ChbG, UPF0249 family	-1	-1	-1	-1	0	0	1	1	3.59542	0	3.33023	0	0.463121	1	1	3.33472	0	2.89967	0	0.43477
COG3403	46	12	34	S	Uncharacterized protein YcgG, contains conserved FPC and CPF motifs	-1	-1	-1	-1	0	0	1	0.63	2.97742	0.55569	3.03476	0.278205	0.602946	1	0.893	2.2611	0.346455	2.36826	0.153224	0.600309
COG3412	116	5	111	T	PTS-EIIA-like component DhaM of the dihydroxyacetone kinase DhaKLM complex	-1	-1	-1	-1	0	0	1	0.1	1.87622	0.591259	2.17289	0.343095	0.736627	1	0.913	2.27661	0.753658	2.46196	0.331043	0.706227
COG3442	131	4	127	R	Glutamine amidotransferase related to the GATase domain of CobQ	-1	-1	-1	-1	0	0	1	1	2.33995	0.838293	2.42313	0.292706	0.696902	1	0.976	2.26807	0.84382	2.29889	0.372043	0.692816
COG3443	37	1	36	P	Periplasmic Zn/Cd-binding protein ZinT	-1	-1	-1	-1	0	0	1	0.99	3.32472	0	1.97734	0	0.29737	1	0.986	4.05839	0	2.0799	0	0.256247
COG3444	113	1	112	G	Phosphotransferase system, mannose/fructose/N-acetylgalactosamine-specific component IIB	-1	-1	-1	-1	0	0	1	0.13	2.22538	0	2.01487	0	0.452702	1	0.679	2.60304	0	2.28805	0	0.439495
COG3447	58	2	56	T	Integral membrane sensor domain MASE1	-1	-1	-1	-1	0	0	1	0.96	4.50151	1.79474	3.82786	0.398601	0.624524	1	0.961	4.26333	1.61349	3.70292	0.378458	0.623505
COG3449	115	3	112	L	DNA gyrase inhibitor GyrI	-1	-1	-1	-1	0	0	1	0.89	3.31516	0.228343	3.23862	0.190093	0.522896	1	0.823	2.94834	0.1875	3.16411	0.0635951	0.568389
COG3450	128	1	127	R	Predicted enzyme of the cupin superfamily	-1	-1	-1	-1	0	0	1	1	2.70626	0	3.07148	0	0.567478	1	0.988	2.47381	0	2.84246	0	0.574512
COG3454	87	3	84	P	Alpha-D-ribose 1-methylphosphonate 5-triphosphate diphosphatase PhnM	-1	-1	-1	-1	0	0	1	0.65	2.06523	0.857054	1.76913	0.287095	0.635809	1	0.246	2.47332	1.01217	2.06257	0.409234	0.621581
COG3458	103	1	102	Q	Cephalosporin-C deacetylase or related acetyl esterase	-1	-1	-1	-1	0	0	1	0.99	5.14673	0	2.97905	0	0.289413	1	0.576	6.09082	0	3.41309	0	0.280183
COG3470	51	4	47	MI	Uncharacterized protein probably involved in high-affinity Fe2+ transport	-1	-1	-1	-1	0	0	1	1	3.54243	2.05945	1.58675	0.386433	0.514646	1	0.949	5.08658	2.47333	1.92894	0.379221	0.432733
COG3482	47	22	25	S	Uncharacterized protein	-1	-1	2656	0	0	0	1	0.72	2.96206	1.39432	2.10253	0.454015	0.590274	4	0.346	2.63297	1.64701	2.77536	0.625532	0.839806
COG3486	132	6	126	Q	Lysine/ornithine N-monooxygenase	-1	-1	-1	-1	0	0	1	0.47	2.27219	0.625919	2.55764	0.25923	0.700549	1	0.66	2.3508	0.551795	2.64342	0.234726	0.679601
COG3497	177	5	172	X	Phage tail sheath protein FI	-1	-1	-1	-1	0	0	1	0.91	3.08983	0.840906	3.27725	0.239213	0.666405	1	0.797	3.67246	0.89887	4.16793	0.24476	0.689839
COG3502	120	1	119	S	Uncharacterized conserved protein, DUF952 family	-1	-1	-1	-1	0	0	1	0.82	2.44485	0	2.47772	0	0.506721	1	0.95	2.2693	0	2.38563	0	0.525633
COG3506	87	2	85	S	Regulation of enolase protein 1 (function unknown), concanavalin A-like superfamily	-1	-1	-1	-1	0	0	1	0.38	2.25508	0.464479	2.82243	0.276638	0.728781	1	0.849	1.94581	0.36869	2.4147	0.189479	0.715227
COG3508	176	3	173	Q	Homogentisate 1,2-dioxygenase	-1	-1	1489	1	0	0	1	1	2.77306	1.06695	2.3987	0.244574	0.624878	1	0.448	3.18076	1.30601	2.98461	0.410598	0.674466
COG3509	216	1	215	Q	Poly(3-hydroxybutyrate) depolymerase	-1	-1	-1	-1	0	0	1	0.99	3.52515	0	3.78447	0	0.536782	1	0.924	3.7217	0	4.15111	0	0.55769
COG3511	166	5	161	M	Phospholipase C	-1	-1	-1	-1	0	0	1	0.99	4.17722	1.10182	3.84927	0.21948	0.59263	1	0.836	6.72964	1.64786	5.79284	0.244866	0.55283
COG3515	101	1	100	U	Predicted component of the type VI protein secretion system	-1	-1	-1	-1	0	0	1	0.99	4.50003	0	3.53898	0	0.393217	1	0.961	4.08116	0	3.08489	0	0.377943
COG3523	105	1	104	U	Type VI protein secretion system component VasK	-1	-1	-1	-1	0	0	1	0.99	5.32396	0	3.62725	0	0.340654	1	0.978	5.67035	0	3.56029	0	0.313939
COG3557	62	2	60	S	Uncharacterized domain/protein associated with RNAses G and E	-1	-1	-1	-1	0	0	1	0.83	3.80528	0.986466	2.78767	0.237375	0.495907	1	0.862	4.02814	1.16894	2.83419	0.290194	0.496896
COG3558	121	1	120	S	Uncharacterized conserved protein, nuclear transport factor 2 (NTF2) superfamily	-1	-1	-1	-1	0	0	1	0.56	0.776284	0	0.975064	0	0.628033	1	0.934	0.79486	0	0.985125	0	0.619685
COG3564	117	1	116	S	Uncharacterized conserved protein, DUF779 family	-1	-1	-1	-1	0	0	1	0.35	3.19209	0	1.53984	0	0.241196	1	0.872	6.00487	0	1.88482	0	0.156941
COG3567	41	2	39	S	Uncharacterized protein	-1	-1	-1	-1	0	0	1	1	3.8293	1.76656	3.26371	0.381651	0.656815	1	1	4.08661	1.84124	3.44476	0.450554	0.646747
COG3569	119	4	115	L	DNA topoisomerase IB	-1	-1	-1	-1	0	0	1	0.18	4.11666	1.14857	2.11168	0.210941	0.395982	1	0.701	5.37927	1.27567	2.36695	0.237146	0.33858
COG3572	133	2	131	H	Gamma-glutamylcysteine synthetase	-1	-1	-1	-1	0	0	1	1	3.98582	0.885364	2.64317	0.203499	0.442637	1	0.934	4.61933	0.90637	2.9045	0.196212	0.412491
COG3575	59	1	58	S	Uncharacterized protein	-1	-1	-1	-1	0	0	1	0.62	4.60333	0	2.33459	0	0.253577	1	0.191	5.26785	0	2.28288	0	0.21668
COG3577	187	1	186	R	Predicted aspartyl protease	-1	-1	-1	-1	0	0	1	0.76	6.04842	0	4.18915	0	0.346302	1	0.227	7.61338	0	4.50135	0	0.295621
COG3580	54	1	53	R	Predicted nucleotide-binding protein, sugar kinase/HSP70/actin superfamily	-1	-1	-1	-1	0	0	1	0.93	2.91718	0	2.83179	0	0.485364	1	0.912	3.12132	0	2.95626	0	0.47356
COG3589	47	3	44	S	Uncharacterized protein	-1	-1	-1	-1	0	0	1	0.66	2.80247	1.15519	2.20658	0.360938	0.599786	1	0.204	3.10073	1.24325	2.44232	0.400952	0.594306
COG3594	93	1	92	G	Fucose 4-O-acetylase or related acetyltransferase	-1	-1	-1	-1	0	0	1	0.62	4.2064	0	4.2155	0	0.501082	1	0.889	4.13229	0	4.23479	0	0.512402
COG3596	61	1	60	R	Predicted GTPase	-1	-1	-1	-1	0	0	1	0.81	4.35971	0	3.27759	0	0.375895	1	0.278	5.2878	0	3.7737	0	0.356831
COG3601	82	5	77	H	Riboflavin transporter FmnP	-1	-1	-1	-1	0	0	1	0.52	3.21917	2.12421	2.29311	0.40499	0.686096	1	0.925	3.53915	2.46925	2.41173	0.681442	0.689568
COG3607	105	1	104	R	Predicted lactoylglutathione lyase	-1	-1	-1	-1	0	0	1	0.8	1.59442	0	1.8449	0	0.578548	1	0.818	1.71642	0	1.91166	0	0.556875
COG3610	190	1	189	S	Uncharacterized membrane protein YjjB, DUF3815 family	-1	-1	-1	-1	0	0	1	0.99	3.45615	0	3.16053	0	0.457233	1	0.786	4.05944	0	3.49415	0	0.430372
COG3612	45	44	1	S	Uncharacterized protein	-1	-1	-1	-1	0	0	1	0.56	3.82136	2.11118	0	0	0.276235	1	0.934	3.76611	1.94149	0	0	0.257758
COG3614	46	1	45	T	Extracellular (periplasmic) sensor domain CHASE1 (specificity unknown)	-1	-1	-1	-1	0	0	1	0.62	2.75545	0	3.21181	0	0.582809	1	0.751	3.34122	0	3.51072	0	0.525365
COG3616	220	2	218	E	D-serine deaminase, pyridoxal phosphate-dependent	-1	-1	-1	-1	0	0	1	0.68	2.80042	1.19344	3.05764	0.351856	0.759008	1	0.94	3.05723	1.42756	3.59418	0.466945	0.821288
COG3618	204	3	201	R	Predicted metal-dependent hydrolase, TIM-barrel fold	-1	-1	-1	-1	0	0	1	0.99	3.80475	0.440762	3.42547	0.170284	0.50808	1	0.466	3.38653	0.3589	2.94779	0.105979	0.488212
COG3619	175	1	174	S	Uncharacterized membrane protein YoaK, UPF0700 family	-1	-1	-1	-1	0	0	1	1	3.54974	0	3.32766	0	0.468718	1	0.965	3.7789	0	3.70369	0	0.490049
COG3622	229	4	225	G	Hydroxypyruvate isomerase	-1	-1	-1	-1	0	0	1	0.98	2.60405	0.920238	2.68091	0.257685	0.69145	1	0.244	3.20226	1.15414	3.26056	0.360415	0.689311
COG3624	71	2	69	P	Alpha-D-ribose 1-methylphosphonate 5-triphosphate synthase subunit PhnG	-1	-1	-1	-1	0	0	1	0.47	3.57298	0.644811	2.20693	0.183385	0.39907	1	0.996	3.83114	0.71421	2.54605	0.186422	0.425495
COG3625	76	2	74	P	Alpha-D-ribose 1-methylphosphonate 5-triphosphate synthase subunit PhnH	-1	-1	-1	-1	0	0	1	0.44	2.5169	0.611428	2.17745	0.281438	0.554031	1	0.826	2.77996	0.59904	2.25757	0.215485	0.513786
COG3626	76	2	74	P	Alpha-D-ribose 1-methylphosphonate 5-triphosphate synthase subunit PhnI	-1	-1	-1	-1	0	0	1	0.84	1.77614	0.311866	1.36461	0.186148	0.471944	1	0.849	2.39427	0.36315	1.76808	0.151675	0.445069
COG3627	76	2	74	P	Alpha-D-ribose 1-methylphosphonate 5-phosphate C-P lyase	-1	-1	-1	-1	0	0	1	0.7	1.4858	0.314177	0.969142	0.191686	0.43186	1	0.816	1.99317	0.35248	1.25678	0.176844	0.403694
COG3633	75	1	74	E	Na+/serine symporter	-1	-1	-1	-1	0	0	1	1	1.27526	0	0.928408	0	0.364006	1	0.99	1.54521	0	1.08758	0	0.351919
COG3636	119	1	118	X	DNA-binding prophage protein	-1	-1	-1	-1	0	0	1	0	3.86246	0	2.59696	0	0.33618	1	0.625	3.53036	0	2.24223	0	0.317564
COG3648	52	4	48	Q	Uricase (urate oxidase)	-1	-1	-1	-1	0	0	1	0.45	3.08091	0.353951	1.67392	0.151493	0.329103	1	0.308	3.34998	0.338582	1.76837	0.10107	0.314472
COG3651	116	11	105	S	Uncharacterized conserved protein, DUF2237 family	-1	-1	-1	-1	0	0	1	0.99	1.98051	0.84522	1.34012	0.279681	0.551712	1	0.692	2.216	1.04017	1.57789	0.469393	0.59072
COG3655	320	3	317	K	DNA-binding transcriptional regulator, XRE family	-1	-1	-1	-1	0	0	1	0.84	2.57433	0.280886	3.22489	0.185926	0.680912	2	0.436	2.6675	0.33094	3.40734	0.124064	0.700707
COG3661	63	2	61	G	Alpha-glucuronidase	-1	-1	-1	-1	0	0	1	0.83	1.84074	0.496939	1.97915	0.334136	0.67258	1	0.427	2.11092	2.11092	0.53724	2.33646	0.254505
COG3668	355	1	354	X	Plasmid stabilization system protein ParE	-1	-1	-1	-1	0	0	1	1	4.39043	0	3.95049	0	0.449898	1	0.94	3.30975	0	3.01991	0	0.456215
COG3669	230	3	227	G	Alpha-L-fucosidase	-1	-1	-1	-1	0	0	1	1	3.69467	0.768212	3.58095	0.202246	0.588573	1	0.975	3.79523	3.79523	0.757047	3.74513	0.199473
COG3678	177	1	176	O	Periplasmic protein refolding chaperone Spy/CpxP family	-1	-1	-1	-1	0	0	1	0.95	4.7818	0	3.91589	0	0.409458	1	0.799	4.04923	0	3.3073	0	0.408387
COG3695	233	1	232	K	Alkylated DNA nucleotide flippase Atl1, participates in nucleotide excision repair, Ada-like DNA-binding domain	-1	-1	-1	-1	0	0	1	1	4.4593	0	3.16697	0	0.355097	1	0.991	3.83289	0	2.46724	0	0.321851
COG3707	388	2	386	TK	Two-component response regulator, AmiR/NasT family, consists of REC and RNA-binding antiterminator (ANTAR) domains	-1	-1	-1	-1	0	0	1	0.69	7.50353	1.63826	3.86431	0.166238	0.366665	1	0.686	7.93977	1.41924	3.42373	0.178751	0.304982
COG3708	182	1	181	K	Predicted transcriptional regulator YdeE, contains AraC-type DNA-binding domain	-1	-1	-1	-1	0	0	1	0.85	3.24454	0	3.52341	0	0.542975	1	0.064	3.04093	0	3.21377	0	0.528419
COG3711	150	1	149	K	Transcriptional antiterminator	-1	-1	-1	-1	0	0	1	0.94	5.80967	0	4.34758	0	0.374168	1	0.811	5.58164	0	4.2293	0	0.378858
COG3712	746	1	745	PT	Periplasmic ferric-dicitrate binding protein FerR, regulates iron transport through sigma-19	-1	-1	-1	-1	0	0	1	0.16	6.53139	0	4.59772	0	0.351971	1	0.726	5.37178	0	3.50263	0	0.326021
COG3716	112	1	111	G	Phosphotransferase system, mannose/fructose/N-acetylgalactosamine-specific component IID	-1	-1	-1	-1	0	0	1	0.57	2.63391	0	2.01425	0	0.382369	1	0.73	2.90967	0	2.25438	0	0.387393
COG3718	119	1	118	G	5-deoxy-D-glucuronate isomerase	-1	-1	-1	-1	0	0	1	0.94	3.39759	0	2.20954	0	0.325163	1	0.976	3.83403	0	2.06713	0	0.269577
COG3721	41	2	39	P	Putative heme iron utilization protein	-1	-1	-1	-1	0	0	1	0.75	3.18791	0.784872	2.02921	0.251104	0.441368	1	0.504	3.23647	0.71145	1.81956	0.219823	0.391013
COG3733	62	4	58	Q	Cu2+-containing amine oxidase	-1	-1	-1	-1	0	0	1	0.51	2.23574	1.053	2.36329	0.336511	0.764018	1	0.512	2.30431	1.06191	2.55847	0.460836	0.785565
COG3744	145	1	144	V	PIN domain nuclease, a component of toxin-antitoxin system (PIN domain)	-1	-1	-1	-1	0	0	1	0.85	3.86937	0	2.49051	0	0.321823	1	0.923	3.81455	0	1.99103	0	0.260978
COG3760	66	1	65	S	Uncharacterized protein	-1	-1	-1	-1	0	0	1	0.25	4.8601	0	2.21155	0	0.227521	1	0.929	4.87691	0	2.00258	0	0.205312
COG3764	285	7	278	M	Sortase (surface protein transpeptidase)	-1	-1	-1	-1	0	0	1	0.89	4.11334	2.3601	3.74017	0.323726	0.741523	2	0.84	3.34938	2.46781	2.9232	0.736796	0.804777
COG3774	78	1	77	M	Mannosyltransferase OCH1 or related enzyme	-1	-1	-1	-1	0	0	1	1	4.76503	0	4.62651	0	0.485465	1	0.99	3.89041	0	3.70447	0	0.476103
COG3775	51	1	50	G	Phosphotransferase system, galactitol-specific IIC component	-1	-1	-1	-1	0	0	1	0.99	1.83459	0	1.68006	0	0.457885	1	0.981	2.03652	0	1.86788	0	0.458598
COG3791	209	1	208	S	Uncharacterized conserved protein	-1	-1	-1	-1	0	0	1	0.6	4.702	0	3.78106	0	0.402069	1	0.646	4.11855	0	3.01602	0	0.366151
COG3798	27	1	26	S	Uncharacterized protein	-1	-1	-1	-1	0	0	1	0.52	3.18853	0	1.88502	0	0.295594	1	0.776	2.85589	0	1.72318	0	0.301689
COG3799	29	11	18	E	Methylaspartate ammonia-lyase	-1	-1	-1	-1	0	0	1	0.95	1.37534	0.454042	0.997016	0.309461	0.527529	1	0.65	1.52394	0.497587	1.16964	0.326514	0.547012
COG3813	48	1	47	S	Uncharacterized protein	-1	-1	-1	-1	0	0	1	0.72	2.61314	0	1.51101	0	0.289118	1	0.201	4.83938	0	1.75917	0	0.181756
COG3823	89	1	88	O	Glutamine cyclotransferase	-1	-1	-1	-1	0	0	1	0.84	2.28101	0	2.4416	0	0.535203	1	0.914	2.26521	0	2.6276	0	0.579992
COG3827	92	1	91	D	Cell pole-organizing protein PopZ	-1	-1	-1	-1	0	0	1	0.61	5.1403	0	4.58434	0	0.445921	1	0.229	4.20481	0	3.47271	0	0.412945
COG3844	145	4	141	E	Kynureninase	-1	-1	-1	-1	0	0	1	0.69	2.09167	0.836069	2.10406	0.292948	0.702818	1	0.239	2.2672	2.2672	0.975017	2.3189	0.430053
COG3853	103	3	100	V	Uncharacterized conserved protein YaaN involved in tellurite resistance	-1	-1	-1	-1	0	0	1	0.99	3.06587	0.612111	2.86783	0.182578	0.567529	1	0.74	4.29272	0.724107	3.56799	0.168682	0.499928
COG3861	163	1	162	S	Stress response protein YsnF (function unknown)	-1	-1	-1	-1	0	0	1	0.68	5.26995	0	4.7601	0	0.451626	1	0.404	4.71866	0	4.15913	0	0.440711
COG3863	33	4	29	S	Uncharacterized protein YycO	-1	-1	-1	-1	0	0	1	0.27	3.35297	1.505	3.9437	0.406165	0.812518	1	0.573	3.26957	1.47034	3.99396	0.449705	0.83563
COG3877	65	1	64	S	Uncharacterized protein	-1	-1	-1	-1	0	0	1	1	1.92523	0	2.28748	0	0.59408	1	0.966	2.02262	0	2.56895	0	0.635056
COG3885	62	9	53	Q	Aromatic ring-opening dioxygenase, LigB subunit	-1	-1	3122	1	0	0	1	1	3.19534	1.52243	2.02541	0.327382	0.555158	1	1	3.64157	1.7253	2.42205	0.473781	0.569446
COG3888	19	16	3	K	Predicted transcriptional regulator	-1	-1	-1	-1	0	0	1	0.84	3.55473	2.18927	2.74752	0.524253	0.694398	1	0.308	3.8023	2.3201	3.11524	0.610184	0.714744
COG3903	648	1	647	R	Predicted ATPase	-1	-1	-1	-1	0	0	1	0.98	4.1534	0	4.30638	0	0.518416	1	0.96	4.59536	0	4.51631	0	0.491398
COG3904	43	1	42	S	Predicted periplasmic protein	-1	-1	-1	-1	0	0	1	0.96	3.60197	0	3.59118	0	0.498503	1	0.884	3.32452	0	3.45373	0	0.519433
COG3932	103	2	101	S	Uncharacterized conserved protein	-1	-1	-1	-1	0	0	1	1	3.14414	1.35097	2.92229	0.376794	0.67956	1	0.808	3.23384	1.41333	2.93824	0.437043	0.672817
COG3937	138	7	131	QT	Polyhydroxyalkanoate synthesis regulator phasin	-1	-1	-1	-1	0	0	1	0.78	2.73281	1.24459	2.96334	0.366174	0.769889	1	0.851	2.7416	1.17959	2.91098	0.430257	0.74602
COG3961	75	1	74	GHR	TPP-dependent 2-oxoacid decarboxylase, includes indolepyruvate decarboxylase	-1	-1	-1	-1	0	0	1	0.33	2.17217	0	2.13732	0	0.491977	1	0.984	2.38759	0	2.53502	0	0.530875
COG3968	140	2	138	E	Glutamine synthetase type III	-1	-1	-1	-1	0	0	1	0.6	1.76732	0.22738	1.55543	0.183423	0.504383	1	1	2.01785	0.24477	1.82298	0.121302	0.512366
COG3970	83	8	75	R	Fumarylacetoacetate (FAA) hydrolase family protein	-1	-1	-1	-1	0	0	1	0.83	2.48037	1.04317	1.94293	0.223532	0.601946	1	0.958	3.61515	1.40368	2.7742	0.388278	0.57783
COG3972	25	2	23	L	Superfamily I DNA and RNA helicases	-1	-1	-1	-1	0	0	1	0.78	2.32187	0.767503	2.52627	0.364156	0.709293	1	1	2.69776	0.84399	2.95611	0.312848	0.704305
COG3978	48	1	47	C	Acetolactate synthase small subunit, contains ACT domain	-1	-1	-1	-1	0	0	1	0.52	3.2548	0	1.88532	0	0.289622	1	0.653	3.03719	0	1.57938	0	0.260006
COG3981	75	1	74	R	Predicted acetyltransferase	-1	-1	-1	-1	0	0	1	1	2.82588	0	2.66222	0	0.471044	1	0.999	2.56471	0	2.31495	0	0.451308
COG4006	49	16	33	V	CRISPR/Cas system-associated protein Csm6, COG1517 family	-1	-1	-1	-1	0	0	1	0.38	4.38378	2.60153	3.45394	0.386391	0.690668	1	0.22	5.00473	3.10346	3.81738	0.620106	0.69143
COG4008	26	25	1	K	Predicted metal-binding transcription factor, methanogenesis marker domain 9	-1	-1	-1	-1	0	0	1	0.98	3.86137	1.42654	0	0	0.18472	1	0	5.29523	1.57328	0	0	0.148556
COG4015	13	12	1	R	Predicted dinucleotide-utilizing enzyme of the ThiF/HesA family	-1	-1	-1	-1	0	0	1	0.85	1.54969	1.13632	0	0	0.366626	1	0.936	1.84571	1.27832	0	0	0.346294
COG4016	13	12	1	S	Uncharacterized protein, UPF0254 family	-1	-1	-1	-1	0	0	1	0.89	2.08209	1.50952	0	0	0.362501	1	0.926	2.76566	1.82489	0	0	0.329919
COG4018	13	12	1	S	Uncharacterized protein	-1	-1	-1	-1	0	0	1	0.61	1.49818	0.924834	0	0	0.308653	1	0.529	1.75103	1.01774	0	0	0.290612
COG4019	12	11	1	S	Uncharacterized protein	-1	-1	-1	-1	0	0	1	0.69	1.65989	0.968441	0	0	0.291719	1	0.741	1.71805	0.914063	0	0	0.266018
COG4022	33	32	1	S	Uncharacterized protein	-1	-1	-1	-1	0	0	1	0.52	2.47112	1.39281	0	0	0.281817	1	0.796	2.96349	1.54667	0	0	0.260954
COG4034	27	18	9	S	Uncharacterized protein	-1	-1	-1	-1	0	0	1	0.96	3.35911	1.79413	1.70908	0.430667	0.521449	1	0.941	3.47982	1.83678	1.81157	0.520592	0.524214
COG4044	31	30	1	S	Uncharacterized protein	-1	-1	-1	-1	0	0	1	0.69	3.26482	1.45816	0	0	0.223314	1	0.801	4.13588	1.53233	0	0	0.185249
COG4061	26	25	1	H	Tetrahydromethanopterin S-methyltransferase, subunit C	-1	-1	-1	-1	0	0	1	0.52	3.10991	1.48222	0	0	0.238306	1	0.771	3.44024	1.58004	0	0	0.22964
COG4063	35	30	5	H	Tetrahydromethanopterin S-methyltransferase, subunit A	-1	-1	-1	-1	0	0	1	1	2.93056	1.33784	2.01395	0.280097	0.571869	1	0.987	3.05641	1.35759	2.31244	0.444177	0.600383
COG4066	27	26	1	S	Uncharacterized protein, UPF0305 family	-1	-1	-1	-1	0	0	1	0.99	3.37865	2.97433	0	0	0.440166	1	0.912	3.67664	3.20384	0	0	0.435702
COG4068	17	15	2	R	Predicted nucleic acid-binding protein, contains Zn-ribbon domain	-1	-1	-1	-1	0	0	1	0.65	3.2472	2.18143	0.0272514	0.123866	0.34009	1	0.439	3.44398	2.12181	0.02642	0.00767135	0.311882
COG4070	29	28	1	S	Uncharacterized protein, methanogenesis marker protein 3, UPF0288 family	-1	-1	-1	-1	0	0	1	0.43	3.20845	1.76927	0	0	0.27572	1	0.828	2.71325	1.28667	0	0	0.237109
COG4071	13	10	3	S	Uncharacterized protein, related to F420-0:gamma-glutamyl ligase	-1	-1	-1	-1	0	0	1	1	3.06669	1.24347	1.02051	0.257043	0.369124	1	0.24	3.99247	1.36795	1.19219	0.298608	0.32062
COG4072	16	15	1	S	Uncharacterized protein	-1	-1	-1	-1	0	0	1	0.71	3.63356	2.42918	0	0	0.33427	1	0.775	3.69277	2.39925	0	0	0.324858
COG4083	40	37	3	L	Exosortase/Archaeosortase	-1	-1	-1	-1	0	0	1	0.95	3.48482	2.1859	2.16678	0.403411	0.624521	1	0.843	4.99528	4.99528	2.53156	3.32652	0.50679
COG4086	41	6	35	S	Uncharacterized protein YpuA, DUF1002 family	-1	-1	-1	-1	0	0	1	0.56	2.74447	1.37103	2.10396	0.37875	0.633089	1	0.721	2.82044	1.43511	2.20003	0.508825	0.644427
COG4091	81	1	80	E	Predicted homoserine dehydrogenase, contains C-terminal SAF domain	-1	-1	-1	-1	0	0	1	1	2.66154	0	2.06015	0	0.387022	1	0.958	3.14845	0	2.18662	0	0.347253
COG4094	94	1	93	S	Uncharacterized membrane protein	-1	-1	-1	-1	0	0	1	0.93	3.13753	0	2.48961	0	0.396747	1	0.896	4.88571	0	3.27921	0	0.335592
COG4103	119	1	118	S	Uncharacterized conserved protein, tellurite resistance protein B (TerB) family	-1	-1	-1	-1	0	0	1	0.99	4.36409	0	3.56503	0	0.408451	1	0.889	3.77771	0	2.98691	0	0.395334
COG4107	76	2	74	P	ABC-type phosphonate transport system, ATPase component	-1	-1	-1	-1	0	0	1	0.94	1.35789	0.295622	1.1159	0.200847	0.519748	1	1	1.87218	0.38481	1.42758	0.205542	0.484034
COG4119	59	1	58	FR	Predicted NTP pyrophosphohydrolase, NUDIX family	-1	-1	-1	-1	0	0	1	0.89	1.59641	0	1.55375	0	0.486638	1	0.406	1.64309	0	1.54689	0	0.470726
COG4121	248	9	239	J	tRNA U34 5-methylaminomethyl-2-thiouridine-forming methyltransferase MnmC	-1	-1	-1	-1	0	0	1	0.96	4.44233	1.57098	3.84808	0.222514	0.609935	1	0.87	5.14125	1.71225	4.16341	0.333041	0.571423
COG4126	119	1	118	E	Asp/Glu/hydantoin racemase	-1	-1	-1	-1	0	0	1	1	2.25516	0	2.36037	0	0.523328	1	0.778	1.91388	0	2.12666	0	0.555587
COG4129	141	1	140	S	Uncharacterized membrane protein YgaE, UPF0421/DUF939 family	-1	-1	-1	-1	0	0	1	0.82	5.56661	0	4.19058	0	0.376403	1	0.588	5.19371	0	4.39325	0	0.422939
COG4171	57	1	56	V	ABC-type antimicrobial peptide transport system, permease component	-1	-1	-1	-1	0	0	1	0.85	2.9374	0	1.62612	0	0.276795	1	0.867	3.2403	0	1.72136	0	0.265618
COG4178	132	1	131	R	ABC-type uncharacterized transport system, permease and ATPase components	-1	-1	-1	-1	0	0	1	0.98	4.73502	0	2.3726	0	0.250537	1	0.671	6.21243	0	2.52096	0	0.202896
COG4188	244	1	243	R	Predicted dienelactone hydrolase	-1	-1	-1	-1	0	0	1	0.89	4.63671	0	4.12541	0	0.444864	1	0.701	5.06332	0	4.95302	0	0.489108
COG4196	99	1	98	S	Uncharacterized conserved protein, DUF2126 family	-1	-1	-1	-1	0	0	1	0.74	3.79438	0	1.35108	0	0.178036	1	0.882	9.17431	0	1.68393	0	0.0917744
COG4200	48	1	47	S	Uncharacterized protein	-1	-1	-1	-1	0	0	1	1	3.21288	0	3.1675	0	0.492938	1	0.994	3.43278	0	3.3353	0	0.485803
COG4240	55	1	54	R	Pantothenate kinase-related protein Tda10 (topoisomerase I damage affected protein)	-1	-1	-1	-1	0	0	1	0.73	3.29771	0	2.40485	0	0.364625	1	0.777	3.97274	0	2.32675	0	0.292839
COG4250	48	2	46	T	Sensory domain found in diguanylate cyclases and two-component systems (DICT domain)	-1	-1	-1	-1	0	0	1	0.9	4.01321	1.72317	2.55217	0.340805	0.532658	1	0.704	6.74842	2.27192	3.30755	0.33666	0.413391
COG4272	51	13	38	S	Uncharacterized membrane protein	-1	-1	-1	-1	0	0	1	0.68	2.89198	1.26235	2.4658	0.295846	0.644567	1	0.83	2.88027	1.17856	2.05904	0.409185	0.562031
COG4278	35	1	34	S	Uncharacterized protein	-1	-1	-1	-1	0	0	1	0.93	3.69951	0	3.52874	0	0.476919	1	0.846	4.33202	0	4.18493	0	0.483023
COG4280	20	7	13	S	Uncharacterized membrane protein	-1	-1	-1	-1	0	0	1	0.45	2.68359	0.821342	1.79014	0.30256	0.486564	1	0.727	2.99063	0.87762	1.93289	0.293457	0.469886
COG4282	42	1	41	M	Cell wall assembly regulator SMI1	-1	-1	-1	-1	0	0	1	0.56	3.06269	0	3.92886	0	0.641407	1	0.689	3.09022	0	3.7713	0	0.610199
COG4286	32	1	31	S	Uncharacterized protein, UPF0160 family	-1	-1	-1	-1	0	0	1	0.5	3.45599	0	2.10003	0	0.303824	1	0.847	4.06289	0	2.25803	0	0.277885
COG4288	27	3	24	S	Uncharacterized protein	-1	-1	-1	-1	0	0	1	0.21	1.09305	0.356135	1.37548	0.482199	0.792099	1	0.804	0.882357	0.267427	1.11742	0.303082	0.784743
COG4289	74	4	70	S	Uncharacterized protein	-1	-1	-1	-1	0	0	1	0.92	3.00586	0.969757	2.98411	0.298977	0.657693	1	0.926	3.61494	1.09927	3.7178	0.304091	0.666273
COG4290	100	2	98	F	Guanyl-specific ribonuclease Sa	-1	-1	-1	-1	0	0	1	1	3.83325	0.764813	2.78316	0.225922	0.462788	1	0.994	3.36572	0.69154	2.36218	0.205466	0.45365
COG4296	17	2	15	S	Uncharacterized protein	-1	-1	-1	-1	0	0	1	0.82	2.73021	1.13489	2.82052	0.613058	0.724379	1	0.912	2.91735	1.38211	2.96822	0.473755	0.745595
COG4302	114	2	112	E	Ethanolamine ammonia-lyase, small subunit	-1	-1	-1	-1	0	0	1	0.91	2.36945	0.649179	2.19112	0.28801	0.599358	1	0.757	3.4668	0.96188	3.10309	0.277455	0.586271
COG4303	117	2	115	E	Ethanolamine ammonia-lyase, large subunit	-1	-1	-1	-1	0	0	1	0.53	1.32014	0.360993	1.1785	0.265806	0.583079	1	0.844	1.69752	0.44617	1.49073	0.262837	0.570509
COG4309	98	17	81	S	Uncharacterized conserved protein, DUF2249 family	-1	-1	-1	-1	0	0	1	0.62	3.64199	1.0948	2.4935	0.226176	0.49263	1	0.964	3.34148	1.15818	2.51245	0.346606	0.549251
COG4310	28	1	27	R	Uncharacterized protein, cotains an aminopeptidase-like domain	-1	-1	-1	-1	0	0	1	0.71	3.2721	0	1.63119	0	0.249257	1	0.808	3.98776	0	1.67806	0	0.210402
COG4317	36	3	33	F	Xanthosine utilization system component, XapX domain	-1	-1	-1	-1	0	0	1	1	2.58402	0.799091	1.83327	0.276391	0.509354	1	0.993	4.04202	1.21269	2.45394	0.30002	0.453564
COG4325	106	1	105	S	Uncharacterized membrane protein	-1	-1	-1	-1	0	0	1	0.98	4.46058	0	3.05352	0	0.342278	1	0.921	4.84269	0	3.05867	0	0.315803
COG4326	68	5	63	D	Sporulation-control protein spo0M	-1	-1	-1	-1	0	0	1	0.9	2.32782	0.827001	2.21443	0.283521	0.653279	1	0.951	2.98838	1.04689	2.76928	0.35032	0.638502
COG4327	153	13	140	S	Uncharacterized membrane protein	-1	-1	-1	-1	0	0	1	0.83	3.68416	1.13771	2.35623	0.161201	0.474183	1	0.893	3.11616	0.810601	1.82226	0.260128	0.422454
COG4334	31	1	30	S	Uncharacterized protein	-1	-1	-1	-1	0	0	1	1	3.24899	0	1.96019	0	0.301661	1	0.997	4.00587	0	2.23542	0	0.279018
COG4343	28	23	5	V	CRISPR/Cas system-associated exonuclease Cas4, RecB family	-1	-1	-1	-1	0	0	1	0.78	2.46867	2.15206	0.766382	0.363939	0.591094	1	0.331	2.91185	2.64181	0.802898	0.275734	0.591497
COG4344	22	19	3	K	Predicted transciptional regulator, contains HTH domain	-1	-1	-1	-1	0	0	1	0.56	2.68553	2.0708	0.940685	0.230837	0.560688	1	0.511	3.39422	2.38101	1.15427	0.34007	0.520779
COG4347	44	19	25	S	Uncharacterized membrane protein YpjA	-1	-1	-1	-1	0	0	1	0.53	3.16263	1.35082	2.15727	0.303294	0.554615	2	0.887	3.96757	1.63879	2.75807	0.413047	0.5541
COG4353	13	10	3	S	Uncharacterized protein	-1	-1	-1	-1	0	0	1	0.59	2.19264	2.06745	1.02731	0.517712	0.705715	1	0.421	2.61538	2.48705	1.22915	0.469971	0.710452
COG4362	34	2	32	P	Nitric oxide synthase, oxygenase domain	-1	-1	-1	-1	0	0	1	0.69	1.33417	0.496733	1.46737	0.42952	0.73608	1	0.954	1.38954	0.46488	1.38031	0.334557	0.663956
COG4373	71	1	70	X	Mu-like prophage FluMu protein gp28	-1	-1	-1	-1	0	0	1	0.63	3.47738	0	3.16124	0	0.454543	1	0.996	4.66414	0	4.37071	0	0.468544
COG4377	24	1	23	S	Uncharacterized membrane protein YhfC	-1	-1	-1	-1	0	0	1	0.65	2.7173	0	2.38143	0	0.438197	1	0.538	3.14051	0	2.7245	0	0.433767
COG4385	92	3	89	X	Bacteriophage P2-related tail formation protein	-1	-1	-1	-1	0	0	1	0.99	5.33523	1.09063	4.11486	0.208255	0.487841	1	0.811	5.23322	1.08376	4.11734	0.207092	0.496931
COG4405	77	1	76	S	Uncharacterized protein YhfF	-1	-1	-1	-1	0	0	1	0.93	3.57823	0	2.51142	0	0.350931	1	0.866	4.0496	0	2.34334	0	0.28933
COG4413	40	2	38	E	Urea transporter	-1	-1	-1	-1	0	0	1	0.68	3.05381	0.82521	2.92547	0.333363	0.614099	1	0.72	3.63877	0.91931	3.44579	0.252643	0.599805
COG4420	144	1	143	S	Uncharacterized membrane protein	-1	-1	-1	-1	0	0	1	1	3.3076	0	3.52731	0	0.533214	1	0.907	4.27506	0	4.43288	0	0.518458
COG4427	59	3	56	S	Uncharacterized protein	-1	-1	-1	-1	0	0	1	0.9	2.30118	1.06095	2.4518	0.396699	0.763252	1	0.969	2.58944	1.19852	2.80027	0.46285	0.772135
COG4449	23	2	21	R	Predicted protease, Abi (CAAX) family	-1	-1	-1	-1	0	0	1	0.56	3.27935	0.58983	1.95819	0.267957	0.388494	1	0.872	3.78348	0.56281	2.08469	0.148754	0.349876
COG4456	100	1	99	S	Virulence-associated protein VagC (function unknown)	-1	-1	-1	-1	0	0	1	0.79	3.80882	0	2.64329	0	0.346996	1	0.817	4.29173	0	2.93791	0	0.342276
COG4460	24	1	23	S	Uncharacterized protein	-1	-1	-1	-1	0	0	1	0.86	2.2229	0	2.1873	0	0.491994	1	0.882	2.21243	0	2.22185	0	0.502129
COG4467	50	1	49	L	Regulator of replication initiation timing	-1	-1	-1	-1	0	0	1	0.63	3.41866	0	2.69026	0	0.393467	1	0.89	3.30796	0	2.3205	0	0.350744
COG4474	41	1	40	X	Uncharacterized SPBc2 prophage-derived protein YoqJ	-1	-1	-1	-1	0	0	1	0.79	2.63779	0	2.34848	0	0.445161	1	0.864	2.37083	0	2.07745	0	0.438126
COG4485	104	1	103	S	Uncharacterized membrane protein YfhO	-1	-1	-1	-1	0	0	1	0.5	3.9753	0	4.27453	0	0.537636	1	0.965	3.95012	0	4.22784	0	0.535154
COG4487	72	1	71	S	Uncharacterized protein	-1	-1	-1	-1	0	0	1	0.97	3.96819	0	3.40819	0	0.429439	1	0.679	3.48781	0	3.1037	0	0.444936
COG4519	19	1	18	S	Uncharacterized protein	-1	-1	-1	-1	0	0	1	0.6	3.72603	0	1.52655	0	0.20485	1	0.808	4.40953	0	1.77001	0	0.200703
COG4533	47	3	44	K	DNA-binding transcriptional regulator SgrR of sgrS sRNA, contains a MarR-type HTH domain and a periplasmic-type solute-binding domain	-1	-1	-1	-1	0	0	1	1	4.43763	0.304354	2.4877	0.127636	0.314588	1	0.583	6.82989	0.381567	2.8284	0.0558672	0.234994
COG4538	37	1	36	S	Uncharacterized protein	-1	-1	-1	-1	0	0	1	0.34	2.56114	0	2.54628	0	0.4971	1	0.895	2.58406	0	2.64727	0	0.51223
COG4541	31	10	21	S	Uncharacterized membrane protein	-1	-1	-1	-1	0	0	1	0.89	2.03033	0.72665	1.56641	0.339298	0.5647	1	0.622	2.15168	0.689402	1.65053	0.320402	0.543747
COG4555	68	1	67	CP	ABC-type Na+ transport system, ATPase component NatA	-1	-1	-1	-1	0	0	1	0.65	2.07858	0	1.73082	0	0.416347	1	0.855	2.25637	0	1.88791	0	0.418351
COG4566	180	1	179	TK	Two-component response regulator, FixJ family, consists of REC and HTH domains	-1	-1	-1	-1	0	0	1	0.98	3.70408	0	2.24588	0	0.303163	1	0.965	3.58564	0	1.9337	0	0.269644
COG4570	99	1	98	L	Holliday junction resolvase RusA (prophage-encoded endonuclease)	-1	-1	-1	-1	0	0	1	0.87	3.60326	0	3.45625	0	0.4796	1	0.91	3.62381	0	3.35652	0	0.46312
COG4575	119	1	118	J	Membrane-anchored ribosome-binding protein, inhibits growth in stationary phase, ElaB/YqjD/DUF883 family	-1	-1	-1	-1	0	0	1	0.9	2.97954	0	2.68607	0	0.450752	1	0.694	2.72103	0	2.40422	0	0.441785
COG4625	160	1	159	S	Uncharacterized conserved protein, contains a C-terminal beta-barrel porin domain	-1	-1	-1	-1	0	0	1	0.91	4.38526	0	4.17916	0	0.476501	1	0	3.60753	0	3.40262	0	0.4716
COG4633	62	1	61	R	Plastocyanin domain containing protein	-1	-1	-1	-1	0	0	1	0.23	3.04411	0	2.53942	0	0.417103	1	0.729	3.05136	0	2.68035	0	0.439205
COG4642	91	1	90	S	Uncharacterized conserved protein	-1	-1	-1	-1	0	0	1	1	3.9682	0	4.5692	0	0.575726	1	0.918	4.20186	0	4.73792	0	0.563788
COG4657	174	7	167	C	Na+-translocating ferredoxin:NAD+ oxidoreductase RNF, RnfA subunit	-1	-1	-1	-1	0	0	1	0.87	1.70965	0.487895	1.16563	0.199184	0.483584	1	0.731	1.58084	0.447695	1.07205	0.283201	0.480677
COG4658	213	7	206	C	Na+-translocating ferredoxin:NAD+ oxidoreductase RNF, RnfD subunit	-1	-1	-1	-1	0	0	1	0.76	2.90618	0.855258	2.4446	0.241216	0.567731	1	0.636	2.56134	0.764769	2.14464	0.298582	0.567948
COG4659	203	7	196	C	Na+-translocating ferredoxin:NAD+ oxidoreductase RNF, RnfG subunit	-1	-1	-1	-1	0	0	1	0.89	3.28874	0.909102	3.25549	0.258447	0.633158	1	0.791	3.08177	0.833419	2.91889	0.270435	0.608792
COG4660	175	7	168	C	Na+-translocating ferredoxin:NAD+ oxidoreductase RNF, RnfE subunit	-1	-1	-1	-1	0	0	1	0.97	2.21576	0.492056	1.88577	0.200518	0.536573	1	0.817	2.64029	0.601316	2.19301	0.227746	0.529171
COG4667	124	1	123	I	Predicted phospholipase, patatin/cPLA2 family	-1	-1	-1	-1	0	0	1	0.61	2.52068	0	3.16796	0	0.628395	1	0.612	2.87383	0	3.55259	0	0.618093
COG4671	80	1	79	R	Predicted glycosyl transferase	-1	-1	-1	-1	0	0	1	1	3.99389	0	3.4051	0	0.426289	1	0.9	4.05416	0	3.39947	0	0.419257
COG4674	153	1	152	R	ABC-type uncharacterized transport system, ATPase component	-1	-1	-1	-1	0	0	1	0.68	2.13731	0	1.53933	0	0.360107	1	0.818	2.56086	0	1.63905	0	0.32002
COG4675	143	1	142	S	Microcystin-dependent protein (function unknown)	-1	-1	-1	-1	0	0	1	0.98	2.86394	0	2.48679	0	0.434156	1	0.935	2.44745	0	2.05924	0	0.420691
COG4700	36	1	35	S	Uncharacterized protein	-1	-1	-1	-1	0	0	1	0.89	4.67709	0	4.07895	0	0.436056	1	0.936	4.76445	0	4.085	0	0.428696
COG4710	44	1	43	R	Predicted DNA-binding protein with an HTH domain	-1	-1	-1	-1	0	0	1	0.98	2.17581	0	2.14231	0	0.492303	1	0.906	2.52406	0	2.3311	0	0.461776
COG4713	22	2	20	S	Uncharacterized membrane protein	-1	-1	-1	-1	0	0	1	0.72	2.67488	1.27375	3.24166	0.656266	0.844038	1	0.947	2.79168	1.30756	3.38963	0.468378	0.841285
COG4725	45	2	43	J	N6-adenosine-specific RNA methylase IME4	-1	-1	-1	-1	0	0	1	0.73	2.81311	0.0285024	2.22259	0.13519	0.400106	1	0.408	3.0403	0.0248	2.39768	0.00815708	0.398394
COG4732	41	5	36	S	Predicted membrane protein	-1	-1	2231	1	0	0	1	0.78	2.37758	1.20901	1.84673	0.354076	0.642614	1	0.649	2.85767	1.45515	2.19618	0.509207	0.638865
COG4738	27	25	2	K	Predicted transcriptional regulator	-1	-1	-1	-1	0	0	1	0.73	3.35278	1.66912	2.83063	0.547038	0.671049	1	0.801	3.11008	1.33383	3.01135	0.428874	0.698564
COG4746	35	33	2	S	Uncharacterized protein	-1	-1	-1	-1	0	0	1	0.44	1.72964	1.77478	0.284456	0.177061	0.595278	1	0.926	1.75629	1.91584	0.28503	0.162291	0.626569
COG4754	89	22	67	S	Uncharacterized protein	-1	-1	3272	1	0	0	1	0.94	3.26028	2.34755	1.46132	0.267649	0.584132	1	0.764	3.41935	2.51256	1.70493	0.498612	0.616709
COG4758	65	2	63	S	Predicted membrane protein	-1	-1	-1	-1	0	0	1	0.84	3.85372	0.429867	4.11745	0.228435	0.58999	1	0.644	3.63535	0.37841	4.08225	0.104092	0.613512
COG4766	43	1	42	E	Ethanolamine utilization protein EutQ, cupin superfamily (function unknown)	-1	-1	-1	-1	0	0	1	0.98	3.63479	0	2.87104	0	0.394939	1	0.936	4.25201	0	2.9628	0	0.3484
COG4778	76	2	74	P	Alpha-D-ribose 1-methylphosphonate 5-triphosphate synthase subunit PhnL	-1	-1	-1	-1	0	0	1	0.83	1.68653	0.471487	1.32907	0.261912	0.533805	1	0.843	2.01078	0.53989	1.51917	0.268498	0.512004
COG4782	73	4	69	R	Esterase/lipase superfamily enzyme	-1	-1	-1	-1	0	0	1	0.87	4.31018	1.53752	3.51264	0.292451	0.585841	1	0.836	4.17568	1.49214	3.24686	0.357341	0.567453
COG4786	349	1	348	N	Flagellar basal body rod protein FlgG	-1	-1	-1	-1	0	0	1	0.44	7.64499	0	2.23678	0	0.14629	1	0.692	8.69952	0	1.93813	0	0.111393
COG4800	25	23	2	K	Predicted transcriptional regulator with an HTH domain	-1	-1	-1	-1	0	0	1	0.39	2.52108	1.28876	2.68864	0.65145	0.788831	1	0.753	2.97143	1.34688	3.14663	0.453279	0.756121
COG4801	34	33	1	R	Predicted acyltransferase, contains DUF342 domain	-1	-1	-1	-1	0	0	1	0.89	2.77449	1.53731	0	0	0.277044	1	0.935	3.18226	1.61939	0	0	0.254441
COG4805	196	1	195	S	Uncharacterized conserved protein, DUF885 familyt	-1	-1	-1	-1	0	0	1	1	3.74179	0	3.3507	0	0.44774	1	0.08	3.3361	0	2.85109	0	0.427309
COG4809	21	18	3	G	Archaeal ADP-dependent phosphofructokinase/glucokinase	-1	-1	-1	-1	0	0	1	0.95	3.11577	1.68747	1.6631	0.362698	0.537679	1	0.95	4.06847	1.94212	2.10525	0.477359	0.497407
COG4813	64	13	51	G	Trehalose utilization protein	-1	-1	-1	-1	0	0	1	1	1.35752	0.55965	1.30573	0.310098	0.687052	1	0.894	1.47981	0.600393	1.51023	0.405722	0.713139
COG4819	31	2	29	E	Ethanolamine utilization protein EutA, possible chaperonin protecting lyase from inhibition	-1	-1	-1	-1	0	0	1	0.41	1.83959	0.926001	1.6348	0.447374	0.696025	1	0.447	2.2854	1.15267	1.99413	0.504362	0.688456
COG4821	65	2	63	R	Uncharacterized protein, contains SIS (Sugar ISomerase) phosphosugar binding domain	-1	-1	-1	-1	0	0	1	0.57	1.99321	0.749423	2.11009	0.371152	0.717314	1	0.889	2.24822	0.84923	2.43291	0.377734	0.729941
COG4831	13	6	7	T	Roadblock/LC7 domain	-1	-1	-1	-1	0	0	1	0.66	1.76287	0.924476	1.28588	0.428067	0.626922	1	0.87	1.43224	0.919077	1.24124	0.641708	0.754177
COG4833	69	1	68	G	Predicted alpha-1,6-mannanase, GH76 family	-1	-1	-1	-1	0	0	1	1	3.08393	0	3.17303	0	0.514446	1	0.994	3.63358	0	3.70388	0	0.509674
COG4854	14	13	1	S	Uncharacterized membrane protein	-1	-1	-1	-1	0	0	1	0.62	2.73407	2.49532	0	0	0.456338	1	0.228	3.04782	2.71159	0	0	0.444842
COG4859	23	1	22	S	Uncharacterized protein	-1	-1	-1	-1	0	0	1	0.83	2.72512	0	3.13492	0	0.575189	1	0.77	2.8412	0	3.24885	0	0.571738
COG4860	25	24	1	K	Predicted DNA-binding transcriptional regulator, ArsR family	-1	-1	-1	-1	0	0	1	0.94	3.003	1.63218	0	0	0.271758	1	0.743	3.27764	1.62733	0	0	0.248247
COG4865	43	11	32	E	Glutamate mutase epsilon subunit	-1	-1	-1	-1	0	0	1	0.92	1.67825	0.32784	1.83505	0.274879	0.644388	1	0.773	1.96231	0.316001	2.1459	0.161036	0.627299
COG4866	73	9	64	S	Uncharacterized protein	-1	-1	1593	1	0	0	1	0.98	3.06663	1.1666	2.88691	0.366339	0.660905	1	0.805	2.73143	1.02403	2.78026	0.374906	0.696392
COG4867	96	2	94	S	Uncharacterized protein, contains von Willebrand factor type A (vWA) domain	-1	-1	-1	-1	0	0	1	0.59	2.81492	0.922548	2.05218	0.242897	0.528385	1	0.254	3.70064	1.16779	2.55334	0.315565	0.502768
COG4868	39	2	37	S	Uncharacterized protein, UPF0371 family	-1	-1	-1	-1	0	0	1	0.71	1.17102	0.545804	1.04191	0.406099	0.67792	1	0.679	1.39131	0.64452	1.20175	0.463248	0.663501
COG4883	18	16	2	S	Uncharacterized protein	-1	-1	-1	-1	0	0	1	1	0.834502	0.587506	0.62927	0.593681	0.729044	1	1	0.952531	0.65015	0.76283	0.68255	0.741698
COG4888	27	25	2	K	Transcription elongation factor Elf1, contains Zn-ribbon domain	-1	-1	-1	-1	0	0	1	0.46	3.13186	2.12484	2.58771	0.623874	0.752357	1	0.844	2.8263	1.79671	2.55899	0.635712	0.770566
COG4889	29	1	28	R	Predicted helicase	-1	-1	-1	-1	0	0	1	0.7	2.16607	0	2.3085	0	0.532877	1	0.527	2.69581	0	2.77372	0	0.51445
COG4900	18	17	1	R	Predicted metallopeptidase	-1	-1	-1	-1	0	0	1	0.58	2.81321	1.72464	0	0	0.306525	1	0.497	3.18532	1.85119	0	0	0.290582
COG4905	54	1	53	S	Uncharacterized membrane protein	-1	-1	-1	-1	0	0	1	0.92	3.24847	0	3.7737	0	0.580843	1	0.879	3.93391	0	4.78839	0	0.608604
COG4906	14	12	2	S	Uncharacterized membrane protein	-1	-1	-1	-1	0	0	1	0.88	3.11965	2.21922	1.5748	0.531866	0.608083	1	0.988	3.57635	2.47251	1.73349	0.48471	0.58803
COG4909	23	1	22	Q	Propanediol dehydratase, large subunit	-1	-1	-1	-1	0	0	1	1	0.644425	0	0.644207	0	0.499831	1	0.378	0.681506	0	0.691773	0	0.507532
COG4910	23	1	22	Q	Propanediol dehydratase, small subunit	-1	-1	-1	-1	0	0	1	0.52	1.31479	0	1.20768	0	0.459268	1	0.823	1.62698	0	1.38326	0	0.425103
COG4925	55	2	53	S	Uncharacterized protein	-1	-1	-1	-1	0	0	1	0.99	3.37112	0.87921	2.38128	0.281571	0.483591	1	0.924	3.58037	0.88937	2.37063	0.248402	0.45526
COG4929	61	1	60	S	Uncharacterized membrane-anchored protein	-1	-1	-1	-1	0	0	1	0.36	3.25187	0	3.64993	0	0.561204	1	0.908	3.06427	0	3.52455	0	0.575104
COG4934	95	14	81	O	Serine protease, subtilase family	-1	-1	-1	-1	0	0	1	0.48	3.45786	2.51344	2.8037	0.395115	0.768848	3	0.544	3.37142	2.64362	2.83536	0.784127	0.812562
COG4935	116	2	114	O	Regulatory P domain of the subtilisin-like proprotein convertases and other proteases	-1	-1	-1	-1	0	0	1	0.96	5.45676	2.37076	4.09817	0.349466	0.592745	1	0.963	5.26655	2.33148	4.20504	0.442696	0.620569
COG4962	390	13	377	UW	Pilus assembly protein, ATPase of CpaF family	-1	-1	534	0	0	0	1	0.98	4.23377	2.24907	2.603	0.223591	0.573021	3	0.579	4.78048	4.04885	3.56875	0.746526	0.796741
COG4963	175	1	174	UW	Flp pilus assembly protein, ATPase CpaE	-1	-1	-1	-1	0	0	1	0.86	4.70939	0	3.40713	0	0.361738	1	0.828	4.77034	0	3.38353	0	0.354643
COG4964	142	1	141	UW	Flp pilus assembly protein, secretin CpaC	-1	-1	-1	-1	0	0	1	0.85	6.6832	0	3.202	0	0.239556	1	0.831	5.83346	0	3.01642	0	0.258545
COG4965	275	1	274	UW	Flp pilus assembly protein TadB	-1	-1	-1	-1	0	0	1	0.86	4.47592	0	3.64834	0	0.407552	1	0.245	5.1043	0	3.56827	0	0.349535
COG4982	17	1	16	I	3-oxoacyl-ACP reductase domain of yeast-type FAS1	-1	-1	-1	-1	0	0	1	0.15	3.7301	0	1.61275	0	0.216181	1	0.615	4.67374	0	2.12851	0	0.22771
COG4986	90	21	69	P	ABC-type anion transport system, duplicated permease component	-1	-1	-1	-1	0	0	1	0.56	3.24654	2.0012	1.66627	0.281616	0.564829	2	0.667	4.55742	3.12985	2.06694	0.453533	0.570145
COG4990	35	1	34	S	Uncharacterized protein YvpB	-1	-1	-1	-1	0	0	1	0.31	3.68694	0	3.65463	0	0.495618	1	0.814	3.75271	0	3.60239	0	0.479972
COG5032	3	1	2	T	Phosphatidylinositol kinase or protein kinase, PI-3 family	-1	-1	-1	-1	0	0	1	NA	0	0	0	0	0.0444001	1	0	2.96525	0	0.28357	0	0.0478154
COG5042	35	5	30	F	Purine nucleoside permease	-1	-1	-1	-1	0	0	1	0.98	2.50509	0.655199	1.85644	0.288781	0.501306	1	0.952	3.1495	0.739338	2.26238	0.234747	0.476538
COG5078	11	1	10	O	Ubiquitin-protein ligase	-1	-1	-1	-1	0	0	1	0.93	3.04815	0	2.67749	0	0.439199	1	0.771	3.38041	0	2.90029	0	0.428985
COG5096	5	2	3	U	Vesicle coat complex, various subunits	-1	-1	-1	-1	0	0	1	0.99	3.25882	1.53752	2.8626	0.752653	0.675109	1	0.977	3.15949	1.48396	2.80792	0.469683	0.679205
COG5184	131	1	130	DZ	Alpha-tubulin suppressor and related RCC1 domain-containing proteins	-1	-1	-1	-1	0	0	1	0.9	3.0555	0	3.40673	0	0.557476	1	0.816	2.91621	0	3.32391	0	0.569902
COG5206	5	1	4	O	Glycosylphosphatidylinositol transamidase (GPIT), subunit GPI8	-1	-1	-1	-1	0	0	1	0	2.39422	0	2.15998	0	0.451082	1	0.604	2.63877	0	2.40372	0	0.455462
COG5265	149	1	148	O	ABC-type transport system involved in Fe-S cluster assembly, permease and ATPase components	-1	-1	-1	-1	0	0	1	0.8	2.01161	0	1.603	0	0.398437	1	0.969	2.70117	0	1.8922	0	0.350257
COG5270	47	43	4	J	PUA domain (predicted RNA-binding domain)	-1	-1	-1	-1	0	0	1	0.78	3.40693	2.24464	2.52935	0.432514	0.700629	2	0.567	3.57256	2.12478	3.24444	0.594749	0.751452
COG5271	7	1	6	J	Midasin, AAA ATPase with vWA domain, involved in ribosome maturation	-1	-1	-1	-1	0	0	1	0.79	2.88707	0	2.70975	0	0.46929	1	0.954	2.83116	0	2.7829	0	0.491477
COG5272	6	1	5	O	Ubiquitin	-1	-1	-1	-1	0	0	1	0.51	2.42658	0	1.04493	0	0.21531	1	0.738	2.8212	2.8212	0	1.02634	0
COG5277	10	8	2	Z	Actin-related protein	-1	-1	-1	-1	0	0	1	0.45	3.10631	1.38247	3.14137	0.685082	0.72817	1	0.835	3.48406	1.4999	3.65989	0.430503	0.740485
COG5280	21	1	20	X	Phage-related minor tail protein	-1	-1	-1	-1	0	0	1	0.94	3.07266	0	3.57094	0	0.581083	1	0.862	2.92437	0	3.43397	0	0.58713
COG5282	136	18	118	S	Uncharacterized conserved protein, DUF2342 family	-1	-1	-1	-1	0	0	1	0.68	3.12528	0.690643	2.84934	0.194434	0.566348	1	0.358	4.53761	0.940562	3.68983	0.207281	0.510224
COG5294	19	1	18	S	Uncharacterized protein YxeA	-1	-1	-1	-1	0	0	1	0.86	3.31667	0	2.5482	0	0.38415	1	0.856	3.26244	0	2.38952	0	0.366216
COG5295	94	1	93	UW	Autotransporter adhesin	-1	-1	-1	-1	0	0	1	0.81	3.89031	0	3.81764	0	0.49066	1	0.482	3.5297	0	3.67547	0	0.520649
COG5310	40	2	38	Q	Homospermidine synthase	-1	-1	-1	-1	0	0	1	1	2.00201	0.57526	1.25332	0.272823	0.456686	1	0.993	2.28169	0.66025	1.48378	0.289368	0.469832
COG5339	73	1	72	S	Uncharacterized conserved protein YdgA, DUF945 family	-1	-1	-1	-1	0	0	1	0.88	4.39235	0	3.43992	0	0.391581	1	0.663	4.36831	0	3.17808	0	0.363766
COG5360	104	2	102	S	Uncharacterized conserved protein, heparinase superfamily	-1	-1	-1	-1	0	0	1	0.53	3.93379	1.18974	3.58069	0.295007	0.60634	1	0.79	4.2643	1.24336	3.85203	0.291575	0.597448
COG5377	46	1	45	X	Phage-related protein, predicted endonuclease	-1	-1	-1	-1	0	0	1	0.98	3.75751	0	2.68975	0	0.357916	1	0.946	4.73044	0	2.98444	0	0.31545
COG5384	3	1	2	J	U3 small nucleolar ribonucleoprotein component	-1	-1	-1	-1	0	0	1	NA	0	0	0	0	0.515993	1	0	2.1948	0	2.25611	0	0.513968
COG5402	30	1	29	S	Uncharacterized protein	-1	-1	-1	-1	0	0	1	0.68	2.37847	0	1.98167	0	0.416584	1	0.564	2.55782	0	2.11725	0	0.413878
COG5403	60	1	59	S	Uncharacterized protein	-1	-1	-1	-1	0	0	1	0.19	3.27428	0	3.09264	0	0.472262	1	0.907	3.63695	0	3.19838	0	0.439706
COG5407	3	1	2	U	Preprotein translocase subunit Sec63	-1	-1	-1	-1	0	0	1	NA	0	0	0	0	0.0952449	1	0	2.30471	0	0.44529	0	0.0966041
COG5435	34	1	33	S	Uncharacterized protein	-1	-1	-1	-1	0	0	1	0.96	4.56846	0	2.95023	0	0.322891	1	0.829	4.02108	0	2.6467	0	0.329104
COG5436	28	1	27	S	Uncharacterized membrane protein	-1	-1	-1	-1	0	0	1	0.54	2.93115	0	2.3706	0	0.404381	1	0.703	3.28844	0	2.63474	0	0.400605
COG5441	65	7	58	S	Uncharacterized protein, UPF0261 family	-1	-1	-1	-1	0	0	1	0.62	1.4397	0.349628	1.66339	0.342536	0.699111	1	0.859	1.50772	0.328449	1.77741	0.217845	0.69836
COG5444	8	1	7	V	Predicted ribonuclease, toxin component of the YeeF-YezG toxin-antitoxin module	-1	-1	-1	-1	0	0	1	0	3.6107	0	3.07833	0	0.426278	1	0.317	3.28177	0	2.81339	0	0.42864
COG5446	27	1	26	R	Uncharacterized membrane protein, predicted cobalt tansporter CbtA	-1	-1	-1	-1	0	0	1	0.47	2.88677	0	1.9627	0	0.339947	1	0.823	2.43852	0	1.64281	0	0.336845
COG5450	66	1	65	K	Transcription regulator of the Arc/MetJ class	-1	-1	-1	-1	0	0	1	0.78	2.22132	0	2.26588	0	0.510029	1	0.568	2.38283	0	2.27904	0	0.47822
COG5459	58	11	47	J	Ribosomal protein RSM22 (predicted mitochondrial rRNA methylase)	-1	-1	-1	-1	0	0	1	0.73	4.7296	1.78533	2.8665	0.222588	0.491779	1	0.098	4.43404	1.62758	2.67713	0.367065	0.485417
COG5465	96	2	94	S	Uncharacterized protein	-1	-1	-1	-1	0	0	1	0.72	3.94143	0.468909	2.96614	0.155248	0.435762	1	0.696	3.73518	0.39379	2.71879	0.105427	0.416658
COG5473	90	1	89	S	Uncharacterized membrane protein	-1	-1	-1	-1	0	0	1	0.85	3.80511	0	2.78981	0	0.366587	1	0.787	4.3847	0	2.90675	0	0.331465
COG5479	110	2	108	S	Uncharacterized conserved protein, contains LGFP repeats	-1	-1	-1	-1	0	0	1	0.98	4.66144	1.69603	3.87766	0.325464	0.597851	1	0.994	4.70855	1.63642	4.08403	0.347543	0.607454
COG5482	29	1	28	S	Uncharacterized protein	-1	-1	-1	-1	0	0	1	0.93	2.93192	0	1.71651	0	0.292728	1	0.103	3.56651	0	1.80691	0	0.253316
COG5484	23	1	22	S	Uncharacterized protein YjcR	-1	-1	-1	-1	0	0	1	0.81	3.55853	0	3.21113	0	0.451188	1	0.386	3.99839	0	3.46083	0	0.432778
COG5486	51	5	46	S	Predicted metal-binding membrane protein	-1	-1	-1	-1	0	0	1	0.43	2.71253	1.34882	2.41315	0.395888	0.693441	1	0.314	3.15376	1.63124	2.90606	0.517237	0.719348
COG5498	31	2	29	G	Endoglucanase Acf2	-1	-1	-1	-1	0	0	1	0.99	2.22246	1.20415	2.3574	0.584969	0.801265	1	0.817	2.3008	1.24036	2.50417	0.539098	0.813743
COG5504	32	1	31	S	Uncharacterized protein YjaZ	-1	-1	-1	-1	0	0	1	0.81	3.19568	0	3.76947	0	0.589775	1	0.667	3.50283	0	4.10262	0	0.585615
COG5505	81	1	80	S	Uncharacterized membrane protein	-1	-1	-1	-1	0	0	1	0.86	2.63729	0	2.4517	0	0.464814	1	0.687	3.46196	0	2.95404	0	0.426643
COG5507	80	2	78	S	Uncharacterized conserved protein YbaA, DUF1428 family	-1	-1	-1	-1	0	0	1	0.86	2.51414	0.72537	1.79015	0.259631	0.500276	1	0.611	2.04369	0.73749	1.61754	0.360863	0.576172
COG5517	122	1	121	Q	3-phenylpropionate/cinnamic acid dioxygenase, small subunit	-1	-1	-1	-1	0	0	1	0.9	3.8302	0	3.27087	0	0.426984	1	0.83	4.01667	0	3.43405	0	0.427474
COG5518	10	3	7	X	Bacteriophage capsid portal protein	-1	-1	-1	-1	0	0	1	0.91	2.93321	1.87467	1.94221	0.433659	0.650632	1	0.904	3.2341	1.99235	2.17089	0.616044	0.643647
COG5529	16	1	15	Q	Pyocin large subunit	-1	-1	-1	-1	0	0	1	0.64	2.65146	0	2.74007	0	0.51671	1	0.246	2.5991	0	2.61336	0	0.502742
COG5530	30	11	19	S	Uncharacterized membrane protein	-1	-1	-1	-1	0	0	1	1	2.47849	0.986589	1.94911	0.302143	0.592236	1	0.839	3.12204	1.1496	2.52471	0.368221	0.588447
COG5545	86	1	85	X	Predicted P-loop ATPase and inactivated derivatives	-1	-1	-1	-1	0	0	1	0.97	4.38289	0	3.91348	0	0.44645	1	0.883	5.01987	0	4.45717	0	0.443953
COG5563	88	1	87	S	Uncharacterized membrane protein	-1	-1	-1	-1	0	0	1	0.93	3.60006	0	4.17858	0	0.580348	1	0.802	3.46797	0	4.0872	0	0.58928
COG5564	56	7	49	S	Predicted TIM-barrel enzyme	-1	-1	-1	-1	0	0	1	0.67	1.30429	0.189067	1.16973	0.246583	0.520896	1	0.745	1.14942	0.17251	1.25591	0.150083	0.621363
COG5579	70	1	69	S	Uncharacterized protein, DUF1810 family	-1	-1	-1	-1	0	0	1	0.37	1.86141	0	1.56177	0	0.419513	1	0.79	1.47417	0	1.29784	0	0.440196
COG5580	9	1	8	O	Activator of HSP90 ATPase	-1	-1	-1	-1	0	0	1	0.94	1.94603	0	1.79461	0	0.461094	1	0.968	2.01379	0	1.78946	0	0.4443
COG5602	20	1	19	B	Histone deacetylase complex, regulatory component SIN3	-1	-1	-1	-1	0	0	1	0.81	4.18253	0	3.52674	0	0.421603	1	0.807	3.69849	0	3.30536	0	0.446853
COG5610	40	1	39	R	Predicted hydrolase, HAD superfamily	-1	-1	-1	-1	0	0	1	0.99	3.51656	0	3.51109	0	0.499223	1	0.898	3.44824	0	3.30072	0	0.47861
COG5625	26	25	1	K	Predicted DNA-binding transcriptional regulator, contains HTH domain	-1	-1	-1	-1	0	0	1	0.99	3.5438	2.15173	0	0	0.30359	1	0.949	2.84864	1.63517	0	0	0.287008
COG5637	153	2	151	S	Uncharacterized membrane protein	-1	-1	-1	-1	0	0	1	1	3.1735	0.945904	3.25292	0.266807	0.661544	1	0.365	3.44614	0.95426	3.38535	0.276907	0.629634
COG5665	5	1	4	K	CCR4-NOT transcriptional regulation complex, NOT5 subunit	-1	-1	-1	-1	0	0	1	0.54	3.23534	0	3.0681	0	0.474154	1	0.648	3.13129	0	3.02087	0	0.482369
