# Supplementary material for: A New Analysis of Archaea–Bacteria Domain Separation: Variable Phylogenetic Distance and the Tempo of Early Evolution
Source: Mol Biol Evol. 2020 Apr 21;37(8):2332–40. doi: 10.1093/molbev/msaa089 (PMC7403611; doi:10.1093/molbev/msaa089)
Supplement: msaa089_Supplementary_Data [file msaa089_supplementary_data.zip › msaa089-suppl_data/additionalTable6a_COGs_min10A10B_corrected.xlsx]

## Sheet: additionalTable6a_COGs_corrected
General Information												IQTree results							FastTree results
COG	genes	archaeal	bacterial	functional category	annotation	HarrisGroup	HarrisSingle	SSC-ID	SCCSingle	NUTs,s=1	NUTs,s<1	splits	bootstrap-support	MeanDistAB	MeanDistAA	MeanDistBB	Dmin	Dav	splits	support	MeanDistAB	MeanDistAA	MeanDistBB	Dmin	Dav
COG ID	total number of genes	number of archaeal genes	number of bacterial genes	functional category of gene family	Gene annotation	Group number as in Harris et al, 2003 Table 1 (-1 is not present)	Single split group as in Harris et al. 2003 Table 1 (-1 is not present, 0 is a conflicting result with the COG analysis, and 1 is an matching result with the COG analysis)	ID of SSC as in Weiss et al. 2016	Single split SSC as in Weiss et al. 2016 (-1 is not present, 0 is a conflicting result with the COG analysis, and 1 is an matching result with the COG analysis)	COGs corresponding to NUTS as in Puigbo, 2009. (0 is not present, 1 overlaps with the COGs), separation score = 1	COGs corresponding to NUTS as in Puigbo, 2009. (0 is not present, 1 overlaps with the COGs), separation score < 1	number of splits in the phylogenetic tree	support value for splits, NA: no bootstrap possible	mean pairwise interdomain distance	mean pairwise intradomain distance for archaeal genes	mean pairwise intradomain distance for bacterial genes	ratio of intra:inter domain distance using min (see paper)	ratio of intra:inter domain distance using mean (see paper)	number of splits in the phylogenetic tree	Support value for splits	mean pairwise interdomain distance	mean pairwise intradomain distance for archaeal genes	mean pairwise intradomain distance for bacterial genes	ratio of intra:inter domain distance using min (see paper)	ratio of intra:inter domain distance using mean (see paper)
COG0048	707	82	625	J	Ribosomal protein S12	1	1	-1	-1	1	0	1	0.96	2.71705	0.630406	0.84105	0.0505241	0.270782	1	0.725	5.87906	0.73773	0.991566	0.125484	0.147073
COG0231	718	82	636	J	Translation elongation factor P (EF-P)/translation initiation factor 5A (eIF-5A)	1	1	-1	-1	1	0	1	0.47	5.28482	1.29104	2.08904	0.0709731	0.319792	1	0.872	6.67413	1.32248	1.83136	0.19815	0.236273
COG1093	117	83	34	J	Translation initiation factor 2, alpha subunit (eIF-2alpha)	-1	-1	-1	-1	0	0	1	0.85	4.13918	1.66207	1.16975	0.125153	0.342075	1	0.557	4.98557	1.83364	1.25365	0.251455	0.309622
COG0185	704	83	621	J	Ribosomal protein S19	1	1	-1	-1	1	0	1	0.7	3.37801	1.23593	1.22936	0.0992152	0.364902	1	0.837	3.94746	1.33411	1.44227	0.337968	0.351667
COG0361	716	84	632	J	Translation initiation factor IF-1	1	1	-1	-1	1	0	1	0.97	4.01973	1.77968	1.19372	0.0796123	0.36985	1	0.742	3.86507	1.65019	1.25125	0.323734	0.375342
COG3363	43	30	13	F	Archaeal IMP cyclohydrolase	-1	-1	-1	-1	0	0	1	0.83	2.94131	1.21904	1.03883	0.192388	0.383821	1	0.759	3.48369	1.37424	1.0449	0.29994	0.347209
COG0086	619	82	537	K	DNA-directed RNA polymerase, beta' subunit/160 kD subunit	3	1	-1	-1	1	0	1	0.38	4.11147	1.18914	1.98372	0.0790857	0.385855	1	0.952	8.13028	1.64571	2.40556	0.202417	0.249147
COG0094	708	83	625	J	Ribosomal protein L5	1	1	24	1	1	0	1	0.99	3.55235	1.38486	1.35788	0.121616	0.386046	1	0.772	2.66706	1.11614	0.98839	0.370591	0.394541
COG0102	705	82	623	J	Ribosomal protein L13	1	0	-1	-1	1	0	1	0.69	4.42609	1.74791	1.70172	0.124262	0.389693	2	0.658	5.33799	1.88713	1.80448	0.338046	0.345787
COG0093	708	83	625	J	Ribosomal protein L14	1	1	33	1	1	0	1	0.78	2.63482	1.05573	1.00524	0.0884761	0.391101	1	0.81	2.97596	1.03892	1.09219	0.349105	0.358054
COG0052	688	83	605	J	Ribosomal protein S2	1	1	-1	-1	1	0	1	0.97	3.98891	1.31256	1.84403	0.10269	0.395671	1	0.219	6.79119	1.93877	2.45628	0.285483	0.323584
COG0256	703	83	620	J	Ribosomal protein L18	1	1	-1	-1	1	0	1	0.99	4.05478	1.57243	1.70395	0.123849	0.404015	1	0.89	4.63712	1.67431	1.96984	0.361068	0.392933
COG1702	545	15	530	T	Phosphate starvation-inducible protein PhoH, predicted ATPase	-1	-1	-1	-1	0	0	1	0.93	4.51283	1.28756	2.38075	0.146118	0.406432	1	0.857	9.12611	1.69907	2.41703	0.186177	0.225512
COG2766	177	18	159	T	Predicted Ser/Thr protein kinase	-1	-1	-1	-1	0	0	2	0.95	2.6271	0.533511	1.63177	0.10006	0.412104	2	0.711	3.46932	0.69084	2.10519	0.199128	0.402965
COG0051	705	84	621	J	Ribosomal protein S10	1	1	35	1	1	0	1	0.71	2.3355	0.960505	0.984295	0.0822021	0.416356	1	0.87	2.05608	0.835374	0.831812	0.404562	0.405428
COG0522	720	83	637	J	Ribosomal protein S4 or related protein	1	1	-1	-1	1	0	1	0.62	4.05063	1.54227	1.88094	0.106336	0.422553	1	0.462	5.51778	1.72703	1.94074	0.312994	0.33236
COG0085	706	87	619	K	DNA-directed RNA polymerase, beta subunit/140 kD subunit	3	1	-1	-1	1	0	1	0.74	3.62347	1.18644	1.88567	0.0868522	0.423919	1	0.87	7.74919	1.83135	2.31398	0.236327	0.267468
COG0184	708	83	625	J	Ribosomal protein S15P/S13E	1	1	-1	-1	0	0	1	0.74	3.40578	1.3961	1.50946	0.104941	0.426564	1	0.76	4.36243	1.37698	1.44302	0.315646	0.323215
COG0149	715	82	633	G	Triosephosphate isomerase	-1	-1	1834	0	1	0	2	0.75	4.48282	1.45067	2.40585	0.13102	0.430145	2	0.907	4.44461	1.59657	2.217	0.359216	0.429011
COG0098	709	83	626	J	Ribosomal protein S5	1	1	28	1	1	0	1	0.86	3.64877	1.27949	1.8826	0.087092	0.43331	1	0.048	3.68696	1.36369	1.99231	0.369869	0.455117
COG2718	174	17	157	R	Uncharacterized conserved protein YeaH/YhbH, required for sporulation, DUF444 family	-1	-1	-1	-1	0	0	1	0.26	2.97366	0.449279	2.13376	0.110454	0.43432	1	0.015	3.99962	0.456462	2.65384	0.114126	0.388825
COG0278	289	19	270	O	Glutaredoxin-related protein	-1	-1	-1	-1	0	0	2	0.615	2.89891	0.977431	1.55449	0.165924	0.436702	2	0.676	2.34401	0.892701	1.39438	0.380843	0.487856
COG0100	703	83	620	J	Ribosomal protein S11	1	1	36	1	1	0	1	0.98	2.50607	0.774244	1.42119	0.0714636	0.438023	1	0.71	3.54788	1.06216	1.38181	0.299378	0.344426
COG0459	803	93	710	O	Chaperonin GroEL (HSP60 family)	5	0	-1	-1	0	0.94	2	0.72	2.84276	1.38205	1.1085	0.193919	0.438051	2	0.53	3.96023	1.62599	1.10812	0.279812	0.345196
COG0090	707	83	624	J	Ribosomal protein L2	1	1	26	1	1	0	1	0.94	2.84445	1.23244	1.27725	0.112108	0.441156	1	0.77	2.8793	1.30596	1.31531	0.453569	0.455192
COG2719	175	17	158	D	Stage V sporulation protein SpoVR/YcgB, involved in spore cortex formation (function unknown)	-1	-1	-1	-1	0	0	1	0.95	3.13632	0.669986	2.10034	0.125963	0.441652	1	0.026	4.21912	0.665012	2.62855	0.157619	0.390314
COG0468	710	94	616	L	RecA/RadA recombinase	3	0	-1	-1	1	0	3	0.843	4.15629	2.27646	1.40777	0.124494	0.443211	4	0.755	6.87415	4.10012	1.48576	0.216137	0.406296
COG0092	707	83	624	J	Ribosomal protein S3	5	1	-1	-1	1	0	1	1	3.79267	1.71804	1.65979	0.119472	0.44531	1	0.484	5.29002	2.21341	2.2162	0.418413	0.418676
COG0197	710	83	627	J	Ribosomal protein L16/L10AE	1	1	-1	-1	1	0	1	0.79	2.85361	1.33487	1.2711	0.105605	0.45661	1	0.685	3.46206	1.41757	1.1802	0.340895	0.375176
COG0012	702	85	617	J	Ribosome-binding ATPase YchF, GTP1/OBG family	6	1	21	1	1	0	1	0.73	3.09131	1.38883	1.46276	0.141509	0.461227	1	0.944	3.61564	1.35194	1.37899	0.373914	0.377656
COG0049	709	83	626	J	Ribosomal protein S7	1	1	-1	-1	1	0	1	0.13	3.19075	1.424	1.52317	0.10291	0.461832	1	0.94	3.85062	1.39416	1.74245	0.362061	0.407286
COG0201	705	83	622	U	Preprotein translocase subunit SecY	2	1	-1	-1	1	0	1	0.7	4.47706	1.95867	2.19442	0.101766	0.463819	1	0.714	6.34164	2.36521	2.60822	0.372965	0.392125
COG0358	777	80	697	L	DNA primase (bacterial type)	-1	-1	-1	-1	1	0	3	0.45	7.0657	2.14452	4.43081	0.159106	0.465299	3	0.717	11.4848	2.1936	4.37002	0.191001	0.285754
COG2150	81	55	26	R	Predicted regulator of amino acid metabolism, contains ACT domain	-1	-1	-1	-1	0	0	2	0.635	3.77051	1.67295	1.84815	0.170444	0.466927	2	0.734	3.87862	1.57893	2.0804	0.407084	0.47173
COG1990	107	83	24	J	Peptidyl-tRNA hydrolase	-1	-1	-1	-1	0	0	3	0.537	3.84566	1.58638	2.01484	0.249008	0.468219	2	0.601	4.58846	1.61061	2.58111	0.351014	0.456768
COG2163	73	37	36	J	Ribosomal protein L14E/L6E/L27E	-1	-1	-1	-1	0	0	1	0.76	3.12172	0.924291	2.01575	0.274129	0.470902	1	0.362	3.73298	1.05591	2.5654	0.282859	0.485042
COG0087	710	83	627	J	Ribosomal protein L3	1	1	-1	-1	1	0	1	0.98	3.68859	1.69284	1.78181	0.114427	0.471	1	0.709	4.67995	1.92305	2.16299	0.410912	0.436548
COG0081	709	83	626	J	Ribosomal protein L1	1	1	30	1	1	0	1	0.98	3.33323	1.64698	1.49448	0.142764	0.471235	1	0.708	3.86319	1.91863	1.52026	0.393526	0.445085
COG1625	117	28	89	C	Fe-S oxidoreductase, related to NifB/MoaA family	-1	-1	-1	-1	0	0	2	0.95	3.76071	1.58201	1.97121	0.198498	0.472414	2	0.571	4.56293	1.79369	2.12068	0.393101	0.428932
COG1624	299	40	259	T	Diadenylate cyclase (c-di-AMP synthetase), DisA_N domain	-1	-1	-1	-1	0	0	5	0.828	5.02471	2.0537	2.69892	0.170891	0.472925	4	0.701	6.62954	2.8384	3.23244	0.428144	0.457863
COG4327	153	13	140	S	Uncharacterized membrane protein	-1	-1	-1	-1	0	0	1	0.83	3.68416	1.13771	2.35623	0.161201	0.474183	1	0.893	3.11616	0.810601	1.82226	0.260128	0.422454
COG0689	475	53	422	J	Ribonuclease PH	-1	-1	-1	-1	0	0	2	0.95	2.89665	1.18347	1.56621	0.18928	0.474631	2	0.561	4.2214	1.42697	1.8481	0.338031	0.387912
COG0258	238	84	154	L	5'-3' exonuclease	3	1	-1	-1	0	0	1	0.73	4.48319	1.54869	2.72382	0.153464	0.476503	1	0.817	4.98119	1.57651	3.00841	0.316493	0.460224
COG0073	640	35	605	J	tRNA-binding EMAP/Myf domain	4	0	-1	-1	0	0	5	0.82	4.50841	1.4758	2.85694	0.16011	0.480518	5	0.902	6.55521	1.91889	2.81011	0.292727	0.360705
COG0202	709	81	628	K	DNA-directed RNA polymerase, alpha subunit/40 kD subunit	3	1	-1	-1	0	0	1	0.96	4.52591	2.1663	2.19789	0.11437	0.482134	1	0.825	4.48543	1.87288	1.80482	0.402373	0.40996
COG0592	664	22	642	L	DNA polymerase III sliding clamp (beta) subunit, PCNA homolog	3	1	-1	-1	0	0	1	0.99	5.0366	1.92491	2.9533	0.144973	0.484276	1	0.979	5.24694	1.863	2.81752	0.355064	0.446024
COG0103	709	83	626	J	Ribosomal protein S9	1	1	72	1	1	0	1	0.88	3.31502	1.25347	1.96301	0.106059	0.485138	1	0.868	3.992	1.53139	2.13561	0.383615	0.459294
COG0480	842	81	761	J	Translation elongation factor EF-G, a GTPase	1	1	11	1	1	0	1	0.99	2.70832	1.11002	1.52348	0.105456	0.486187	1	0.921	2.88609	1.00371	1.53998	0.347775	0.440681
COG1758	550	82	468	K	DNA-directed RNA polymerase, subunit K/omega	-1	-1	-1	-1	0	0	1	0.94	5.38681	2.06857	3.19443	0.119824	0.488508	1	0.867	6.85413	2.10944	3.52881	0.307762	0.411303
COG0198	702	83	619	J	Ribosomal protein L24	1	1	-1	-1	1	0	1	0.99	3.26359	1.46527	1.72659	0.142643	0.48901	1	0.706	3.91762	1.49871	1.93992	0.382557	0.438868
COG0186	705	83	622	J	Ribosomal protein S17	1	1	-1	-1	1	0	1	0.14	3.45412	1.34798	2.04794	0.118223	0.491574	1	0.787	2.59547	1.04148	1.54904	0.40127	0.499048
COG5459	58	11	47	J	Ribosomal protein RSM22 (predicted mitochondrial rRNA methylase)	-1	-1	-1	-1	0	0	1	0.73	4.7296	1.78533	2.8665	0.222588	0.491779	1	0.098	4.43404	1.62758	2.67713	0.367065	0.485417
COG4309	98	17	81	S	Uncharacterized conserved protein, DUF2249 family	-1	-1	-1	-1	0	0	1	0.62	3.64199	1.0948	2.4935	0.226176	0.49263	1	0.964	3.34148	1.15818	2.51245	0.346606	0.549251
COG0099	715	83	632	J	Ribosomal protein S13	1	1	-1	-1	1	0	2	0.99	3.31932	1.68434	1.59077	0.122864	0.493341	1	0.695	3.46295	1.78888	1.49114	0.430599	0.473588
COG2047	105	64	41	R	Proteasome assembly chaperone (PAC2) family protein	-1	-1	-1	-1	0	0	1	0.9	3.92809	1.68769	2.2063	0.235414	0.495659	1	0.839	4.41055	1.80803	2.51848	0.409932	0.490472
COG0195	669	78	591	K	Transcription antitermination factor NusA, contains S1 and KH domains	-1	-1	-1	-1	1	0	1	0.91	4.14216	1.65007	2.47514	0.117303	0.497954	1	0.68	7.83561	3.26246	2.95438	0.377045	0.396704
COG0080	715	83	632	J	Ribosomal protein L11	1	1	25	1	1	0	1	0.89	2.60092	1.32667	1.27086	0.136054	0.499349	1	0.8	2.89691	1.38391	1.37305	0.473971	0.475846
COG0250	789	83	706	K	Transcription antitermination factor NusG	3	1	-1	-1	1	0	1	0.67	4.55108	1.90564	2.67947	0.118692	0.503738	1	0	5.5194	2.09362	2.98976	0.37932	0.460501
COG0091	706	83	623	J	Ribosomal protein L22	1	1	-1	-1	1	0	1	0.97	3.47321	1.61081	1.92061	0.134591	0.50838	1	0.794	3.33424	1.53061	1.82863	0.45906	0.503749
COG1841	594	81	513	J	Ribosomal protein L30/L7E	-1	-1	-1	-1	0	0	1	0.81	3.44458	1.6436	1.8812	0.144437	0.511646	1	0.918	3.90364	1.68837	1.85463	0.432511	0.453807
COG0200	709	83	626	J	Ribosomal protein L15	5	1	-1	-1	1	0	1	0.99	3.86348	1.86137	2.0995	0.149594	0.512603	1	0.849	5.48426	2.11541	2.20091	0.385724	0.393519
COG0097	707	83	624	J	Ribosomal protein L6P/L9E	1	1	-1	-1	1	0	1	0.42	3.23681	1.49389	1.84854	0.152557	0.516316	1	0.871	3.21507	1.48914	1.81216	0.463175	0.513409
COG3161	188	25	163	H	4-hydroxybenzoate synthetase (chorismate-pyruvate lyase)	-1	-1	-1	-1	0	0	2	0.465	5.7194	1.96622	3.96928	0.214426	0.518891	3	0.796	5.73145	2.46319	4.03034	0.429767	0.566482
COG4148	197	12	185	P	ABC-type molybdate transport system, ATPase component	-1	-1	-1	-1	0	0	4	0.932	4.27797	2.05972	2.38879	0.211054	0.519933	4	0.605	5.10534	1.98606	2.70411	0.389017	0.45934
COG0532	555	78	477	J	Translation initiation factor IF-2, a GTPase	1	1	-1	-1	1	0	1	0.97	3.78436	1.40495	2.5349	0.147651	0.520544	1	0.442	6.84479	2.56339	3.15488	0.374503	0.41771
COG0096	708	83	625	J	Ribosomal protein S8	1	1	27	1	1	0	1	0.6	2.87796	1.1703	1.84899	0.10899	0.524553	1	0.679	3.04171	1.12649	1.7261	0.370347	0.468912
COG0528	699	81	618	F	Uridylate kinase	-1	-1	-1	-1	0	0.95	4	0.97	3.31909	1.87742	1.6113	0.168688	0.525553	3	0.933	4.93772	2.45791	1.82933	0.370482	0.434133
COG2037	59	29	30	C	Formylmethanofuran:tetrahydromethanopterin formyltransferase	-1	-1	2256	1	0	0	1	0.55	1.68178	0.854436	0.919809	0.324136	0.527489	1	0.791	1.6993	0.957499	1.02421	0.563467	0.583095
COG3799	29	11	18	E	Methylaspartate ammonia-lyase	-1	-1	-1	-1	0	0	1	0.95	1.37534	0.454042	0.997016	0.309461	0.527529	1	0.65	1.52394	0.497587	1.16964	0.326514	0.547012
COG0271	276	18	258	T	Stress-induced morphogen (activity unknown)	-1	-1	-1	-1	0	0	1	0.81	3.04279	0.678697	2.53336	0.165559	0.527814	1	0.875	2.38847	0.505749	1.90287	0.211746	0.504219
COG3091	119	12	107	R	Predicted Zn-dependent metalloprotease, SprT family	-1	-1	-1	-1	0	0	1	0.6	4.61546	1.57271	3.31363	0.206833	0.529346	1	0.7	5.73815	1.75825	4.2131	0.306413	0.520319
COG0391	391	50	341	HG	Archaeal 2-phospho-L-lactate transferase/Bacterial gluconeogenesis factor, CofD/UPF0052 family	-1	-1	1568	0	0	0	1	0.96	4.5645	1.53837	3.31032	0.152452	0.531131	2	0.873	6.06634	2.14998	4.6577	0.354412	0.561103
COG0237	667	76	591	H	Dephospho-CoA kinase	-1	-1	-1	-1	1	0	3	0.77	4.68441	2.04413	2.94344	0.198369	0.532358	3	0.71	4.27111	1.77587	2.61138	0.415786	0.513595
COG1067	234	57	177	O	Predicted ATP-dependent protease	-1	-1	-1	-1	0	0	3	0.483	4.28621	1.41493	3.15148	0.231597	0.532687	3	0.787	5.39411	1.66738	4.14417	0.309111	0.538694
COG0794	456	57	399	GM	D-arabinose 5-phosphate isomerase GutQ	-1	-1	-1	-1	0	0	4	0.65	3.5133	1.68986	2.06499	0.207515	0.534376	5	0.713	4.47472	2.00855	2.18884	0.448866	0.469012
COG0108	177	66	111	H	3,4-dihydroxy-2-butanone 4-phosphate synthase	-1	-1	-1	-1	0	0	3	0.693	3.13675	1.86148	1.49662	0.33727	0.535282	3	0.559	3.45603	2.08918	1.57057	0.454444	0.529474
COG1274	166	17	149	C	Phosphoenolpyruvate carboxykinase, GTP-dependent	-1	-1	-1	-1	0	0	3	0.973	2.54031	1.31736	1.40271	0.217724	0.535382	3	0.46	3.11035	1.6568	1.68521	0.532675	0.537241
COG0180	731	92	639	J	Tryptophanyl-tRNA synthetase	3	1	-1	-1	1	0	1	0.67	4.54914	2.42935	2.44677	0.113091	0.535938	1	0.963	5.634	3.13079	2.75119	0.488319	0.522007
COG0575	384	79	305	I	CDP-diglyceride synthetase	5	1	-1	-1	0	0	1	0.52	5.15752	2.1231	3.43385	0.192486	0.538723	1	0.518	6.1951	2.41816	3.64695	0.390333	0.489508
COG1245	120	85	35	J	Translation initiation factor RLI1, contains Fe-S and AAA+ ATPase domains	-1	-1	-1	-1	0	0	2	0.5	4.22601	1.58376	2.97193	0.197473	0.539006	3	0.619	5.52308	1.65011	5.47744	0.298766	0.645251
COG0341	500	47	453	U	Preprotein translocase subunit SecF	-1	-1	-1	-1	0	0	1	0.67	4.08157	1.70653	2.71207	0.159227	0.541287	1	0.746	5.85309	2.39348	3.31643	0.408926	0.487769
COG0164	673	82	591	L	Ribonuclease HII	-1	-1	-1	-1	1	0	2	0.96	4.55364	2.20113	2.72919	0.196063	0.54136	2	0.75	5.85099	2.63391	3.37967	0.450165	0.513895
COG1312	162	12	150	G	D-mannonate dehydratase	-1	-1	-1	-1	0	0	2	0.98	2.95449	1.39529	1.80485	0.204364	0.541572	2	0.92	3.66435	1.73014	2.21785	0.472154	0.538702
COG0218	505	37	468	D	GTP-binding protein EngB required for normal cell division	-1	-1	-1	-1	0	0	2	0.73	3.88205	1.23123	2.98331	0.145856	0.542825	1	0.379	3.80806	1.17516	2.97429	0.308599	0.544824
COG2988	78	11	67	E	Succinylglutamate desuccinylase	-1	-1	-1	-1	0	0	1	0.95	3.65796	0.802063	3.18096	0.194029	0.544433	1	0.155	4.63258	0.882887	3.78197	0.190582	0.503484
COG1161	249	34	215	J	Ribosome biogenesis GTPase A	-1	-1	618	0	0	0	1	0.97	3.80423	1.74265	2.41111	0.205568	0.54594	3	0.526	2.86949	1.4444	1.89638	0.503364	0.582121
COG1933	85	64	21	L	Archaeal DNA polymerase II, large subunit	-1	-1	-1	-1	0	0	5	0.772	6.13981	1.93251	4.77809	0.419444	0.546482	3	0.881	6.05655	1.91174	4.48728	0.315649	0.528273
COG1938	126	78	48	R	Predicted ATP-dependent carboligase, ATP-grasp superfamily	-1	-1	-1	-1	0	0	2	0.945	4.37108	2.56066	2.23273	0.205539	0.548308	2	0.846	4.52583	2.4846	2.28512	0.504906	0.526944
COG0158	306	23	283	G	Fructose-1,6-bisphosphatase	-1	-1	-1	-1	0	0	3	0.773	3.26099	1.41555	2.16408	0.172111	0.548856	3	0.872	3.69589	3.69589	1.98263	2.32888	0.536443
COG0788	362	19	343	F	Formyltetrahydrofolate hydrolase	-1	-1	-1	-1	0	0	2	0.72	2.42606	0.901489	1.77353	0.167077	0.551308	2	0.909	2.4866	0.836378	1.67071	0.336354	0.50412
COG3651	116	11	105	S	Uncharacterized conserved protein, DUF2237 family	-1	-1	-1	-1	0	0	1	0.99	1.98051	0.84522	1.34012	0.279681	0.551712	1	0.692	2.216	1.04017	1.57789	0.469393	0.59072
COG2945	222	18	204	R	Alpha/beta superfamily hydrolase	-1	-1	-1	-1	0	0	2	0.505	3.84189	1.25031	2.99531	0.188796	0.552543	1	0.498	4.68163	1.30819	3.34436	0.279431	0.496894
COG1035	89	20	69	C	Coenzyme F420-reducing hydrogenase, beta subunit	-1	-1	3739	1	0	0	1	0.97	3.51647	1.05295	2.84398	0.179753	0.554097	1	0.944	3.97435	1.06125	3.21276	0.267024	0.537698
COG4347	44	19	25	S	Uncharacterized membrane protein YpjA	-1	-1	-1	-1	0	0	1	0.53	3.16263	1.35082	2.15727	0.303294	0.554615	2	0.887	3.96757	1.63879	2.75807	0.413047	0.5541
COG0244	707	82	625	J	Ribosomal protein L10	1	1	-1	-1	1	0	1	0.16	3.92071	1.9253	2.43496	0.15916	0.556054	1	0.74	4.24178	2.07457	2.59467	0.489081	0.550388
COG0343	621	60	561	J	Queuine/archaeosine tRNA-ribosyltransferase	-1	-1	-1	-1	0	0.98	5	0.872	3.90917	2.42819	1.92152	0.299398	0.556346	5	0.632	5.41934	3.13447	2.15856	0.398307	0.488346
COG0694	428	22	406	O	Fe-S cluster biogenesis protein NfuA, 4Fe-4S-binding domain	-1	-1	-1	-1	0	0	3	0.74	4.08586	1.3109	3.239	0.146734	0.556787	3	0.774	4.05743	1.29248	3.43002	0.318546	0.581956
COG0057	812	81	731	G	Glyceraldehyde-3-phosphate dehydrogenase/erythrose-4-phosphate dehydrogenase	-1	-1	-1	-1	0	0.95	8	0.851	3.61573	2.33191	1.71944	0.265996	0.56024	8	0.9	6.2238	3.76491	2.18136	0.350487	0.477704
COG2837	243	13	230	P	Periplasmic deferrochelatase/peroxidase EfeB	-1	-1	-1	-1	0	0	1	0.82	3.75311	0.908481	3.31139	0.169048	0.562183	1	0.478	4.11515	0.819873	3.48938	0.199233	0.523584
COG0709	253	14	239	E	Selenophosphate synthase	-1	-1	736	1	0	0	1	0.73	3.90192	2.35024	2.03758	0.222707	0.562264	1	0.645	5.71398	3.84918	2.1161	0.370338	0.521991
COG5598	47	11	36	H	Trimethylamine:corrinoid methyltransferase	-1	-1	-1	-1	0	0	2	0.865	2.4295	0.816525	1.92073	0.301925	0.563338	2	0.883	2.16124	0.698365	1.70076	0.323132	0.555034
COG4541	31	10	21	S	Uncharacterized membrane protein	-1	-1	-1	-1	0	0	1	0.89	2.03033	0.72665	1.56641	0.339298	0.5647	1	0.622	2.15168	0.689402	1.65053	0.320402	0.543747
COG4986	90	21	69	P	ABC-type anion transport system, duplicated permease component	-1	-1	-1	-1	0	0	1	0.56	3.24654	2.0012	1.66627	0.281616	0.564829	2	0.667	4.55742	3.12985	2.06694	0.453533	0.570145
COG5282	136	18	118	S	Uncharacterized conserved protein, DUF2342 family	-1	-1	-1	-1	0	0	1	0.68	3.12528	0.690643	2.84934	0.194434	0.566348	1	0.358	4.53761	0.940562	3.68983	0.207281	0.510224
COG1788	328	13	315	I	Acyl CoA:acetate/3-ketoacid CoA transferase, alpha subunit	-1	-1	-1	-1	0	0	5	0.978	3.708	1.88513	2.33484	0.15908	0.569036	5	0.795	3.51259	1.80192	2.33754	0.51299	0.589232
COG2836	200	17	183	P	Sulfite exporter TauE/SafE	-1	-1	-1	-1	0	0	1	0.49	3.72459	1.07024	3.17404	0.213318	0.569764	1	0.735	4.15214	1.02833	3.61608	0.247663	0.559278
COG3269	87	73	14	R	Predicted RNA-binding protein, contains TRAM domain	-1	-1	-1	-1	0	0	2	0.76	3.15219	2.25936	1.33336	0.217009	0.569878	2	0.516	3.4195	2.36775	1.61761	0.473056	0.58274
COG0088	708	83	625	J	Ribosomal protein L4	1	1	-1	-1	1	0	1	0.81	3.182	1.44251	2.18485	0.153695	0.569981	1	0.889	3.93831	1.55478	2.50963	0.394783	0.516009
COG0608	585	75	510	L	Single-stranded DNA-specific exonuclease, DHH superfamily, may be involved in archaeal DNA replication intiation	-1	-1	-1	-1	0	0	3	0.4	5.81287	3.40168	3.2329	0.167146	0.570681	1	0.504	8.12838	4.7955	3.89128	0.478728	0.534349
COG0023	261	83	178	J	Translation initiation factor 1 (eIF-1/SUI1)	-1	-1	-1	-1	0	0	1	0.94	3.14275	1.24945	2.34503	0.164581	0.571869	1	0.879	3.61933	1.4962	2.8415	0.41339	0.599239
COG0024	845	84	761	J	Methionine aminopeptidase	2	0	-1	-1	1	0	2	0.885	3.45495	1.70266	2.25681	0.159615	0.573015	2	0.889	4.11206	1.90187	2.56248	0.462511	0.542837
COG4962	390	13	377	UW	Pilus assembly protein, ATPase of CpaF family	-1	-1	534	0	0	0	1	0.98	4.23377	2.24907	2.603	0.223591	0.573021	3	0.579	4.78048	4.04885	3.56875	0.746526	0.796741
COG3276	208	40	168	J	Selenocysteine-specific translation elongation factor	-1	-1	-1	-1	0	0	1	0.25	4.26562	2.3899	2.50651	0.231274	0.573938	1	0.461	4.65916	3.13122	2.40403	0.515981	0.594019
COG0423	287	82	205	J	Glycyl-tRNA synthetase (class II)	-1	-1	601	0	0	0	2	0.59	2.88663	1.66615	1.65298	0.206884	0.574913	2	0.782	3.54126	1.94466	2.04149	0.549145	0.562817
COG2322	114	21	93	S	Uncharacterized membrane protein YozB, DUF420 family	-1	-1	-1	-1	0	0	2	0.88	3.19298	1.43828	2.24543	0.235478	0.576844	2	0.904	3.17012	1.32805	2.23179	0.418927	0.561468
COG1323	96	11	85	R	Predicted nucleotidyltransferase	-1	-1	-1	-1	0	0	1	0.57	3.59904	1.85109	2.31207	0.290999	0.578371	1	0.922	4.30971	2.37664	2.5765	0.551461	0.574648
COG0540	643	81	562	F	Aspartate carbamoyltransferase, catalytic chain	-1	-1	-1	-1	0	0.82	2	0.89	3.2406	1.34071	2.41436	0.139171	0.579378	3	0.728	3.81202	1.65276	2.89579	0.433566	0.596607
COG3460	124	15	109	Q	1,2-phenylacetyl-CoA epoxidase, PaaB subunit	-1	-1	-1	-1	0	0	2	0.9	3.00216	1.88146	1.59923	0.186388	0.579699	2	0.905	3.80172	2.81756	1.84572	0.485497	0.613313
COG0849	488	10	478	D	Cell division ATPase FtsA	-1	-1	-1	-1	0	0	4	0.985	4.67018	2.55318	2.86427	0.24008	0.580003	4	0.829	5.12522	2.93464	2.83459	0.553067	0.562828
COG2038	411	69	342	H	NaMN:DMB phosphoribosyltransferase	-1	-1	-1	-1	0	0	4	0.978	3.86772	1.98531	2.50989	0.20338	0.581118	4	0.825	3.84911	1.83485	2.33854	0.476695	0.542124
COG0213	323	37	286	F	Thymidine phosphorylase	-1	-1	1926	0	0	0	2	0.995	3.011	1.37707	2.12908	0.184559	0.582223	2	0.951	3.76093	1.56553	2.55591	0.416262	0.547928
COG0595	434	56	378	J	mRNA degradation ribonuclease J1/J2	-1	-1	-1	-1	0	0	4	0.922	3.48787	1.76997	2.29681	0.151266	0.582988	3	0.742	4.28887	2.64766	2.70709	0.617334	0.624261
COG0800	403	15	388	G	2-keto-3-deoxy-6-phosphogluconate aldolase	-1	-1	-1	-1	0	0	1	0.97	2.97962	0.849933	2.62969	0.189185	0.583902	1	0.968	2.53937	0.726159	2.21752	0.28596	0.579608
COG4754	89	22	67	S	Uncharacterized protein	-1	-1	3272	1	0	0	1	0.94	3.26028	2.34755	1.46132	0.267649	0.584132	1	0.764	3.41935	2.51256	1.70493	0.498612	0.616709
COG0008	779	76	703	J	Glutamyl- or glutaminyl-tRNA synthetase	5	0	447	0	0	0.97	1	1	4.323	1.92711	3.13958	0.15256	0.586016	2	0.395	4.81075	1.84179	3.78469	0.382848	0.584782
COG0533	659	42	617	J	tRNA A37 threonylcarbamoyltransferase TsaD	5	1	60	1	0	0	1	1	3.15654	1.23059	2.4695	0.163509	0.586099	1	0.989	3.4516	1.35973	2.3849	0.39394	0.542447
COG1267	306	24	282	I	Phosphatidylglycerophosphatase A	-1	-1	-1	-1	0	0	3	0.91	5.42301	2.29001	4.06704	0.216238	0.586118	2	0.864	6.00147	2.60569	3.81233	0.434176	0.534704
COG0069	201	13	188	E	Glutamate synthase domain 2	-1	-1	-1	-1	0	0	3	0.803	3.53512	1.63521	2.51761	0.21633	0.587366	3	0.547	3.93173	1.91562	2.75577	0.487219	0.594062
COG3270	111	19	92	J	Ribosome biogenesis protein, NOL1/NOP2/fmu family	-1	-1	-1	-1	0	0	1	0.71	4.15222	2.47446	2.40385	0.274166	0.587434	1	0.871	4.40083	2.38232	2.80234	0.541336	0.589056
COG0511	524	13	511	HI	Biotin carboxyl carrier protein	-1	-1	-1	-1	0	0	4	0.922	6.248	4.71151	2.64335	0.349589	0.588577	5	0.816	3.57416	2.9289	1.9937	0.557809	0.688636
COG2057	341	12	329	I	Acyl CoA:acetate/3-ketoacid CoA transferase, beta subunit	-1	-1	-1	-1	0	0	4	0.86	3.32962	1.91531	2.00762	0.202625	0.589095	5	0.593	3.57808	1.98361	2.0624	0.55438	0.565389
COG0681	876	85	791	U	Signal peptidase I	-1	-1	-1	-1	0	0	6	0.658	7.75074	4.11295	5.02233	0.175387	0.589317	13	0.605	7.47059	4.16593	5.54571	0.557644	0.649991
COG2509	263	31	232	R	Uncharacterized FAD-dependent dehydrogenase	-1	-1	-1	-1	0	0	3	0.563	3.32083	1.15237	2.76632	0.17017	0.590017	3	0.7	4.12378	1.35865	3.22714	0.329468	0.556018
COG3482	47	22	25	S	Uncharacterized protein	-1	-1	2656	0	0	0	1	0.72	2.96206	1.39432	2.10253	0.454015	0.590274	4	0.346	2.63297	1.64701	2.77536	0.625532	0.839806
COG3294	70	36	34	R	Metal-dependent phosphatase/phosphodiesterase, HD supefamily	-1	-1	-1	-1	0	0	4	0.88	3.07116	1.67836	1.94888	0.27727	0.590534	4	0.904	4.26846	2.07345	3.20207	0.485759	0.617965
COG1077	559	18	541	D	Actin-like ATPase involved in cell morphogenesis	-1	-1	-1	-1	0	0	4	0.932	3.58246	2.71302	1.5213	0.163245	0.590979	4	0.587	4.16844	3.99415	1.29762	0.311296	0.634741
COG1193	377	32	345	L	dsDNA-specific endonuclease/ATPase MutS2	-1	-1	-1	-1	0	0	4	0.73	5.15367	2.27928	3.81648	0.22582	0.591399	4	0.612	7.06898	3.17331	4.70881	0.448907	0.557515
COG3380	116	16	100	R	Predicted NAD/FAD-dependent oxidoreductase	-1	-1	-1	-1	0	0	2	1	3.16207	0.987237	2.75376	0.318969	0.591544	2	0.968	2.93803	0.84929	2.55158	0.289068	0.578766
COG5530	30	11	19	S	Uncharacterized membrane protein	-1	-1	-1	-1	0	0	1	1	2.47849	0.986589	1.94911	0.302143	0.592236	1	0.839	3.12204	1.1496	2.52471	0.368221	0.588447
COG0630	162	84	78	U	Type IV secretory pathway ATPase VirB11/Archaellum biosynthesis ATPase	-1	-1	-1	-1	0	0	3	0.747	4.76919	2.7465	2.90266	0.225553	0.592256	3	0.721	5.2077	2.75767	3.70964	0.529538	0.620938
COG3526	92	14	78	S	Predicted selenoprotein, Rdx family	-1	-1	-1	-1	0	0	2	0.325	2.5457	1.38762	1.64085	0.239907	0.594822	2	0.294	2.78661	1.6259	1.8182	0.58347	0.617973
COG2520	129	93	36	J	tRNA G37 N-methylase Trm5	-1	-1	-1	-1	0	0	4	0.81	5.68521	2.43524	4.33436	0.491294	0.59537	4	0.39	5.32988	2.2362	4.48733	0.419559	0.630739
COG1029	59	29	30	C	Formylmethanofuran dehydrogenase subunit B	-1	-1	-1	-1	0	0	2	0.78	2.79284	1.17966	2.15172	0.358681	0.596414	2	0.869	3.00924	1.21328	2.35342	0.403185	0.592626
COG0054	636	72	564	H	6,7-dimethyl-8-ribityllumazine synthase (Riboflavin synthase beta chain)	-1	-1	-1	-1	0	0	4	0.705	3.26884	1.46338	2.4389	0.199956	0.596891	4	0.868	3.51567	1.73921	2.71157	0.494702	0.632992
COG0136	689	73	616	E	Aspartate-semialdehyde dehydrogenase	-1	-1	-1	-1	0	0.89	6	0.928	3.22021	1.44431	2.40987	0.184905	0.598436	6	0.708	3.53423	1.55696	2.87926	0.440536	0.627607
COG2171	446	17	429	E	Tetrahydrodipicolinate N-succinyltransferase	-1	-1	-1	-1	0	0	2	0.75	3.07259	0.756265	2.9291	0.168075	0.599716	2	0.978	3.30251	0.671586	3.00174	0.203356	0.556141
COG0578	450	29	421	C	Glycerol-3-phosphate dehydrogenase	-1	-1	-1	-1	0	0	7	0.7	3.80756	1.69952	2.87762	0.201342	0.601059	6	0.716	4.0759	2.1063	2.91465	0.51677	0.615932
COG0506	178	16	162	E	Proline dehydrogenase	-1	-1	-1	-1	0	0	2	0.93	3.02437	0.740491	2.89775	0.201432	0.601489	2	0.386	3.12741	0.738445	3.08523	0.23612	0.611316
COG3403	46	12	34	S	Uncharacterized protein YcgG, contains conserved FPC and CPF motifs	-1	-1	-1	-1	0	0	1	0.63	2.97742	0.55569	3.03476	0.278205	0.602946	1	0.893	2.2611	0.346455	2.36826	0.153224	0.600309
COG1243	131	73	58	KB	Histone acetyltransferase, component of the RNA polymerase elongator complex	-1	-1	1890	0	0	0	2	0.97	3.59342	1.5009	2.8403	0.324253	0.604048	2	0.927	4.87632	1.70978	4.00665	0.350629	0.586142
COG3672	104	12	92	O	Predicted transglutaminase-like cysteine proteinase	-1	-1	-1	-1	0	0	2	0.81	5.27328	3.32281	3.05812	0.352541	0.605025	2	0.598	6.49858	3.89978	3.53063	0.543292	0.571694
COG4067	133	17	116	S	Uncharacterized conserved protein	-1	-1	-1	-1	0	0	3	0.653	3.30187	1.37123	2.62518	0.293999	0.605174	3	0.634	3.87245	1.77101	2.41976	0.457336	0.541101
COG2835	393	63	330	S	Uncharacterized conserved protein YbaR, Trm112 family	-1	-1	-1	-1	0	0	3	0.977	4.05076	2.33063	2.57307	0.209031	0.605282	5	0.84	3.35915	1.6557	2.22499	0.492894	0.57763
COG1469	219	66	153	H	GTP cyclohydrolase FolE2	-1	-1	-1	-1	0	0	3	0.98	3.50803	1.79903	2.44838	0.204087	0.605384	3	0.925	4.28916	2.25999	3.02228	0.526907	0.615769
COG0783	442	18	424	PV	DNA-binding ferritin-like protein (oxidative damage protectant)	-1	-1	-1	-1	0	0	2	0.945	2.9142	0.713812	2.82972	0.178863	0.607976	2	0.926	3.25414	0.668995	3.05951	0.205582	0.572886
COG2102	145	83	62	J	Diphthamide synthase (EF-2-diphthine--ammonia ligase)	-1	-1	-1	-1	0	0	2	0.88	3.42533	1.93872	2.2401	0.308846	0.609987	2	0.955	3.34494	1.88101	2.21862	0.562345	0.612811
COG1318	48	28	20	K	Predicted transcriptional regulator	-1	-1	3497	0	0	0	5	0.78	3.11264	1.78821	2.01032	0.545346	0.610179	4	0.802	3.36428	1.86337	2.24025	0.553868	0.60988
COG2069	58	24	34	C	CO dehydrogenase/acetyl-CoA synthase delta subunit (corrinoid Fe-S protein)	-1	-1	2349	1	0	0	1	0.96	2.12754	1.28336	1.31337	0.274354	0.610263	1	0.933	1.96962	1.15628	1.28278	0.587058	0.61917
COG2352	337	15	322	C	Phosphoenolpyruvate carboxylase	-1	-1	-1	-1	0	0	1	0.56	2.56096	0.464671	2.66517	0.157807	0.611068	1	0.958	3.177	0.522882	3.35301	0.164584	0.609992
COG2263	125	79	46	R	Predicted RNA methylase	-1	-1	-1	-1	0	0	2	0.62	5.12079	2.26865	3.9907	0.276259	0.611171	1	0.569	5.8074	2.2114	4.88401	0.38079	0.610894
COG0615	278	61	217	M	Glycerol-3-phosphate cytidylyltransferase, cytidylyltransferase family	-1	-1	-1	-1	0	0	2	0.745	3.89477	1.70598	3.06977	0.221541	0.613098	2	0.896	5.31418	1.87637	3.43515	0.353087	0.499749
COG0857	222	26	196	R	BioD-like N-terminal domain of phosphotransacetylase	-1	-1	2044	0	0	0	3	0.783	3.08838	1.38725	2.40138	0.21861	0.613368	4	0.439	3.35427	1.24253	2.78486	0.370433	0.600338
COG0166	583	22	561	G	Glucose-6-phosphate isomerase	-1	-1	-1	-1	0	0	2	0.715	3.86593	1.26012	3.48365	0.126603	0.613536	2	0.648	4.64743	1.32762	4.16668	0.285667	0.591112
COG4277	142	17	125	R	Predicted DNA-binding protein with the Helix-hairpin-helix motif	-1	-1	1279	1	0	0	2	0.41	2.76229	1.72509	1.66884	0.255778	0.614333	1	0.693	2.9328	2.1333	1.66661	0.568266	0.64783
COG1718	168	83	85	T	Serine/threonine-protein kinase RIO1	-1	-1	-1	-1	0	0	1	0.95	3.63961	1.99908	2.47923	0.198693	0.615218	1	0.652	4.29632	2.17851	2.96477	0.507064	0.598569
COG0503	580	80	500	F	Adenine/guanine phosphoribosyltransferase or related PRPP-binding protein	-1	-1	2584	0	0	0	6	0.692	4.27984	2.66763	2.60054	0.272372	0.615464	7	0.877	4.16168	2.74832	2.46103	0.591356	0.625872
COG1813	261	82	179	J	Archaeal ribosome-binding protein aMBF1, putative translation factor, contains Zn-ribbon and HTH domains	-1	-1	-1	-1	0	0	1	0.56	5.89423	2.24901	5.01087	0.2424	0.615846	3	0.612	5.38918	1.96173	4.73496	0.364012	0.621309
COG2928	259	19	240	S	Uncharacterized membrane protein	-1	-1	-1	-1	0	0	3	0.903	3.66447	1.49719	3.01652	0.279376	0.615875	3	0.853	4.50496	1.71849	3.6477	0.381466	0.595587
COG1003	490	39	451	E	Glycine cleavage system protein P (pyridoxal-binding), C-terminal domain	-1	-1	-1	-1	0	0	2	0.68	2.60106	1.21492	1.99265	0.173397	0.61659	2	0.713	3.41403	1.67225	2.69806	0.489818	0.640052
COG2158	50	31	19	R	Uncharacterized protein, contains a Zn-finger-like domain	-1	-1	-1	-1	0	0	1	0.86	3.57738	2.54381	1.87815	0.26317	0.618044	1	0.815	3.76793	2.62534	1.82102	0.483296	0.590027
COG0016	679	53	626	J	Phenylalanyl-tRNA synthetase alpha subunit	5	0	1677	0	0	0.95	3	0.893	3.94571	2.75165	2.12879	0.180711	0.618449	3	0.873	5.12462	3.40786	2.34079	0.456773	0.560886
COG2235	152	15	137	E	Arginine deiminase	-1	-1	-1	-1	0	0	2	0.91	3.62612	2.34863	2.14054	0.384477	0.619004	2	0.514	4.87023	3.31094	2.46598	0.506337	0.593085
COG0342	639	47	592	U	Preprotein translocase subunit SecD	-1	-1	-1	-1	0	0	2	0.925	4.41494	2.14064	3.32802	0.18187	0.619337	2	0.925	6.98387	3.10666	4.09051	0.444834	0.515272
COG1023	200	20	180	G	6-phosphogluconate dehydrogenase (decarboxylating)	-1	-1	-1	-1	0	0	3	0.693	1.90452	0.78123	1.58025	0.231094	0.619966	3	0.838	1.86746	0.825008	1.45998	0.441781	0.611791
COG1229	61	29	32	C	Formylmethanofuran dehydrogenase subunit A	-1	-1	1998	0	0	0	2	0.77	2.05573	1.10914	1.44134	0.319662	0.620335	2	0.178	2.28002	1.18838	1.69883	0.521216	0.633156
COG1444	120	47	73	J	tRNA(Met) C34 N-acetyltransferase TmcA	-1	-1	-1	-1	0	0	1	0.41	3.98897	2.10503	2.8463	0.311872	0.620627	1	0.897	4.79428	2.24062	3.93974	0.467353	0.644556
COG2266	95	70	25	H	GTP:adenosylcobinamide-phosphate guanylyltransferase	-1	-1	-1	-1	0	0	1	1	3.66009	2.56384	1.99167	0.28842	0.622321	1	0.946	3.86049	2.69719	2.06854	0.535823	0.617244
COG1548	57	27	30	S	Uncharacterized protein, hydantoinase/oxoprolinase family	-1	-1	-1	-1	0	0	1	0.99	2.82492	1.67993	1.83715	0.357608	0.62251	1	0.813	3.19785	1.95802	2.14364	0.612293	0.641315
COG0495	714	84	630	J	Leucyl-tRNA synthetase	5	0	-1	-1	0	0.94	2	0.795	3.6657	2.31057	2.25834	0.205306	0.623197	2	0.868	4.98711	3.2657	2.50622	0.50254	0.578684
COG2085	284	50	234	R	Predicted dinucleotide-binding enzyme	-1	-1	1853	0	0	0	4	0.85	3.86216	1.83363	2.98235	0.316432	0.623483	4	0.74	4.02646	1.93224	3.27303	0.479885	0.646383
COG0462	745	84	661	FE	Phosphoribosylpyrophosphate synthetase	-1	-1	59	0	1	0	3	0.593	2.91126	1.84626	1.79042	0.181335	0.624589	2	0.568	3.21607	2.22187	1.88956	0.587538	0.639203
COG0470	635	94	541	L	DNA polymerase III, delta prime subunit	5	0	-1	-1	0	0	2	1	5.7163	2.3453	4.79686	0.173479	0.62472	2	0.968	5.1059	2.09203	4.36299	0.409727	0.632113
COG1767	162	65	97	H	Triphosphoribosyl-dephospho-CoA synthetase	-1	-1	-1	-1	0	0	1	0.46	4.21352	2.57353	2.71545	0.293171	0.62762	2	0.971	4.44011	2.69164	3.01644	0.60621	0.642786
COG3316	182	23	159	X	Transposase (or an inactivated derivative)	-1	-1	-1	-1	0	0	6	0.738	4.29276	3.0004	2.38884	0.197206	0.627713	6	0.532	4.21145	3.05066	2.336	0.554678	0.639525
COG0447	280	19	261	H	1,4-Dihydroxy-2-naphthoyl-CoA synthase	-1	-1	-1	-1	0	0	2	0.91	1.58735	0.641807	1.35102	0.204961	0.627721	2	0.821	1.73143	0.652017	1.51976	0.376578	0.627165
COG0435	187	18	169	C	Glutathionyl-hydroquinone reductase	-1	-1	-1	-1	0	0	1	0.87	1.79033	0.528477	1.72026	0.222355	0.628023	1	0.779	1.73196	0.476786	1.70063	0.275286	0.628596
COG1803	225	15	210	G	Methylglyoxal synthase	-1	-1	-1	-1	0	0	1	0.76	2.42655	0.545099	2.50605	0.150971	0.6287	1	0.733	2.23076	0.560839	2.01282	0.251412	0.576857
COG1920	117	49	68	H	2-phospho-L-lactate guanylyltransferase, coenzyme F420 biosynthesis enzyme, CobY/MobA/RfbA family	-1	-1	-1	-1	0	0	3	0.263	3.52404	2.13698	2.29508	0.334952	0.628834	2	0.378	3.84437	2.21491	2.48683	0.576143	0.611509
COG1614	60	24	36	C	CO dehydrogenase/acetyl-CoA synthase beta subunit	-1	-1	-1	-1	0	0	3	0.387	2.07085	1.18304	1.42346	0.304379	0.629333	2	0.848	2.67753	1.47368	1.87228	0.550386	0.624822
COG0328	539	37	502	L	Ribonuclease HI	-1	-1	-1	-1	0	0	9	0.771	4.63592	2.70344	3.13608	0.175506	0.629813	9	0.658	3.5511	2.21369	2.28644	0.623381	0.633625
COG2061	120	55	65	R	Uncharacterized conserved protein, contains ACT domain	-1	-1	-1	-1	0	0	3	0.81	3.19981	2.22223	1.81363	0.299046	0.630642	4	0.705	3.58579	2.42715	1.82507	0.508974	0.592928
COG0460	509	73	436	E	Homoserine dehydrogenase	-1	-1	-1	-1	0	0	5	0.684	3.39122	1.83562	2.44698	0.283867	0.631424	8	0.606	3.72835	2.3599	2.69609	0.632961	0.678047
COG1165	249	18	231	H	2-succinyl-5-enolpyruvyl-6-hydroxy-3-cyclohexene-1-carboxylate synthase	-1	-1	-1	-1	0	0	1	1	2.95238	0.797775	2.93715	0.221405	0.632529	1	1	2.87096	0.765511	3.08265	0.26664	0.670188
COG1056	130	88	42	H	Nicotinamide mononucleotide adenylyltransferase	-1	-1	-1	-1	0	0	6	0.735	3.48589	1.70964	2.70779	0.351506	0.633617	4	0.778	3.84311	1.71162	3.3008	0.445373	0.652131
COG3355	65	48	17	K	Predicted transcriptional regulator	-1	-1	-1	-1	0	0	2	0.415	4.71059	2.34104	3.63152	0.376723	0.63395	2	0.828	4.21544	2.11579	3.9258	0.501913	0.716601
COG1443	232	21	211	I	Isopentenyldiphosphate isomerase	-1	-1	1064	0	0	0	3	0.893	3.43389	1.13485	3.2285	0.230523	0.635337	2	0.907	3.4185	0.988182	3.45432	0.289069	0.649774
COG0811	593	18	575	U	Biopolymer transport protein ExbB/TolQ	-1	-1	-1	-1	0	0	5	0.836	4.85977	2.65102	3.52827	0.178918	0.635759	5	0.75	5.50092	2.65485	3.59039	0.48262	0.567654
COG0541	687	82	605	U	Signal recognition particle GTPase	2	1	49	1	1	0	1	0.95	2.55094	1.36378	1.88101	0.159483	0.635998	1	0.913	3.87673	2.17649	2.56558	0.561424	0.611607
COG1795	60	28	32	C	Formaldehyde-activating enzyme nesessary for methanogenesis	-1	-1	-1	-1	0	0	2	0.625	1.58259	1.01819	0.995983	0.299116	0.636355	3	0.808	1.57611	1.17662	1.01696	0.645233	0.695883
COG1866	292	14	278	C	Phosphoenolpyruvate carboxykinase, ATP-dependent	-1	-1	-1	-1	0	0	4	0.88	2.92046	1.89588	1.83156	0.347355	0.63816	4	0.684	4.27957	2.84011	2.22384	0.519641	0.591642
COG0037	753	86	667	J	tRNA(Ile)-lysidine synthase TilS/MesJ	6	0	-1	-1	0	0.89	4	0.823	5.36639	2.12455	4.72917	0.208165	0.638578	4	0.665	6.35991	2.6182	4.85104	0.411673	0.587213
COG2386	256	12	244	O	ABC-type transport system involved in cytochrome c biogenesis, permease component	-1	-1	2681	0	0	0	3	0.677	3.27847	1.52165	2.6717	0.202024	0.639527	3	0.632	2.76129	1.48448	2.37852	0.537605	0.699494
COG1628	89	74	15	R	Endonuclease V homolog, UPF0215 family	-1	-1	2447	0	0	0	2	0.905	3.15664	2.54233	1.49639	0.309169	0.639719	2	0.528	3.32836	3.01712	1.65464	0.497135	0.701812
COG0452	694	77	617	H	Phosphopantothenoylcysteine synthetase/decarboxylase	-1	-1	-1	-1	1	0	6	0.843	3.33016	1.80501	2.45863	0.243556	0.640156	6	0.805	3.26056	1.97491	2.73082	0.605696	0.721614
COG0014	526	19	507	E	Gamma-glutamyl phosphate reductase	-1	-1	-1	-1	0	0	2	0.865	2.1025	0.898875	1.79349	0.203529	0.640278	2	0.644	2.26879	0.985926	1.98249	0.43456	0.654184
COG1407	191	82	109	R	Metallophosphoesterase superfamily enzyme	-1	-1	-1	-1	0	0	2	0.5	4.54385	2.86859	2.96048	0.243927	0.641424	2	0.574	4.70198	2.77598	3.07499	0.590386	0.622182
COG2054	58	27	31	R	Uncharacterized archaeal kinase related to aspartokinase	-1	-1	-1	-1	0	0	1	0.9	3.27532	1.95376	2.25264	0.389958	0.642135	1	0.814	3.80443	2.14745	2.85802	0.564462	0.657848
COG3002	105	11	94	S	Uncharacterized conserved protein YbcC, UPF0753/DUF2309 family	-1	-1	-1	-1	0	0	1	0.99	2.64304	0.725951	2.67105	0.249082	0.642632	1	0.969	3.21833	0.78232	3.29092	0.243082	0.632818
COG2262	616	60	556	J	50S ribosomal subunit-associated GTPase HflX	-1	-1	115	1	0	0	1	0.98	3.49283	1.80549	2.68397	0.191592	0.642667	1	0.896	4.48762	2.77815	3.31778	0.619071	0.679194
COG4865	43	11	32	E	Glutamate mutase epsilon subunit	-1	-1	-1	-1	0	0	1	0.92	1.67825	0.32784	1.83505	0.274879	0.644388	1	0.773	1.96231	0.316001	2.1459	0.161036	0.627299
COG4272	51	13	38	S	Uncharacterized membrane protein	-1	-1	-1	-1	0	0	1	0.68	2.89198	1.26235	2.4658	0.295846	0.644567	1	0.83	2.88027	1.17856	2.05904	0.409185	0.562031
COG0150	640	72	568	F	Phosphoribosylaminoimidazole (AIR) synthetase	-1	-1	130	1	0	0	2	0.61	3.05354	1.72826	2.2087	0.178443	0.644655	1	0.453	3.73734	2.33567	2.72359	0.624953	0.676852
COG0013	730	83	647	J	Alanyl-tRNA synthetase	5	0	38	0	1	0	5	0.86	3.36829	2.15732	2.1861	0.240871	0.644751	5	0.764	3.58541	2.20068	2.2508	0.613788	0.620778
COG0127	670	82	588	F	Inosine/xanthosine triphosphate pyrophosphatase, all-alpha NTP-PPase family	-1	-1	-1	-1	1	0	6	0.777	3.38563	1.75746	2.60862	0.2354	0.644797	4	0.57	3.13986	1.80657	2.42589	0.575366	0.673987
COG0442	681	53	628	J	Prolyl-tRNA synthetase	5	0	896	0	0	0	3	0.597	3.66463	1.82014	2.91573	0.226206	0.646159	3	0.801	5.42521	2.21618	4.01129	0.408497	0.573938
COG3372	73	38	35	R	Predicted nuclease of restriction endonuclease-like (RecB) superfamily, implicated in nucleotide excision repair	-1	-1	-1	-1	0	0	2	0.73	2.95131	2.15833	1.65635	0.264788	0.64627	2	0.91	3.21448	2.3649	1.89407	0.589232	0.662468
COG0130	622	19	603	J	tRNA U55 pseudouridine synthase TruB, may also work on U342 of tmRNA	-1	-1	65	0	1	0	1	0.19	3.64263	1.68125	3.02901	0.207484	0.646547	4	0.671	3.88879	2.85059	3.00156	0.733026	0.752437
COG1859	117	36	81	J	RNA:NAD 2'-phosphotransferase, TPT1/KptA family	-1	-1	1416	1	0	0	1	0.95	3.07447	1.95281	2.02444	0.293601	0.646819	1	0.883	3.20255	1.9614	2.04211	0.612451	0.62505
COG1189	379	10	369	J	Predicted rRNA methylase YqxC, contains S4 and FtsJ domains	-1	-1	-1	-1	0	0	3	0.663	3.46671	2.15012	2.34757	0.382646	0.648697	3	0.91	4.24765	2.35983	2.51075	0.555561	0.573326
COG3252	79	45	34	H	Methenyltetrahydromethanopterin cyclohydrolase	-1	-1	2019	1	0	0	1	0.49	2.07915	1.30279	1.39526	0.289804	0.648833	1	0.257	1.85158	1.15489	1.30046	0.623734	0.663043
COG0478	77	65	12	T	RIO-like serine/threonine protein kinase fused to N-terminal HTH domain	-1	-1	-1	-1	0	0	2	0.83	3.96266	1.87538	3.26726	0.40739	0.648887	2	0.723	4.04516	1.73393	3.42274	0.428645	0.637388
COG0368	396	70	326	H	Cobalamin synthase	-1	-1	-1	-1	0	0	2	0.88	4.71029	2.96647	3.15329	0.322313	0.649616	2	0.832	3.6871	2.58372	2.73123	0.700747	0.72075
COG0206	676	69	607	D	Cell division GTPase FtsZ	-1	-1	67	0	0	0	3	0.84	3.33231	1.95653	2.37374	0.165286	0.64974	3	0.775	4.61019	3.68666	3.08784	0.669786	0.734732
COG2108	77	63	14	S	Uncharacterized conserved protein related to pyruvate formate-lyase activating enzyme	-1	-1	-1	-1	0	0	1	0.84	3.54608	1.81543	2.80097	0.252739	0.650917	1	0.832	4.31744	2.15089	3.53102	0.498188	0.658019
COG2896	568	74	494	H	Molybdenum cofactor biosynthesis enzyme MoaA	-1	-1	177	0	0	0	4	0.55	3.48341	1.97187	2.56503	0.258178	0.651216	3	0.677	3.18249	1.94978	2.48373	0.612657	0.696547
COG1673	50	23	27	R	Predicted RNA-binding protein, contains PUA-like EVE domain	-1	-1	-1	-1	0	0	3	0.53	3.71276	2.17108	2.66478	0.331645	0.651249	3	0.526	3.03808	1.95881	2.2813	0.644754	0.697829
COG0042	665	38	627	J	tRNA-dihydrouridine synthase	-1	-1	-1	-1	0	0	5	0.832	4.27972	2.67813	2.90314	0.235519	0.65206	5	0.724	5.86601	3.79661	2.87658	0.49038	0.568801
COG2099	202	11	191	H	Precorrin-6x reductase	-1	-1	-1	-1	0	0	3	0.927	3.61113	1.62866	3.08718	0.258036	0.652958	3	0.623	2.75957	1.50711	2.41208	0.546139	0.710109
COG2390	228	17	211	K	DNA-binding transcriptional regulator LsrR, DeoR family	-1	-1	-1	-1	0	0	6	0.628	5.71191	4.47347	2.99274	0.266176	0.653566	5	0.736	5.15884	4.28971	2.66332	0.516263	0.673894
COG2142	280	19	261	C	Succinate dehydrogenase, hydrophobic anchor subunit	-1	-1	-1	-1	0	0	4	0.86	4.58474	1.86366	4.13591	0.154963	0.654298	3	0.714	4.92468	2.39387	4.30462	0.486097	0.680095
COG1386	477	27	450	K	Chromosome segregation and condensation protein ScpB	-1	-1	-1	-1	0	0	2	0.825	4.12365	2.13776	3.28523	0.224603	0.657548	1	0.986	4.46472	2.68928	3.22422	0.60234	0.662248
COG4143	127	20	107	H	ABC-type thiamine transport system, periplasmic component	-1	-1	-1	-1	0	0	3	0.857	3.05198	1.69835	2.31673	0.272518	0.657784	3	0.413	3.44459	1.79098	2.52753	0.519938	0.626852
COG0750	695	83	612	OK	Membrane-associated protease RseP, regulator of RpoE activity	-1	-1	1938	0	1	0	1	0.97	5.21077	3.33581	3.51939	0.214586	0.657792	4	0.72	5.44728	3.66923	3.86546	0.67359	0.691601
COG0157	573	63	510	H	Nicotinate-nucleotide pyrophosphorylase	-1	-1	-1	-1	0	0	4	0.915	2.94624	1.50765	2.37075	0.233059	0.658195	4	0.738	2.55514	1.54964	2.16935	0.60648	0.727746
COG1894	411	11	400	C	NADH:ubiquinone oxidoreductase, NADH-binding 51 kD subunit (chain F)	-1	-1	-1	-1	0	0	2	0.99	3.4417	2.21396	2.31793	0.253652	0.658378	3	0.403	3.80007	2.35335	2.36648	0.619291	0.621018
COG3975	218	14	204	R	Predicted metalloprotease, contains C-terminal PDZ domain	-1	-1	-1	-1	0	0	5	0.822	4.94135	3.05229	3.45544	0.290846	0.658497	3	0.503	5.61959	3.44924	3.79304	0.613788	0.644378
COG0552	665	79	586	U	Signal recognition particle GTPase	2	1	45	1	1	0	1	0.86	3.00515	1.63514	2.33861	0.215278	0.661158	1	0.793	4.34439	2.434	3.26733	0.560263	0.656172
COG2236	299	65	234	H	Hypoxanthine phosphoribosyltransferase	-1	-1	-1	-1	0	0	5	0.674	4.28102	2.49953	3.17126	0.210241	0.662316	5	0.586	3.93672	2.18836	3.15733	0.555884	0.678951
COG0831	206	10	196	E	Urease gamma subunit	-1	-1	-1	-1	0	0	3	0.713	1.43969	0.915392	0.99192	0.293201	0.662406	3	0.604	1.4261	0.962402	0.9645	0.674849	0.675585
COG0148	707	81	626	G	Enolase	-1	-1	-1	-1	0	0.97	5	0.876	1.99483	1.42371	1.22891	0.248925	0.664872	4	0.73	2.21965	2.21965	2.3038	1.24793	0.562222
COG1648	431	65	366	H	Siroheme synthase (precorrin-2 oxidase/ferrochelatase domain)	-1	-1	1268	0	0	0	3	0.63	4.2003	2.70051	2.89229	0.321235	0.665763	4	0.257	3.82573	2.49559	3.13418	0.652317	0.735778
COG3075	67	17	50	E	Anaerobic glycerol-3-phosphate dehydrogenase	-1	-1	-1	-1	0	0	2	0.515	2.66389	1.1756	2.37154	0.340668	0.665781	2	0.302	2.97271	1.3139	2.71955	0.441988	0.678413
COG0207	442	43	399	F	Thymidylate synthase	-1	-1	-1	-1	0	0	6	0.78	3.82889	3.20917	1.89125	0.2577	0.666044	5	0.685	5.05758	4.24019	2.2433	0.443552	0.640967
COG4031	41	30	11	S	Uncharacterized protein	-1	-1	-1	-1	0	0	3	0.73	3.32748	1.63225	2.80501	0.265106	0.666759	3	0.595	4.00267	1.76403	3.46693	0.440713	0.653433
COG2723	384	22	362	G	Beta-glucosidase/6-phospho-beta-glucosidase/beta-galactosidase	-1	-1	-1	-1	0	0	3	0.847	3.75445	2.0318	2.97996	0.232306	0.667443	3	0.848	3.27731	3.27731	2.05964	2.74415	0.628454
COG3030	226	19	207	R	Protein affecting phage T7 exclusion by the F plasmid, UPF0716 family	-1	-1	-1	-1	0	0	2	0.465	3.44087	1.30129	3.29666	0.302195	0.668137	2	0.776	3.38154	1.15626	3.28892	0.341932	0.657271
COG1183	435	38	397	I	Phosphatidylserine synthase	-1	-1	434	0	0	0	3	0.747	4.30219	2.24979	3.50037	0.215359	0.668284	3	0.82	5.3965	3.33518	4.61921	0.618027	0.736996
COG0035	487	47	440	F	Uracil phosphoribosyltransferase	-1	-1	-1	-1	0	0	5	0.924	2.78012	1.66471	2.05174	0.271281	0.668398	4	0.799	2.93093	1.81376	2.07909	0.618835	0.664099
COG0210	875	31	844	L	Superfamily I DNA or RNA helicase	-1	-1	-1	-1	0	0	12	0.729	5.56522	3.66095	3.79772	0.309497	0.670114	13	0.679	9.05938	8.11849	5.30854	0.585972	0.741057
COG0605	590	48	542	P	Superoxide dismutase	-1	-1	-1	-1	0	0	5	0.972	2.87429	1.68264	2.16975	0.169336	0.670146	5	0.877	2.53024	1.52471	1.98055	0.602593	0.692672
COG0212	594	50	544	H	5-formyltetrahydrofolate cyclo-ligase	-1	-1	-1	-1	0	0	8	0.652	4.90332	2.93109	3.64614	0.3052	0.670692	7	0.815	3.96364	2.25244	3.24583	0.568274	0.693587
COG3217	231	19	212	R	Uncharacterized conserved protein YcbX, contains MOSC and Fe-S domains	-1	-1	-1	-1	0	0	3	0.64	3.5596	1.43825	3.33669	0.270346	0.670713	3	0.748	3.90703	1.57713	3.66236	0.403665	0.670521
COG1891	59	26	33	S	Uncharacterized protein, UPF0264 family	-1	-1	-1	-1	0	0	3	0.837	2.23366	0.994726	2.00396	0.42447	0.671249	3	0.621	2.51342	1.07297	2.34944	0.426896	0.680829
COG2130	217	13	204	QR	NADPH-dependent curcumin reductase CurA	-1	-1	-1	-1	0	0	1	0.95	1.78267	0.553224	1.84013	0.23345	0.671282	1	0.973	1.77939	0.533552	1.92039	0.299852	0.689549
COG2311	217	10	207	S	Uncharacterized membrane protein YeiB	-1	-1	-1	-1	0	0	1	0.99	3.16866	0.783164	3.47107	0.256942	0.671298	1	0.784	3.14437	0.650096	3.54219	0.206749	0.666633
COG0089	705	83	622	J	Ribosomal protein L23	1	0	-1	-1	1	0	2	0.435	2.74882	1.42798	2.26321	0.164861	0.671415	2	0.368	2.4088	1.32887	1.91172	0.551674	0.672656
COG0101	692	60	632	J	tRNA U38,U39,U40 pseudouridine synthase TruA	5	0	34	0	0	0	3	0.843	3.97143	2.40685	2.9273	0.248439	0.671566	3	0.939	3.82243	2.51177	2.74126	0.657114	0.687132
COG1163	93	83	10	J	Ribosome-interacting GTPase 1	-1	-1	1794	1	0	0	1	0.62	2.26852	1.7413	1.3064	0.323008	0.671738	1	0.292	2.75185	1.96612	1.63149	0.592869	0.653672
COG2332	244	12	232	CO	Cytochrome c-type biogenesis protein CcmE	-1	-1	-1	-1	0	0	3	0.96	4.1386	2.77837	2.78539	0.212251	0.672179	3	0.726	4.38082	3.13503	2.68399	0.612667	0.664147
COG3332	132	16	116	S	Uncharacterized conserved protein, contains NRDE domain	-1	-1	-1	-1	0	0	2	0.945	3.09199	1.21339	2.94744	0.301859	0.672842	2	0.835	3.43604	1.23393	3.23714	0.359115	0.650615
COG2898	197	18	179	S	Lysylphosphatidylglycerol synthetase, C-terminal domain, DUF2156 family	-1	-1	-1	-1	0	0	3	0.877	4.624	2.10254	4.1202	0.261464	0.672874	3	0.852	7.24956	2.32132	5.60995	0.320202	0.547018
COG3361	88	15	73	S	Uncharacterized protein YqjF, DUF2071 family	-1	-1	-1	-1	0	0	1	0.55	3.26218	1.30097	3.09234	0.28432	0.673371	1	0.264	3.60079	1.38092	3.45338	0.383506	0.671284
COG1842	310	25	285	KT	Phage shock protein A	-1	-1	-1	-1	0	0	4	0.688	3.34985	1.22347	3.29346	0.223033	0.674199	4	0.765	2.79854	1.11967	2.87697	0.400089	0.714058
COG2064	364	86	278	W	Pilus assembly protein TadC	-1	-1	-1	-1	0	0	4	0.695	5.53082	3.63994	3.82346	0.304256	0.67471	17	0.54	5.12439	4.38921	3.91642	0.76427	0.810401
COG1915	95	36	59	S	Uncharacterized conserved protein, contains Saccharopine dehydrogenase N-terminal (SDHN) domain	-1	-1	1824	0	0	0	1	0.74	2.34933	1.05406	2.11749	0.218606	0.67499	2	0.702	2.37968	1.21175	2.453	0.509205	0.770008
COG2827	358	18	340	L	Predicted endonuclease, GIY-YIG superfamily	-1	-1	-1	-1	0	0	1	0.87	2.76553	0.515987	3.21825	0.203162	0.675139	1	0.437	2.60703	0.38968	2.44382	0.149473	0.543435
COG1411	55	26	29	R	Uncharacterized protein related to proFAR isomerase (HisA)	-1	-1	2280	0	0	0	2	0.955	2.93085	1.99274	1.96897	0.406265	0.675864	2	0.856	3.00188	2.02178	1.9785	0.659088	0.666296
COG1659	81	18	63	S	Uncharacterized protein, linocin/CFP29 family	-1	-1	-1	-1	0	0	4	0.71	4.20575	3.12578	2.56031	0.34336	0.675989	4	0.654	4.23454	3.32513	2.6242	0.619712	0.702476
COG0538	376	38	338	C	Isocitrate dehydrogenase	-1	-1	-1	-1	0	0	3	0.96	2.60433	1.00107	2.52013	0.108991	0.676028	3	0.855	3.93916	1.15	4.07684	0.29194	0.663446
COG1746	102	83	19	J	tRNA nucleotidyltransferase (CCA-adding enzyme)	-1	-1	-1	-1	0	0	2	0.66	4.4056	2.41121	3.54551	0.301379	0.676039	2	0.095	5.675	2.56837	4.78509	0.452576	0.647881
COG1138	275	17	258	CO	Cytochrome c biogenesis factor	-1	-1	-1	-1	0	0	2	0.785	4.17658	3.13508	2.51238	0.331595	0.676086	3	0.745	4.94923	4.93141	2.95155	0.596365	0.796382
COG1358	183	83	100	J	Ribosomal protein L7Ae or related RNA K-turn-binding protein	-1	-1	-1	-1	0	0	1	0.99	2.89696	1.12878	2.80055	0.256781	0.678181	1	0.29	2.54374	0.85953	2.28628	0.337899	0.618342
COG2457	92	62	30	S	Uncharacterized protein	-1	-1	-1	-1	0	0	1	0.95	3.65304	3.33811	1.61941	0.302188	0.678547	1	0.898	4.65741	4.24062	1.90664	0.409378	0.659944
COG0255	659	79	580	J	Ribosomal protein L29	5	0	-1	-1	0	0	3	0.447	2.79299	1.77816	2.02118	0.204279	0.680156	4	0.78	2.13005	1.49505	1.74575	0.701886	0.760735
COG1503	169	88	81	J	Peptide chain release factor 1 (eRF1)	-1	-1	-1	-1	0	0	2	0.92	4.62287	1.87664	4.41253	0.227127	0.680223	3	0.807	4.37157	1.81074	4.29179	0.41421	0.697981
COG1793	416	85	331	L	ATP-dependent DNA ligase	-1	-1	-1	-1	0	0	7	0.934	4.20348	2.21682	3.50405	0.256592	0.680492	8	0.716	3.81138	1.96687	3.82604	0.516052	0.759949
COG3033	97	14	83	E	Tryptophanase	-1	-1	-1	-1	0	0	3	0.8	1.57422	0.750678	1.39316	0.304152	0.680923	3	0.77	1.50697	1.50697	0.766749	1.3265	0.508803
COG0585	213	78	135	J	tRNA(Glu) U13 pseudouridine synthase TruD	-1	-1	-1	-1	0	0	3	0.65	4.16327	2.49898	3.17249	0.274237	0.681133	2	0.626	4.42999	2.72063	3.34734	0.614139	0.684874
COG0371	259	82	177	C	Glycerol dehydrogenase or related enzyme, iron-containing ADH family	-1	-1	1479	0	0	0	4	0.823	3.46245	1.8033	2.91488	0.275746	0.681335	4	0.554	4.16492	2.09706	3.55222	0.503506	0.678199
COG4447	450	16	434	R	Uncharacterized protein related to plant photosystem II stability/assembly factor	-1	-1	-1	-1	0	0	3	0.927	5.18798	1.83543	5.23544	0.276395	0.681467	3	0.855	5.20813	1.65892	5.51321	0.318525	0.688551
COG1207	595	14	581	M	Bifunctional protein GlmU, N-acetylglucosamine-1-phosphate-uridyltransferase/glucosamine-1-phosphate-acetyltransferase	-1	-1	-1	-1	0	0	5	0.754	4.69454	3.64797	2.75222	0.330731	0.681664	5	0.621	6.26818	6.98983	2.90514	0.463474	0.789302
COG3642	185	86	99	J	tRNA A-37 threonylcarbamoyl transferase component Bud32	-1	-1	-1	-1	0	0	3	0.51	4.98187	2.26148	4.53744	0.259189	0.682366	3	0.512	5.35026	2.3277	4.83153	0.435063	0.669054
COG2440	244	32	212	C	Ferredoxin-like protein FixX	-1	-1	-1	-1	0	0	7	0.861	3.32676	2.16941	2.37432	0.196934	0.682907	7	0.407	4.66337	3.03922	2.99129	0.641443	0.646582
COG0151	695	72	623	F	Phosphoribosylamine-glycine ligase	-1	-1	-1	-1	0	0	4	0.853	3.11742	1.69897	2.56082	0.22973	0.683223	4	0.903	2.63511	1.44241	2.15671	0.547382	0.682917
COG0525	714	83	631	J	Valyl-tRNA synthetase	5	0	-1	-1	0	0.93	2	0.89	3.11064	1.85566	2.39884	0.17865	0.683862	2	0.298	3.65473	2.28074	2.56864	0.624052	0.663439
COG0638	210	95	115	O	20S proteasome, alpha and beta subunits	-1	-1	-1	-1	0	0	1	0.94	3.37949	1.94192	2.68048	0.164936	0.683891	1	0.999	3.70776	2.04491	2.95376	0.551522	0.674082
COG2364	137	10	127	S	Uncharacterized membrane protein YczE	-1	-1	-1	-1	0	0	7	0.84	3.61493	2.00801	2.93852	0.311747	0.68418	6	0.872	3.79847	2.00045	3.05896	0.526647	0.66598
COG4346	47	23	24	O	Predicted membrane-bound dolichyl-phosphate-mannose-protein mannosyltransferase	-1	-1	-1	-1	0	0	2	0.98	4.29065	2.77434	3.09923	0.379272	0.684462	2	0.949	4.66296	3.00914	3.46769	0.645328	0.694497
COG0557	561	26	535	K	Exoribonuclease R	-1	-1	-1	-1	0	0	5	0.99	3.49536	1.68893	3.09869	0.167253	0.684855	5	0.704	4.80205	2.91838	3.61326	0.607735	0.680088
COG2010	848	10	838	C	Cytochrome c, mono- and diheme variants	-1	-1	-1	-1	0	0	4	0.85	8.22972	4.75684	6.52359	0.302546	0.685348	4	0.47	10.028	5.61079	6.19906	0.559512	0.588843
COG2306	68	28	40	R	Predicted RNA-binding protein, associated with RNAse of E/G family	-1	-1	-1	-1	0	0	2	0.75	4.10434	1.98834	3.64002	0.303671	0.685659	2	0.792	4.9975	2.23604	4.3506	0.447432	0.658994
COG1600	435	32	403	J	Epoxyqueuosine reductase QueG (queuosine biosynthesis)	-1	-1	-1	-1	0	0	16	0.921	4.88429	3.06872	3.63254	0.219202	0.686002	15	0.683	5.23286	3.49801	3.7023	0.668471	0.687991
COG2524	113	67	46	K	Predicted transcriptional regulator, contains C-terminal CBS domains	-1	-1	-1	-1	0	0	11	0.685	4.32522	2.23449	3.70044	0.361499	0.686083	9	0.796	4.20572	2.20064	3.76343	0.523249	0.709043
COG2433	126	65	61	R	Possible nuclease of RNase H fold, RuvC/YqgF family	-1	-1	-1	-1	0	0	2	0.735	7.21969	2.78725	7.11993	0.314327	0.686122	2	0.536	7.6552	2.7612	7.50667	0.360696	0.670647
COG4813	64	13	51	G	Trehalose utilization protein	-1	-1	-1	-1	0	0	1	1	1.35752	0.55965	1.30573	0.310098	0.687052	1	0.894	1.47981	0.600393	1.51023	0.405722	0.713139
COG2144	64	28	36	R	Selenophosphate synthetase-related protein	-1	-1	2234	0	0	0	2	0.945	2.43433	1.22941	2.11974	0.342861	0.6879	3	0.817	2.13681	0.976652	1.98015	0.45706	0.691871
COG0771	645	25	620	M	UDP-N-acetylmuramoylalanine-D-glutamate ligase	-1	-1	-1	-1	0	0	3	0.69	4.41752	2.83982	3.24219	0.223064	0.688396	3	0.711	4.63514	3.43335	3.14862	0.679294	0.710008
COG1546	600	21	579	H	Nicotinamide mononucleotide (NMN) deamidase PncC	-1	-1	-1	-1	0	0	4	0.958	3.23276	1.19327	3.25839	0.253779	0.688523	4	0.907	2.84901	1.1903	2.62985	0.417795	0.670436
COG1140	156	15	141	CP	Nitrate reductase beta subunit	-1	-1	-1	-1	0	0	7	0.91	2.54995	1.8611	1.65564	0.331979	0.68957	6	0.836	4.81805	4.35171	2.29942	0.477251	0.69023
COG4006	49	16	33	V	CRISPR/Cas system-associated protein Csm6, COG1517 family	-1	-1	-1	-1	0	0	1	0.38	4.38378	2.60153	3.45394	0.386391	0.690668	1	0.22	5.00473	3.10346	3.81738	0.620106	0.69143
COG1304	512	75	437	CIR	FMN-dependent dehydrogenase, includes L-lactate dehydrogenase and type II isopentenyl diphosphate isomerase	-1	-1	769	0	0	0	4	0.755	3.99243	1.96461	3.55465	0.223152	0.691215	4	0.72	4.31582	2.02152	3.66864	0.468398	0.659221
COG0320	520	24	496	H	Lipoate synthase	-1	-1	-1	-1	0	0	4	0.65	2.1921	0.89784	2.13379	0.16535	0.691491	5	0.76	2.44458	1.18246	2.33865	0.483706	0.720187
COG0519	674	81	593	F	GMP synthase, PP-ATPase domain/subunit	-1	-1	-1	-1	0	0.98	4	0.81	2.08574	1.34569	1.54016	0.242829	0.691802	4	0.696	2.82741	2.09795	1.79963	0.636494	0.689248
COG1379	94	27	67	R	PHP family phosphoesterase with a Zn ribbon	-1	-1	1835	1	0	0	2	0.93	2.91997	1.30467	2.74522	0.304589	0.693481	1	0.756	3.23318	1.49216	3.08454	0.461514	0.707771
COG5013	146	10	136	CP	Nitrate reductase alpha subunit	-1	-1	-1	-1	0	0	5	0.988	1.92233	1.37719	1.29128	0.37949	0.69407	5	0.938	2.68834	2.27801	1.45462	0.541087	0.694227
COG1611	679	63	616	R	Predicted Rossmann fold nucleotide-binding protein	-1	-1	-1	-1	0	0	10	0.752	4.74146	2.70989	3.8763	0.239275	0.694531	10	0.575	7.06099	3.56781	4.86282	0.505285	0.596987
COG3407	99	27	72	I	Mevalonate pyrophosphate decarboxylase	-1	-1	-1	-1	0	0	3	0.813	2.96632	1.79915	2.33538	0.300533	0.696912	3	0.725	3.53632	2.13312	2.84561	0.603203	0.703942
COG1703	298	37	261	O	Putative periplasmic protein kinase ArgK or related GTPase of G3E family	-1	-1	-1	-1	0	0	4	0.645	2.80479	1.70881	2.20241	0.237203	0.697239	7	0.605	2.5427	1.715	2.09667	0.67448	0.749533
COG2229	200	16	184	U	Signal recognition particle receptor subunit beta, a GTPase	-1	-1	-1	-1	0	0	2	0.49	3.04391	2.43079	1.8143	0.331405	0.697309	4	0.327	3.72269	3.0827	1.91239	0.513711	0.670897
COG2890	969	86	883	J	Methylase of polypeptide chain release factors	-1	-1	-1	-1	1	0	17	0.754	5.96535	4.21335	4.1082	0.298072	0.697491	18	0.688	4.76507	3.48139	3.36163	0.705474	0.71804
COG0064	587	63	524	J	Asp-tRNAAsn/Glu-tRNAGln amidotransferase B subunit	-1	-1	169	0	0	0	3	0.91	2.41973	1.49173	1.88653	0.208801	0.698067	3	0.667	2.33985	1.52075	1.8389	0.649934	0.717921
COG1113	298	14	284	E	L-asparagine transporter and related permeases	-1	-1	-1	-1	0	0	8	0.871	3.8725	2.75344	2.65577	0.36626	0.698414	8	0.879	4.84296	3.69199	3.09962	0.640026	0.701184
COG0063	625	81	544	F	NAD(P)H-hydrate repair enzyme Nnr, NAD(P)H-hydrate dehydratase domain	-1	-1	-1	-1	0	0	4	0.92	3.62051	2.02543	3.03192	0.281368	0.69843	3	0.701	3.45748	2.20392	3.23215	0.637436	0.786132
COG0551	385	48	337	L	ssDNA-binding Zn-finger and Zn-ribbon domains of topoisomerase 1	-1	-1	-1	-1	0	0	4	0.662	4.01438	2.45741	3.15565	0.217125	0.699119	3	0.727	4.41792	2.96132	3.33118	0.670296	0.712156
COG3358	134	17	117	S	Uncharacterized conserved protein, DUF1684 family	-1	-1	-1	-1	0	0	1	0.99	3.10834	1.23434	3.11346	0.25533	0.699378	1	0.944	2.9079	1.18721	2.93999	0.40827	0.709653
COG1664	313	17	296	Z	Cytoskeletal protein CcmA, bactofilin family	-1	-1	-1	-1	0	0	8	0.781	5.05816	3.44129	3.63484	0.348971	0.699476	8	0.629	4.39936	2.95619	3.25533	0.671957	0.705956
COG0499	533	82	451	H	S-adenosylhomocysteine hydrolase	-1	-1	-1	-1	0	0	8	0.845	2.10847	1.18292	1.78353	0.274004	0.70346	6	0.928	2.67148	1.58108	2.18082	0.591836	0.704084
COG4147	342	17	325	C	Na+(or H+)/acetate symporter ActP	-1	-1	-1	-1	0	0	4	0.99	2.93213	1.48316	2.6448	0.182587	0.703919	4	0.777	4.61854	2.61141	3.80511	0.565419	0.694648
COG1119	220	12	208	P	ABC-type molybdenum transport system, ATPase component/photorepair protein PhrA	-1	-1	937	0	0	0	3	0.73	2.67908	1.14584	2.63138	0.285091	0.704947	3	0.546	2.55497	1.25971	2.75916	0.493041	0.78648
COG2185	424	38	386	I	Methylmalonyl-CoA mutase, C-terminal domain/subunit (cobalamin-binding)	-1	-1	-1	-1	0	0	6	0.668	2.57013	1.22641	2.39862	0.181838	0.705222	8	0.671	3.21664	1.39734	3.53807	0.434411	0.76717
COG1364	440	30	410	E	N-acetylglutamate synthase (N-acetylornithine aminotransferase)	-1	-1	-1	-1	0	0	2	0.385	2.39862	1.37114	2.01314	0.250298	0.705463	3	0.63	2.17578	1.32484	2.03133	0.608902	0.771257
COG1354	500	55	445	L	Chromatin segregation and condensation protein Rec8/ScpA/Scc1, kleisin family	-1	-1	-1	-1	0	0	4	0.77	4.41972	2.6958	3.54146	0.217864	0.705616	4	0.829	5.66438	3.22522	4.43693	0.569386	0.676345
COG1534	293	62	231	J	RNA-binding protein YhbY	-1	-1	-1	-1	0	0	1	0.53	3.04805	2.02881	2.27271	0.220961	0.705618	1	0.165	3.2416	2.33582	2.34042	0.720578	0.721287
COG1278	893	24	869	K	Cold shock protein, CspA family	-1	-1	-1	-1	0	0	5	0.872	3.37601	1.79258	2.97432	0.181136	0.705996	5	0.672	3.71792	2.18376	2.52072	0.587359	0.632675
COG1852	69	27	42	S	Uncharacterized protein	-1	-1	-1	-1	0	0	4	0.875	3.31449	2.12121	2.56161	0.334069	0.706414	4	0.665	3.13076	1.92772	2.6132	0.615736	0.725211
COG1474	189	103	86	L	Cdc6-related protein, AAA superfamily ATPase	-1	-1	-1	-1	0	0	3	0.967	6.14613	2.61429	6.07664	0.318543	0.707024	4	0.828	6.53634	2.74615	7.1142	0.420136	0.754272
COG4564	160	13	147	T	Signal transduction histidine kinase	-1	-1	-1	-1	0	0	5	0.834	5.14563	3.11056	4.16989	0.424777	0.70744	4	0.594	5.18219	3.09817	4.10994	0.597849	0.695469
COG1384	247	66	181	J	Lysyl-tRNA synthetase, class I	-1	-1	-1	-1	0	0	6	0.888	3.95637	2.16643	3.43155	0.188311	0.707465	6	0.754	4.41351	2.1336	3.81808	0.483424	0.674257
COG1102	177	80	97	F	Cytidylate kinase	-1	-1	-1	-1	0	0	5	0.588	3.48857	1.70356	3.23447	0.308829	0.707745	4	0.616	3.00347	1.54606	2.91584	0.514759	0.742791
COG0020	750	85	665	I	Undecaprenyl pyrophosphate synthase	-1	-1	10	0	0	0.95	3	0.783	2.97553	1.77666	2.43539	0.247119	0.707781	4	0.705	3.44064	2.10178	2.74531	0.61087	0.704388
COG4021	42	27	15	J	tRNA(His) 5'-end guanylyltransferase	-1	-1	2841	1	0	0	2	0.615	2.43679	1.78461	1.66487	0.413607	0.707792	1	0.892	3.09179	2.18687	2.06715	0.668591	0.687953
COG2963	1287	12	1275	X	Transposase and inactivated derivatives	-1	-1	-1	-1	0	0	4	0.695	3.49281	0.983338	3.96762	0.12938	0.708735	3	0.576	2.91017	0.804666	3.19194	0.276501	0.68666
COG1395	110	77	33	K	Predicted transcriptional regulator	-1	-1	-1	-1	0	0	3	0.593	4.16752	2.44094	3.47158	0.379683	0.709357	4	0.774	4.33006	2.2786	3.74945	0.526229	0.69607
COG1964	108	64	44	R	Uncharacterized Fe-S cluster-containing enzyme, radical SAM superfamily	-1	-1	-1	-1	0	0	4	0.865	2.88455	1.71131	2.38394	0.291028	0.709859	4	0.73	2.91962	1.62685	2.54479	0.557213	0.714416
COG3377	41	22	19	S	Uncharacterized protein YunC, DUF1805 family	-1	-1	-1	-1	0	0	3	0.833	2.24375	1.73082	1.45544	0.380386	0.710032	3	0.767	2.55092	1.99992	1.58099	0.619772	0.701886
COG1691	210	49	161	F	NCAIR mutase (PurE)-related protein	-1	-1	-1	-1	0	0	6	0.885	2.42175	1.63088	1.8091	0.366255	0.710225	6	0.778	2.34477	1.52067	1.67599	0.648537	0.681659
COG1571	107	89	18	J	tRNA(Ile2) C34 agmatinyltransferase TiaS	-1	-1	-1	-1	0	0	5	0.648	4.16683	2.55215	3.36727	0.317947	0.710303	3	0.878	5.03957	2.70476	3.95842	0.536704	0.661086
COG2346	364	14	350	P	Truncated hemoglobin YjbI	-1	-1	-1	-1	0	0	2	0.99	3.51347	1.0594	3.93956	0.179006	0.711399	2	0.786	3.06044	0.865539	3.20047	0.282815	0.664285
COG0649	438	44	394	C	NADH:ubiquinone oxidoreductase 49 kD subunit (chain D)	-1	-1	-1	-1	0	0	4	0.843	2.51236	1.76469	1.81053	0.205837	0.711527	4	0.895	3.22196	2.44024	2.20307	0.683766	0.720572
COG3743	143	20	123	L	Predicted 5' DNA nuclease, flap endonuclease-1-like, helix-3-turn-helix (H3TH) domain	-1	-1	-1	-1	0	0	3	0.933	4.64202	2.87137	3.73684	0.263334	0.711782	2	0.768	3.39654	2.16303	2.79339	0.636832	0.729628
COG3382	110	19	91	R	B3/B4 domain (DNA/RNA-binding domain of Phe-tRNA-synthetase)	-1	-1	-1	-1	0	0	2	0.865	3.24098	1.60622	3.00851	0.298209	0.711933	2	0.318	2.77395	1.45655	2.56139	0.525083	0.724228
COG1294	452	16	436	C	Cytochrome bd-type quinol oxidase, subunit 2	-1	-1	-1	-1	0	0	3	0.997	3.2038	1.52358	3.04176	0.243679	0.712488	3	0.987	3.47069	1.56236	3.15519	0.450157	0.679627
COG1244	73	57	16	R	Uncharacterized Fe-S cluster-containing protein. MiaB family	-1	-1	-1	-1	0	0	3	0.813	3.33733	1.93997	2.81623	0.305848	0.712577	3	0.898	4.30729	2.22632	3.89111	0.516872	0.710124
COG1899	187	87	100	OJ	Deoxyhypusine synthase	-1	-1	-1	-1	0	0	5	0.778	3.15442	2.05619	2.44187	0.180502	0.712977	6	0.728	4.38638	2.80057	3.54584	0.63847	0.723422
COG0550	273	25	248	L	DNA topoisomerase IA	5	0	-1	-1	0	0	3	0.727	3.48192	2.14094	2.82929	0.345046	0.713719	3	0.804	4.29337	2.90003	3.30869	0.675468	0.723059
COG0409	272	44	228	O	Hydrogenase maturation factor	-1	-1	-1	-1	0	0	3	0.913	2.34643	1.58758	1.76195	0.253283	0.713749	5	0.839	2.36646	1.8225	1.9172	0.77014	0.790149
COG1690	360	82	278	J	RNA-splicing ligase RtcB, repairs tRNA damage	-1	-1	-1	-1	0	0	3	0.93	3.28719	1.81111	2.88407	0.189074	0.714163	5	0.747	4.30482	2.18649	4.03371	0.507916	0.722469
COG1047	424	87	337	O	FKBP-type peptidyl-prolyl cis-trans isomerase 2	-1	-1	-1	-1	0	0	12	0.654	3.62856	2.66887	2.51433	0.298981	0.714223	12	0.72	3.2773	2.47557	2.38402	0.727435	0.741401
COG3273	136	50	86	S	Uncharacterized conserved protein, contains PhoU and TrkA_C domains	-1	-1	-1	-1	0	0	5	0.936	4.01868	2.33213	3.40983	0.406588	0.714408	5	0.834	5.14038	2.5581	3.59367	0.497649	0.598378
COG1836	132	61	71	S	Uncharacterized membrane protein	-1	-1	2272	0	0	0	1	0.95	3.58712	2.70415	2.42447	0.298598	0.714867	2	0.887	4.96661	3.80955	3.83653	0.767033	0.769749
COG1194	524	34	490	L	Adenine-specific DNA glycosylase, acts on AG and A-oxoG pairs	-1	-1	-1	-1	0	0	11	0.823	3.92321	2.25191	3.35854	0.219953	0.715033	9	0.691	4.48698	3.51212	3.63713	0.782736	0.796667
COG1423	55	35	20	L	ATP-dependent RNA circularization protein, DNA/RNA ligase (PAB1020) family	-1	-1	2422	0	0	0	2	0.96	3.349	1.89682	2.89416	0.337162	0.715285	2	0.845	4.17442	2.04744	3.87329	0.490474	0.709169
COG0315	511	74	437	H	Molybdenum cofactor biosynthesis enzyme	-1	-1	267	1	0	0	1	0.6	2.25796	1.41183	1.82067	0.251026	0.7158	1	0.869	2.9628	1.729	1.77548	0.583571	0.591414
COG0505	626	70	556	EF	Carbamoylphosphate synthase small subunit	-1	-1	-1	-1	0	0	5	0.86	2.7026	1.74638	2.12447	0.279911	0.716134	3	0.988	2.2126	1.69757	1.64901	0.745281	0.756255
COG1532	36	12	24	R	Predicted RNA-binding protein	-1	-1	-1	-1	0	0	3	0.313	2.08574	1.45911	1.52894	0.418376	0.716303	3	0.475	1.98212	1.53737	1.40619	0.70944	0.74253
COG0017	426	90	336	J	Aspartyl/asparaginyl-tRNA synthetase	-1	-1	-1	-1	0	0	5	0.892	2.7301	1.81754	2.09772	0.200238	0.717055	5	0.672	3.65286	2.10696	2.48832	0.576798	0.628998
COG3547	832	35	797	X	Transposase	-1	-1	3560	0	0	0	7	0.753	4.05012	1.99985	3.80974	0.145911	0.717211	8	0.853	3.66657	3.66657	2.00064	3.54346	0.545642
COG2140	82	23	59	G	Oxalate decarboxylase/archaeal phosphoglucose isomerase, cupin superfamily	-1	-1	2925	0	0	0	5	0.674	4.06004	2.04156	3.78532	0.360493	0.717589	4	0.7	4.99279	2.25438	4.85509	0.451527	0.711974
COG1985	731	76	655	H	Pyrimidine reductase, riboflavin biosynthesis	-1	-1	-1	-1	0	0	6	0.985	3.64911	2.12727	3.11388	0.271634	0.71814	7	0.823	3.60158	2.043	3.27157	0.567251	0.737811
COG0516	219	19	200	F	IMP dehydrogenase/GMP reductase	-1	-1	-1	-1	0	0	4	0.575	2.73084	1.33106	2.5944	0.15945	0.718728	4	0.882	3.11456	1.64386	2.87012	0.527798	0.724658
COG0126	694	81	613	G	3-phosphoglycerate kinase	-1	-1	-1	-1	0	0.98	4	0.637	2.57228	1.78413	1.91593	0.234244	0.719218	4	0.915	2.613	1.90025	1.85494	0.709888	0.718559
COG0441	724	85	639	J	Threonyl-tRNA synthetase	5	0	-1	-1	0	0.87	8	0.811	3.1659	2.5694	1.98604	0.237225	0.719455	6	0.694	3.96881	3.40693	2.13217	0.537233	0.69783
COG3044	77	17	60	R	Predicted ATPase of the ABC class	-1	-1	-1	-1	0	0	3	0.657	2.63492	2.35793	1.43548	0.519422	0.719835	3	0.884	3.64441	3.35708	1.55489	0.426651	0.673905
COG3874	84	17	67	S	Uncharacterized spore protein YtfJ	-1	-1	-1	-1	0	0	3	0.517	2.74575	1.82397	2.12967	0.445943	0.719957	4	0.721	3.08982	2.10386	2.41476	0.6809	0.731211
COG1821	59	28	31	R	Predicted ATP-dependent carboligase, ATP-grasp superfamily	-1	-1	-1	-1	0	0	3	0.847	3.49499	2.17797	2.85467	0.476055	0.719981	2	0.527	3.79496	2.13675	2.9183	0.563048	0.666021
COG1293	317	83	234	J	Predicted component of the ribosome quality control (RQC) complex, YloA/Tae2 family, contains fibronectin-binding (FbpA) and DUF814 domains	-1	-1	-1	-1	0	0	3	0.883	4.68315	2.589	4.16161	0.246454	0.720734	1	0.148	4.77425	2.5961	4.16987	0.543771	0.708589
COG1458	49	36	13	R	Predicted DNA-binding protein containing PIN domain, UPF0278 family	-1	-1	-1	-1	0	0	3	0.953	2.1587	1.65159	1.46245	0.319627	0.721277	3	0.663	2.88153	2.05042	2.0473	0.71049	0.711031
COG1781	157	79	78	F	Aspartate carbamoyltransferase, regulatory subunit	-1	-1	-1	-1	0	0	1	0.35	2.33974	1.42116	1.96398	0.255623	0.723402	1	0.76	2.00707	1.18888	1.81313	0.592347	0.747859
COG1737	388	12	376	K	DNA-binding transcriptional regulator, MurR/RpiR family, contains HTH and SIS domains	-1	-1	-1	-1	0	0	5	0.73	5.68952	4.91662	3.33064	0.476166	0.724777	5	0.678	5.16021	4.42203	3.12632	0.605852	0.7314
COG0422	499	67	432	H	Thiamine biosynthesis protein ThiC	-1	-1	-1	-1	0	0	4	0.96	2.0826	1.40878	1.61079	0.208763	0.724952	6	0.696	3.15	2.21627	2.03553	0.646199	0.674888
COG2333	442	23	419	R	Metal-dependent hydrolase, beta-lactamase superfamily II	-1	-1	1816	0	0	0	8	0.723	4.53552	2.20377	4.37563	0.336179	0.72532	7	0.804	4.32283	2.6935	4.50468	0.623087	0.832578
COG1556	226	15	211	C	L-lactate utilization protein LutC, contains LUD domain	-1	-1	-1	-1	0	0	3	0.367	3.11166	1.46423	3.04971	0.276794	0.725325	3	0.686	2.86984	1.50998	2.58363	0.526155	0.713212
COG1352	422	35	387	NT	Methylase of chemotaxis methyl-accepting proteins	-1	-1	-1	-1	0	0	2	0.985	3.59901	1.86872	3.35639	0.251505	0.725909	2	0.984	3.61092	1.88625	3.40337	0.522375	0.732448
COG2425	152	29	123	S	Uncharacterized protein, contains a von Willebrand factor type A (vWA) domain	-1	-1	-1	-1	0	0	6	0.772	5.25776	3.21742	4.41663	0.248397	0.725979	6	0.549	5.28511	3.16913	4.86746	0.599634	0.760305
COG1199	466	75	391	L	Rad3-related DNA helicase	-1	-1	-1	-1	0	0	5	0.908	5.18811	3.5506	3.98874	0.182702	0.726598	5	0.525	6.33454	4.58419	4.86165	0.723682	0.745583
COG1612	376	24	352	H	Heme A synthase	-1	-1	-1	-1	0	0	3	0.72	4.16693	2.29165	3.76842	0.27065	0.727163	2	0.121	5.50063	3.07078	4.61522	0.558261	0.698648
COG0134	541	69	472	E	Indole-3-glycerol phosphate synthase	-1	-1	-1	-1	0	0	8	0.672	2.99568	2.23988	2.11947	0.317375	0.727605	8	0.748	2.77939	2.48375	2.03967	0.733855	0.813742
COG0165	614	70	544	E	Argininosuccinate lyase	-1	-1	-1	-1	0	0	4	0.8	2.88258	2.00557	2.19476	0.261072	0.72857	4	0.583	3.23965	2.51163	2.44602	0.755026	0.765152
COG0731	191	84	107	J	Wyosine [tRNA(Phe)-imidazoG37] synthetase, radical SAM superfamily	-1	-1	-1	-1	0	0	12	0.808	4.30145	3.28555	2.98728	0.297041	0.729155	12	0.639	4.89647	3.63586	3.56278	0.727623	0.735085
COG1204	143	80	63	L	Replicative superfamily II helicase	-1	-1	-1	-1	0	0	3	0.91	4.76335	2.08123	4.87017	0.308796	0.729677	3	0.896	6.1042	2.45582	6.51221	0.402316	0.734579
COG1340	103	82	21	S	Uncharacterized coiled-coil protein, contains DUF342 domain	-1	-1	-1	-1	0	0	3	0.627	5.52031	2.68678	5.3706	0.495192	0.729794	7	0.432	4.91723	2.51343	5.52779	0.511147	0.817658
COG0046	368	70	298	F	Phosphoribosylformylglycinamidine (FGAM) synthase, synthetase domain	-1	-1	-1	-1	0	0	5	0.982	2.70166	1.81738	2.1262	0.20923	0.729845	5	0.857	2.93823	2.26905	2.39387	0.772251	0.793491
COG2107	118	20	98	R	Predicted periplasmic solute-binding protein	-1	-1	1283	0	0	0	2	0.805	2.58874	1.59848	2.18099	0.287212	0.729981	3	0.545	2.90164	2.23058	2.53736	0.76873	0.821593
COG2009	336	35	301	C	Succinate dehydrogenase/fumarate reductase, cytochrome b subunit	-1	-1	-1	-1	0	0	4	0.453	4.46727	2.61645	3.90929	0.166729	0.730395	4	0.632	4.99463	2.91304	4.45675	0.583233	0.73777
COG0072	120	84	36	J	Phenylalanyl-tRNA synthetase beta subunit	5	0	1673	0	0	0	2	0.585	3.44582	1.99295	3.04428	0.353218	0.730917	2	0.86	3.87776	2.07674	3.35713	0.535551	0.700645
COG0252	428	83	345	JU	L-asparaginase/archaeal Glu-tRNAGln amidotransferase subunit D	-1	-1	-1	-1	0	0	2	0.53	3.62421	2.10938	3.18924	0.239803	0.731005	2	0.532	4.14264	2.10531	3.9884	0.508205	0.735486
COG5608	50	19	31	V	LEA14-like dessication related protein	-1	-1	-1	-1	0	0	2	0.58	4.04947	2.87264	3.04971	0.472712	0.73125	2	0.439	3.77813	2.6258	2.70599	0.695	0.705613
COG1679	79	56	23	C	Predicted aconitase	-1	-1	-1	-1	0	0	1	0.44	2.6262	1.80451	2.04089	0.427725	0.732123	1	0.848	2.78971	2.08279	2.43172	0.746598	0.809137
COG4276	175	21	154	R	Ligand-binding SRPBCC domain	-1	-1	-1	-1	0	0	3	0.87	3.51809	1.74344	3.41047	0.253549	0.732487	3	0.556	2.94413	1.46232	2.76574	0.496688	0.718047
COG2512	100	75	25	S	Uncharacterized membrane protein	-1	-1	-1	-1	0	0	6	0.518	5.88332	4.10761	4.52234	0.434968	0.733425	7	0.672	5.66541	4.09605	5.7727	0.722992	0.870965
COG3833	162	24	138	G	ABC-type maltose transport system, permease component	-1	-1	-1	-1	0	0	2	0.685	2.9411	2.15053	2.164	0.208314	0.73349	2	0.968	3.11862	2.52917	2.29838	0.736986	0.773989
COG1313	123	37	86	R	Uncharacterized Fe-S protein PflX, radical SAM superfamily	-1	-1	-1	-1	0	0	4	0.79	2.93958	2.4123	1.9007	0.407888	0.733609	5	0.607	3.91276	2.7395	2.50947	0.641356	0.670749
COG1959	706	11	695	K	DNA-binding transcriptional regulator, IscR family	-1	-1	-1	-1	0	0	5	0.808	5.45027	4.31663	3.68494	0.377588	0.734053	5	0.712	5.08284	4.86872	3.07943	0.605849	0.781862
COG2046	180	26	154	P	ATP sulfurylase (sulfate adenylyltransferase)	-1	-1	-1	-1	0	0	6	0.875	2.65972	1.41992	2.48492	0.228693	0.734071	5	0.744	2.66694	1.55348	2.49157	0.582494	0.758368
COG1910	190	53	137	P	Periplasmic molybdate-binding protein/domain	-1	-1	-1	-1	0	0	2	0.785	3.79681	2.26558	3.30955	0.266588	0.734186	2	0.815	4.39744	2.51139	3.95317	0.571103	0.735037
COG1697	100	79	21	L	DNA topoisomerase VI, subunit A	-1	-1	-1	-1	0	0	4	0.725	4.01207	1.69682	4.19534	0.399263	0.734304	4	0.678	4.67178	1.79538	5.11846	0.384303	0.739958
COG1916	113	50	63	S	Pheromone shutdown protein TraB, contains GTxH motif (function unknown)	-1	-1	1766	0	0	0	2	0.875	3.36713	2.24761	2.70573	0.306242	0.735542	2	0.694	4.43096	2.81587	3.98139	0.635499	0.767018
COG1327	490	18	472	K	Transcriptional regulator NrdR, contains Zn-ribbon and ATP-cone domains	-1	-1	-1	-1	0	0	4	0.945	3.57397	2.88692	2.37695	0.238067	0.736418	4	0.897	3.77623	3.07025	2.11459	0.559974	0.686509
COG0805	570	47	523	U	Sec-independent protein secretion pathway component TatC	-1	-1	3856	0	0	0	1	0.81	4.13095	2.99517	3.10088	0.200943	0.737851	4	0.543	4.20143	3.98984	3.29704	0.784743	0.867191
COG0181	587	69	518	H	Porphobilinogen deaminase	-1	-1	-1	-1	0	0	4	0.85	2.79954	1.91332	2.21872	0.239503	0.737985	5	0.804	2.94807	2.25216	2.27947	0.763946	0.768577
COG1222	252	105	147	O	ATP-dependent 26S proteasome regulatory subunit	-1	-1	-1	-1	0	0	6	0.785	3.33195	1.54563	3.37677	0.255278	0.738666	7	0.714	3.92391	1.60753	4.4859	0.409676	0.776449
COG2192	143	14	129	R	Predicted carbamoyl transferase, NodU family	-1	-1	-1	-1	0	0	5	0.71	2.90791	1.86085	2.4352	0.318761	0.738684	4	0.895	3.50704	2.29745	2.92211	0.655097	0.744155
COG0703	616	13	603	E	Shikimate kinase	-1	-1	-1	-1	0	0	5	0.936	3.52437	2.23016	2.97794	0.319595	0.738868	5	0.692	2.83422	1.9781	2.39874	0.697934	0.772141
COG0070	515	48	467	E	Glutamate synthase domain 3	-1	-1	-1	-1	0	0	10	0.845	3.52295	3.04793	2.15828	0.274911	0.7389	9	0.692	5.65602	4.79448	2.87114	0.507625	0.677652
COG3272	120	13	107	S	Uncharacterized conserved protein YbgA, DUF1722 family	-1	-1	-1	-1	0	0	3	0.5	2.74488	1.66208	2.39454	0.393912	0.738942	4	0.548	3.07046	1.87736	2.60904	0.611425	0.730574
COG2153	323	15	308	R	Predicted N-acyltransferase, GNAT family	-1	-1	-1	-1	0	0	3	0.583	3.22224	1.43757	3.34115	0.292042	0.741523	3	0.653	2.89592	1.49211	2.94333	0.515245	0.765807
COG0804	231	11	220	E	Urease alpha subunit	-1	-1	-1	-1	0	0	4	0.828	1.03351	0.669106	0.864463	0.323538	0.741921	4	0.824	1.16728	0.784819	0.974635	0.672351	0.753658
COG0272	646	19	627	L	NAD-dependent DNA ligase	-1	-1	-1	-1	0	0	3	0.96	2.91675	1.76368	2.56671	0.314099	0.742332	3	0.96	3.45183	2.92984	2.60368	0.754289	0.801533
COG2114	331	10	321	T	Adenylate cyclase, class 3	-1	-1	-1	-1	0	0	5	0.95	7.16447	4.72496	5.9149	0.298627	0.742543	5	0.557	8.02961	6.54632	6.49215	0.808525	0.811899
COG1086	443	12	431	MO	NDP-sugar epimerase, includes UDP-GlcNAc-inverting 4,6-dehydratase FlaA1 and capsular polysaccharide biosynthesis protein EpsC	-1	-1	-1	-1	0	0	4	0.935	3.23052	1.43549	3.3623	0.261313	0.742573	5	0.814	4.34196	2.17962	4.46823	0.50199	0.765536
COG0613	517	73	444	R	Predicted metal-dependent phosphoesterase TrpH, contains PHP domain	-1	-1	-1	-1	0	0	11	0.687	4.6889	2.96355	4.0036	0.280352	0.742941	11	0.636	4.14481	3.12101	3.57138	0.752993	0.807322
COG1251	435	20	415	C	NAD(P)H-nitrite reductase, large subunit	-1	-1	-1	-1	0	0	10	0.946	4.6006	3.02679	3.81115	0.263839	0.743157	10	0.866	5.32185	4.24895	4.11803	0.773795	0.786096
COG2383	32	19	13	S	Uncharacterized membrane protein, Fun14 family	-1	-1	-1	-1	0	0	2	0.765	2.80764	1.8587	2.31751	0.342674	0.743722	2	0.712	3.27235	2.0744	2.66235	0.633917	0.723754
COG0214	271	74	197	H	Pyridoxal biosynthesis lyase PdxS	-1	-1	-1	-1	0	0	3	0.817	1.32304	1.00505	0.965051	0.24041	0.744536	3	0.863	1.67094	1.37954	1.19514	0.715247	0.770426
COG1435	304	12	292	F	Thymidine kinase	-1	-1	-1	-1	0	0	2	0.955	2.83946	1.45825	2.77185	0.191059	0.744877	2	0.77	3.17118	1.67422	3.05567	0.527948	0.745762
COG2148	769	12	757	M	Sugar transferase involved in LPS biosynthesis (colanic, teichoic acid)	-1	-1	-1	-1	0	0	2	0.805	3.85163	1.9613	3.78074	0.246208	0.745403	2	0.449	3.33835	1.60497	3.36213	0.480768	0.743946
COG0287	524	44	480	E	Prephenate dehydrogenase	-1	-1	-1	-1	0	0	8	0.935	4.2346	2.91357	3.40442	0.267651	0.745997	8	0.753	4.09172	2.97177	3.14958	0.726289	0.748017
COG0565	355	74	281	J	tRNA C32,U32 (ribose-2'-O)-methylase TrmJ or a related methyltransferase	-1	-1	446	1	0	0	3	0.743	3.09384	2.17809	2.43836	0.253403	0.746073	1	0.102	2.98773	2.07063	2.25327	0.693045	0.72361
COG0068	272	45	227	O	Hydrogenase maturation factor HypF (carbamoyltransferase)	-1	-1	693	0	0	0	2	0.785	2.75754	1.8053	2.3127	0.310935	0.746683	2	0.924	3.07213	2.22572	2.48859	0.724485	0.767269
COG1763	300	60	240	H	Molybdopterin-guanine dinucleotide biosynthesis protein	-1	-1	-1	-1	0	0	10	0.847	4.24222	3.25664	3.08244	0.330234	0.747142	8	0.655	4.24773	3.1891	3.22551	0.750776	0.755063
COG0293	290	28	262	J	23S rRNA U2552 (ribose-2'-O)-methylase RlmE/FtsJ	-1	-1	-1	-1	0	0	4	0.828	2.55495	1.75855	2.06015	0.2959	0.747314	4	0.768	3.05956	2.39523	2.4693	0.782868	0.794973
COG2454	43	27	16	S	Uncharacterized protein	-1	-1	-1	-1	0	0	2	0.525	2.78854	2.19756	1.97061	0.528151	0.747376	3	0.763	3.18293	2.65072	2.39012	0.75092	0.791856
COG1826	699	48	651	U	Sec-independent protein translocase protein TatA	-1	-1	-1	-1	0	0	6	0.705	4.27008	2.67902	3.70534	0.295867	0.747569	9	0.512	4.02214	3.05316	3.75531	0.759089	0.846375
COG3328	414	17	397	X	Transposase (or an inactivated derivative)	-1	-1	-1	-1	0	0	3	0.71	2.94889	1.58596	2.82555	0.119506	0.747996	3	0.675	3.21973	1.73369	3.0455	0.538458	0.742173
COG1515	223	61	162	L	Deoxyinosine 3'endonuclease (endonuclease V)	-1	-1	-1	-1	0	0	6	0.813	3.37905	2.41731	2.63861	0.388327	0.748129	6	0.85	3.84653	3.04294	2.94414	0.765401	0.778245
COG2008	366	13	353	E	Threonine aldolase	-1	-1	-1	-1	0	0	2	0.985	2.45527	1.14728	2.52648	0.29368	0.748139	2	0.74	2.64699	1.13257	2.80683	0.42787	0.744127
COG0561	708	74	634	HR	Hydroxymethylpyrimidine pyrophosphatase and other HAD family phosphatases	-1	-1	-1	-1	0	0	4	0.74	4.83474	2.73043	4.50585	0.235033	0.748363	5	0.878	5.07748	2.92625	4.50204	0.576319	0.731494
COG2362	99	13	86	E	D-aminopeptidase	-1	-1	-1	-1	0	0	3	0.82	2.56311	1.70668	2.13211	0.425627	0.748854	3	0.627	2.68788	2.68788	1.7467	2.32359	0.649843
COG0555	301	52	249	P	ABC-type sulfate transport system, permease component	-1	-1	-1	-1	0	0	11	0.816	2.99656	2.45972	2.02904	0.276003	0.748987	11	0.914	3.59345	2.98487	2.39023	0.665164	0.747903
COG2109	363	36	327	H	ATP:corrinoid adenosyltransferase	-1	-1	-1	-1	0	0	6	0.807	3.06844	2.04446	2.55224	0.232437	0.749029	8	0.746	3.24046	2.46226	2.3787	0.734064	0.746957
COG1152	41	23	18	C	CO dehydrogenase/acetyl-CoA synthase alpha subunit	-1	-1	-1	-1	0	0	4	0.703	3.55556	1.40966	3.92095	0.682639	0.749617	4	0.824	3.82005	1.47659	4.34444	0.386537	0.761906
COG3620	384	59	325	K	Predicted transcriptional regulator with C-terminal CBS domains	-1	-1	-1	-1	0	0	8	0.858	5.37174	2.52095	5.53304	0.191029	0.749663	7	0.666	5.91476	2.83496	6.41055	0.479302	0.781562
COG3576	352	40	312	R	Predicted flavin-nucleotide-binding protein, pyridoxine 5'-phosphate oxidase superfamily	-1	-1	-1	-1	0	0	12	0.853	4.73409	2.99	4.11509	0.26597	0.750419	11	0.719	5.00145	2.91901	4.69581	0.583632	0.761262
COG0829	222	11	211	O	Urease accessory protein UreH	-1	-1	-1	-1	0	0	4	0.85	3.3602	1.93526	3.11338	0.318092	0.75124	4	0.624	3.44623	2.08816	3.21402	0.605925	0.769271
COG1415	68	37	31	S	Uncharacterized protein	-1	-1	1972	1	0	0	1	1	2.13646	1.79207	1.4221	0.373443	0.752215	1	0.507	2.75102	2.22429	1.69362	0.615632	0.712081
COG0611	529	82	447	H	Thiamine monophosphate kinase	-1	-1	-1	-1	0	0	4	0.595	3.79594	2.76814	2.94303	0.285094	0.752273	5	0.578	3.64452	2.82245	2.76949	0.759906	0.767171
COG2178	59	48	11	R	Predicted RNA- or ssDNA-binding protein, translin family	-1	-1	-1	-1	0	0	1	1	2.3994	2.38583	1.22619	0.365993	0.752693	1	0.943	2.51547	2.53905	1.25837	0.500251	0.754812
COG0154	985	66	919	J	Asp-tRNAAsn/Glu-tRNAGln amidotransferase A subunit or related amidase	-1	-1	-1	-1	0	0	6	0.823	3.07471	1.79643	2.83525	0.24675	0.75319	6	0.576	2.82692	1.99194	2.95627	0.70463	0.875193
COG1209	579	62	517	M	dTDP-glucose pyrophosphorylase	-1	-1	-1	-1	0	0	11	0.844	3.01801	2.3745	2.17285	0.337145	0.753369	11	0.735	3.16466	2.55095	2.1718	0.686267	0.746169
COG4186	47	10	37	R	Calcineurin-like phosphoesterase superfamily protein	-1	-1	-1	-1	0	0	3	0.543	3.11772	2.01815	2.68298	0.489978	0.753937	3	0.775	3.42447	2.71163	2.98104	0.791841	0.831176
COG1814	357	58	299	P	Predicted Fe2+/Mn2+ transporter, VIT1/CCC1 family	-1	-1	-1	-1	0	0	11	0.78	4.49181	3.44654	3.32753	0.238057	0.754047	11	0.758	5.32899	4.19188	4.03272	0.756752	0.771685
COG0116	278	26	252	J	23S rRNA G2445 N2-methylase RlmL	-1	-1	-1	-1	0	0	5	0.9	3.64683	2.34119	3.16222	0.319263	0.754545	5	0.728	3.65264	2.52299	3.0122	0.690731	0.757698
COG1641	204	50	154	S	Uncharacterized conserved protein, DUF111 family	-1	-1	-1	-1	0	0	5	0.918	2.72444	1.93935	2.17221	0.395277	0.754568	5	0.782	2.78794	2.00982	2.27305	0.720896	0.768105
COG5650	90	13	77	S	Uncharacterized membrane protein	-1	-1	-1	-1	0	0	5	0.876	4.86517	4.21744	3.13217	0.479019	0.755329	5	0.921	5.32931	4.60326	3.41913	0.641571	0.752667
COG0105	635	79	556	F	Nucleoside diphosphate kinase	-1	-1	-1	-1	0	0.68	14	0.847	2.08865	1.22931	1.92608	0.212794	0.755367	10	0.741	1.79579	1.25239	1.74202	0.697402	0.833729
COG0558	899	80	819	I	Phosphatidylglycerophosphate synthase	-1	-1	-1	-1	0	0	11	0.857	5.04871	3.40128	4.23025	0.213403	0.75579	11	0.781	5.62163	3.8381	4.80503	0.682738	0.768739
COG2019	59	46	13	F	Archaeal adenylate kinase	-1	-1	-1	-1	0	0	2	0.545	3.23693	1.5493	3.34931	0.37193	0.756673	2	0.738	3.41533	1.38621	3.55308	0.40588	0.723107
COG1169	290	19	271	HQ	Isochorismate synthase EntC	-1	-1	-1	-1	0	0	2	0.93	3.24769	1.38444	3.53146	0.285836	0.756831	2	0.672	3.25359	1.33149	3.67061	0.409237	0.768703
COG0223	675	14	661	J	Methionyl-tRNA formyltransferase	-1	-1	-1	-1	0	0	9	0.698	4.13552	3.7453	2.51604	0.543579	0.757019	9	0.841	4.64165	5.14506	2.42131	0.521649	0.815052
COG2218	89	36	53	C	Formylmethanofuran dehydrogenase subunit C	-1	-1	2155	0	0	0	2	0.715	3.29513	1.90098	3.08909	0.30968	0.757189	3	0.599	3.19914	1.83591	2.98943	0.573874	0.754161
COG0621	883	81	802	J	tRNA A37 methylthiotransferase MiaB	-1	-1	-1	-1	1	0	2	1	3.24865	1.91923	3.0028	0.198707	0.757551	2	0.984	4.28312	2.64216	3.67691	0.616878	0.737672
COG0373	537	69	468	H	Glutamyl-tRNA reductase	-1	-1	268	0	0	0	1	0.91	3.3829	2.34419	2.78271	0.249649	0.757768	6	0.668	3.65965	2.78013	3.12473	0.759672	0.806753
COG0473	719	75	644	CE	Isocitrate/isopropylmalate dehydrogenase	-1	-1	-1	-1	0	0	8	0.823	2.61862	1.74102	2.23063	0.203286	0.758348	10	0.727	3.09199	2.25712	2.59258	0.729988	0.784235
COG1525	338	35	303	L	Endonuclease YncB, thermonuclease family	-1	-1	-1	-1	0	0	5	0.844	5.87055	4.56177	4.35078	0.36984	0.759091	9	0.465	4.7872	4.70345	3.94711	0.824514	0.90351
COG1427	127	12	115	R	Predicted periplasmic solute-binding protein	-1	-1	1741	0	0	0	3	0.807	3.59711	2.55251	2.91047	0.3856	0.759357	3	0.777	3.37938	2.6085	2.67974	0.771887	0.782428
COG3425	162	83	79	I	3-hydroxy-3-methylglutaryl CoA synthase	-1	-1	-1	-1	0	0	5	0.904	3.09222	1.63727	3.05952	0.303347	0.759452	5	0.766	2.82194	1.61783	2.74053	0.573306	0.772229
COG2119	212	20	192	R	Putative Ca2+/H+ antiporter, TMEM165/GDT1 family	-1	-1	-1	-1	0	0	6	0.765	3.24877	2.15375	2.78123	0.274016	0.759515	4	0.573	3.90154	2.66926	3.15974	0.684155	0.747013
COG0688	470	31	439	I	Phosphatidylserine decarboxylase	-1	-1	-1	-1	0	0	4	0.97	3.79989	1.87009	3.90606	0.211906	0.760042	4	0.756	4.78094	2.34346	4.90587	0.490167	0.758148
COG0066	620	73	547	E	3-isopropylmalate dehydratase small subunit	-1	-1	-1	-1	0	0	12	0.712	3.76559	2.77279	2.95123	0.291042	0.760043	17	0.603	2.50805	2.3792	2.00242	0.798398	0.873512
COG1367	68	10	58	V	CRISPR/Cas system CMR-associated protein Cmr1, group 7 of RAMP superfamily	-1	-1	-1	-1	0	0	3	0.64	5.16178	3.37941	4.46925	0.489167	0.760267	2	0.393	6.21036	4.26752	5.14545	0.687161	0.757845
COG3324	347	10	337	R	Predicted enzyme related to lactoylglutathione lyase	-1	-1	-1	-1	0	0	6	0.885	3.47982	1.66559	3.62646	0.347314	0.760392	7	0.784	3.32095	1.96908	3.67327	0.592926	0.849508
COG1310	291	71	220	O	Proteasome lid subunit RPN8/RPN11, contains Jab1/MPN domain metalloenzyme (JAMM) motif	-1	-1	-1	-1	0	0	7	0.446	4.51504	3.30922	3.55974	0.316492	0.760676	9	0.649	4.53831	3.70972	3.89414	0.817425	0.837743
COG0403	206	39	167	E	Glycine cleavage system protein P (pyridoxal-binding), N-terminal domain	-1	-1	-1	-1	0	0	2	0.915	2.09325	1.48166	1.70321	0.315653	0.760746	2	0.526	2.34891	1.72671	1.85952	0.735109	0.763381
COG0060	704	83	621	J	Isoleucyl-tRNA synthetase	5	0	252	0	0	0.78	3	0.973	3.17928	1.75684	3.08876	0.192844	0.762058	3	0.801	3.47106	2.06015	3.25682	0.593523	0.765901
COG3385	424	55	369	X	IS4 transposase	-1	-1	-1	-1	0	0	9	0.816	4.91354	2.59604	4.89301	0.145962	0.762083	11	0.722	4.50358	2.44572	4.5829	0.543061	0.780337
COG1190	559	19	540	J	Lysyl-tRNA synthetase (class II)	-1	-1	-1	-1	0	0	1	0.49	2.26689	1.34313	2.11199	0.234012	0.762084	2	0.618	2.79592	1.95427	2.46173	0.698971	0.789723
COG3609	236	71	165	K	Transcriptional regulator, contains Arc/MetJ-type RHH (ribbon-helix-helix) DNA-binding domain	-1	-1	-1	-1	0	0	5	0.734	4.14769	2.90916	3.41934	0.232652	0.762894	6	0.623	3.45694	2.72721	2.53641	0.733716	0.761312
COG4260	131	14	117	O	Membrane protease subunit, stomatin/prohibitin family, contains C-terminal Zn-ribbon domain	-1	-1	-1	-1	0	0	3	0.99	3.20119	2.11003	2.78016	0.22702	0.763808	3	0.729	3.36107	2.39727	2.99284	0.713246	0.801845
COG0472	865	43	822	M	UDP-N-acetylmuramyl pentapeptide phosphotransferase/UDP-N-acetylglucosamine-1-phosphate transferase	-1	-1	-1	-1	0	0	2	0.905	4.06815	2.78124	3.43418	0.214202	0.763913	2	0.797	4.73358	3.41838	3.64749	0.722154	0.746355
COG1968	604	30	574	I	Undecaprenyl pyrophosphate phosphatase UppP	-1	-1	-1	-1	0	0	4	0.792	3.45121	2.37766	2.89553	0.297298	0.763963	5	0.635	4.16976	3.08299	3.43675	0.739368	0.781787
COG5524	53	17	36	CT	Bacteriorhodopsin	-1	-1	-1	-1	0	0	5	0.764	3.31188	2.12393	2.93896	0.335489	0.764353	5	0.625	4.36505	4.36505	2.59156	3.58569	0.593707
COG1867	95	82	13	J	tRNA G26 N,N-dimethylase Trm1	-1	-1	-1	-1	0	0	2	0.795	2.71833	2.12588	2.03082	0.358488	0.764567	2	0.617	2.93109	2.25209	2.17213	0.741065	0.754706
COG0058	433	31	402	G	Glucan phosphorylase	-1	-1	-1	-1	0	0	9	0.857	3.70798	2.53087	3.14183	0.200071	0.76493	9	0.742	5.19897	3.29173	3.94735	0.63315	0.696203
COG1489	254	43	211	GT	DNA-binding protein, stimulates sugar fermentation	-1	-1	-1	-1	0	0	9	0.819	3.16203	2.47796	2.35981	0.328733	0.764979	9	0.555	3.36025	2.70782	2.46491	0.73355	0.769694
COG0504	690	81	609	F	CTP synthase (UTP-ammonia lyase)	-1	-1	-1	-1	0	0.89	6	0.68	1.80613	1.17845	1.58488	0.247282	0.764985	3	0.868	2.16158	1.49938	1.82891	0.693649	0.769873
COG0112	730	80	650	E	Glycine/serine hydroxymethyltransferase	2	0	-1	-1	0	0.83	4	0.805	2.18175	1.89532	1.44469	0.254373	0.765444	5	0.52	2.69151	2.33055	1.64091	0.609664	0.737778
COG0307	584	24	560	H	Riboflavin synthase alpha chain	-1	-1	-1	-1	0	0	5	0.884	2.73188	1.63973	2.54614	0.278166	0.766117	5	0.728	2.67543	1.70292	2.4832	0.636503	0.782326
COG1123	70	40	30	O	ABC-type glutathione transport system ATPase component, contains duplicated ATPase domain	-1	-1	-1	-1	0	0	6	0.715	3.22664	1.87673	3.06932	0.418391	0.766441	7	0.745	3.55194	1.94232	3.58341	0.546833	0.777847
COG3256	140	16	124	P	Nitric oxide reductase large subunit	-1	-1	-1	-1	0	0	3	0.9	2.8927	1.88822	2.54893	0.20206	0.766958	3	0.71	3.38841	2.17393	2.97415	0.641579	0.759661
COG1606	213	48	165	R	ATP-utilizing enzyme, PP-loop superfamily	-1	-1	-1	-1	0	0	8	0.825	2.87197	2.12335	2.28551	0.466596	0.767568	9	0.772	2.49244	2.10491	2.11493	0.844516	0.846526
COG4357	29	11	18	S	Uncharacterized protein, contains Zn-finger domain of CHY type	-1	-1	-1	-1	0	0	3	0.677	1.94401	0.969602	2.01642	0.547303	0.768007	3	0.159	2.15152	0.918855	2.1334	0.427073	0.709325
COG4123	361	16	345	J	tRNA1(Val) A37 N6-methylase TrmN6	-1	-1	-1	-1	0	0	10	0.861	7.40712	6.66202	4.71602	0.310206	0.768047	10	0.793	6.38492	7.24738	4.07247	0.637826	0.886451
COG0029	472	25	447	H	Aspartate oxidase	-1	-1	-1	-1	0	0	2	0.955	2.99933	2.18228	2.42598	0.195325	0.768215	2	0.924	3.3884	2.3851	2.84893	0.703903	0.772348
COG2339	164	26	138	T	Membrane proteinase PrsW, cleaves anti-sigma factor RsiW, M82 family	-1	-1	-1	-1	0	0	4	0.682	4.46948	2.68138	4.18576	0.313219	0.768226	4	0.664	4.76894	2.70595	4.69602	0.567412	0.77606
COG4907	52	16	36	S	Uncharacterized membrane protein	-1	-1	3475	0	0	0	2	0.66	3.83189	2.45156	3.43628	0.415341	0.768268	2	0.596	4.01959	2.43459	3.55721	0.60568	0.745324
COG3375	58	10	48	R	Predicted acetyltransferase, GNAT superfamily	-1	-1	2394	0	0	0	2	0.15	2.90787	1.8785	2.58987	0.437029	0.768323	2	0.803	3.17926	2.06201	3.00593	0.648583	0.797031
COG1819	447	23	424	G	UDP:flavonoid glycosyltransferase YjiC, YdhE family	-1	-1	-1	-1	0	0	8	0.891	4.97039	3.32625	4.31356	0.332179	0.768532	8	0.637	4.69801	3.29889	4.00159	0.702189	0.776977
COG5466	35	17	18	S	Predicted small metal-binding protein	-1	-1	-1	-1	0	0	3	0.597	2.70651	2.4833	1.6771	0.310936	0.76859	3	0.684	2.68672	2.48203	1.63371	0.608067	0.76594
COG0483	774	77	697	G	Archaeal fructose-1,6-bisphosphatase or related enzyme of inositol monophosphatase family	-1	-1	-1	-1	0	0	9	0.623	4.3491	3.51393	3.17232	0.326503	0.768693	10	0.717	3.97962	3.28139	2.97984	0.748776	0.786662
COG4934	95	14	81	O	Serine protease, subtilase family	-1	-1	-1	-1	0	0	1	0.48	3.45786	2.51344	2.8037	0.395115	0.768848	3	0.544	3.37142	2.64362	2.83536	0.784127	0.812562
COG1099	72	20	52	R	Predicted metal-dependent hydrolase, TIM-barrel fold	-1	-1	-1	-1	0	0	4	0.902	2.37398	1.84691	1.80372	0.409513	0.768883	4	0.785	2.97996	2.51654	2.17297	0.729195	0.786842
COG3199	85	46	39	F	Predicted polyphosphate- or ATP-dependent NAD kinase	-1	-1	-1	-1	0	0	2	0.84	2.5903	1.70037	2.28653	0.431754	0.769583	4	0.6	2.81144	1.81811	3.01315	0.646683	0.859214
COG0450	618	55	563	V	Alkyl hydroperoxide reductase subunit AhpC (peroxiredoxin)	-1	-1	-1	-1	0	0	15	0.852	2.78254	1.36401	2.92102	0.187714	0.769983	15	0.773	2.81443	1.33134	2.93018	0.473041	0.757085
COG2371	183	11	172	O	Urease accessory protein UreE	-1	-1	-1	-1	0	0	3	0.907	3.02502	2.03135	2.62804	0.315536	0.770142	3	0.713	3.24589	2.23586	2.74173	0.688827	0.766753
COG1236	431	76	355	J	RNA processing exonuclease, beta-lactamase fold, Cft2 family	-1	-1	1483	0	0	0	10	0.888	3.97675	2.38401	3.74134	0.268617	0.770146	10	0.802	3.99719	2.66353	3.70384	0.66635	0.79648
COG1022	522	19	503	I	Long-chain acyl-CoA synthetase (AMP-forming)	-1	-1	-1	-1	0	0	3	0.897	2.85533	1.40154	2.99669	0.278791	0.77018	4	0.847	2.8148	1.33267	3.04785	0.473449	0.778121
COG1812	100	78	22	H	Archaeal S-adenosylmethionine synthetase	-1	-1	-1	-1	0	0	4	0.943	1.81454	1.30559	1.4895	0.337599	0.770194	4	0.899	2.13264	1.40527	1.96359	0.658933	0.789832
COG0707	797	28	769	M	UDP-N-acetylglucosamine:LPS N-acetylglucosamine transferase	-1	-1	2446	0	0	0	11	0.8	4.85453	3.65188	3.82609	0.295185	0.770207	10	0.782	4.19915	3.86609	3.08965	0.735781	0.828233
COG3360	172	22	150	R	Flavin-binding protein dodecin	-1	-1	-1	-1	0	0	5	0.848	2.70266	2.14074	2.02362	0.243721	0.770418	6	0.675	2.36314	1.73906	1.87491	0.735911	0.764653
COG2215	121	10	111	P	ABC-type nickel/cobalt efflux system, permease component RcnA	-1	-1	-1	-1	0	0	2	0.78	3.50881	2.16851	3.24004	0.268372	0.770711	2	0.427	4.80106	3.23395	3.99161	0.673592	0.752497
COG0137	613	70	543	E	Argininosuccinate synthase	-1	-1	-1	-1	0	0	5	0.85	2.28338	1.32192	2.19833	0.174535	0.770842	5	0.87	3.00995	1.67435	2.86335	0.556271	0.753783
COG0269	89	24	65	G	3-keto-L-gulonate-6-phosphate decarboxylase	-1	-1	-1	-1	0	0	3	0.72	2.3764	1.78232	1.88172	0.335616	0.770921	2	0.394	2.47688	1.96435	2.12315	0.793071	0.825128
COG2324	120	31	89	S	Uncharacterized membrane protein	-1	-1	-1	-1	0	0	6	0.987	3.99782	2.74087	3.42332	0.308011	0.770944	5	0.908	4.15768	2.90822	3.58721	0.69948	0.781135
COG0276	486	10	476	H	Protoheme ferro-lyase (ferrochelatase)	-1	-1	-1	-1	0	0	2	0.52	3.45036	2.28697	3.03712	0.174865	0.771526	2	0.81	4.09373	2.6882	3.31116	0.656662	0.73275
COG2409	398	23	375	S	Uncharacterized membrane protein YdfJ, MMPL/SSD domain	-1	-1	-1	-1	0	0	2	0.945	4.11004	3.12482	3.21867	0.292234	0.771706	2	0.615	5.05729	3.96105	3.91741	0.774606	0.778922
COG0191	592	12	580	G	Fructose/tagatose bisphosphate aldolase	-1	-1	-1	-1	0	0	4	0.93	3.36048	2.5679	2.62067	0.275058	0.771998	4	0.716	4.49737	3.64978	3.14482	0.699257	0.755397
COG1290	381	31	350	C	Cytochrome b subunit of the bc complex	-1	-1	-1	-1	0	0	5	0.872	3.90344	2.83247	3.19625	0.228074	0.772232	6	0.451	5.27753	3.99453	4.18482	0.756895	0.774922
COG1951	391	48	343	C	Tartrate dehydratase alpha subunit/Fumarate hydratase class I, N-terminal domain	-1	-1	-1	-1	0	0	7	0.657	2.39382	1.5109	2.18695	0.236309	0.772376	7	0.5	3.15035	1.88172	2.93533	0.597304	0.764525
COG1167	792	42	750	KE	DNA-binding transcriptional regulator, MocR family, contains an aminotransferase domain	-1	-1	-1	-1	0	0	6	0.648	3.33066	1.76104	3.39147	0.245676	0.773497	5	0.719	3.23428	1.67231	3.41598	0.517058	0.78662
COG0083	381	54	327	E	Homoserine kinase	-1	-1	-1	-1	0	0	2	0.575	3.00974	1.81435	2.84309	0.253338	0.773728	1	0.82	3.42913	2.12562	3.0337	0.619871	0.752278
COG2035	166	28	138	S	Uncharacterized membrane protein	-1	-1	-1	-1	0	0	4	0.477	3.29958	2.18343	2.9229	0.306447	0.773785	3	0.691	3.28851	2.17712	2.97352	0.662037	0.783126
COG0377	514	57	457	C	NADH:ubiquinone oxidoreductase 20 kD subunit (chhain B) or related Fe-S oxidoreductase	-1	-1	-1	-1	0	0	5	0.95	2.81892	2.13909	2.2246	0.142273	0.774001	5	0.774	3.95759	3.0515	2.9284	0.739946	0.755499
COG2135	351	23	328	O	Putative SOS response-associated peptidase YedK	-1	-1	-1	-1	0	0	3	0.91	3.13922	1.6086	3.25259	0.288052	0.774267	3	0.662	2.70479	1.41287	2.94537	0.522357	0.805652
COG4190	64	15	49	K	Predicted transcriptional regulator	-1	-1	-1	-1	0	0	3	0.907	2.97167	1.70205	2.90428	0.317287	0.775042	3	0.743	2.35292	1.38054	2.27897	0.586734	0.777652
COG0133	598	53	545	E	Tryptophan synthase beta chain	-1	-1	-1	-1	0	0	4	0.713	1.60389	1.0693	1.41723	0.235245	0.775153	4	0.847	1.91952	1.53639	1.76111	0.800407	0.858942
COG2082	288	50	238	H	Precorrin isomerase	-1	-1	-1	-1	0	0	7	0.807	2.64963	1.89189	2.21734	0.251503	0.775433	8	0.597	2.54745	1.85563	2.18913	0.728427	0.793884
COG3503	128	21	107	S	Uncharacterized membrane protein	-1	-1	-1	-1	0	0	5	0.926	3.76162	2.07038	3.77031	0.394236	0.776352	4	0.652	4.34007	2.38042	4.39322	0.548476	0.780361
COG5424	138	12	126	H	Pyrroloquinoline quinone (PQQ) biosynthesis protein C	-1	-1	-1	-1	0	0	4	0.853	3.74039	2.74716	3.06746	0.408058	0.777274	4	0.912	3.36573	2.49447	2.68409	0.74114	0.769309
COG1740	194	13	181	C	Ni,Fe-hydrogenase I small subunit	-1	-1	1053	0	0	0	3	0.993	2.86284	2.01688	2.43476	0.293492	0.777487	3	0.805	3.04534	2.20787	2.54357	0.725001	0.780118
COG1510	172	25	147	K	DNA-binding transcriptional regulator GbsR, MarR family	-1	-1	-1	-1	0	0	3	0.857	4.23956	3.02138	3.57345	0.298082	0.777773	4	0.496	3.58652	2.88499	3.0097	0.804397	0.821784
COG1656	125	58	67	S	Uncharacterized conserved protein, contains PIN domain	-1	-1	-1	-1	0	0	4	0.642	3.32878	2.52929	2.65505	0.400317	0.778712	5	0.525	2.90878	2.17523	2.20957	0.747818	0.753721
COG4172	467	10	457	Q	ABC-type microcin C transport system, duplicated ATPase component YejF	-1	-1	-1	-1	0	0	7	0.724	3.0099	2.50372	2.18511	0.510406	0.778901	6	0.683	3.55002	3.2854	2.23746	0.630267	0.777863
COG1619	321	16	305	M	Muramoyltetrapeptide carboxypeptidase LdcA (peptidoglycan recycling)	-1	-1	758	0	0	0	3	0.913	3.48811	2.09401	3.34128	0.289505	0.779117	3	0.817	3.33862	2.16909	3.21932	0.649695	0.806981
COG2241	104	50	54	H	Precorrin-6B methylase 1	-1	-1	2809	0	0	0	3	0.907	3.24378	2.43818	2.62093	0.381131	0.779818	3	0.737	2.78807	2.2197	2.30952	0.796141	0.812249
COG0374	196	14	182	C	Ni,Fe-hydrogenase I large subunit	-1	-1	-1	-1	0	0	4	0.94	2.95331	2.32185	2.28726	0.288464	0.780329	4	0.801	3.56247	2.98626	2.67301	0.750323	0.794289
COG0027	189	20	169	F	Formate-dependent phosphoribosylglycinamide formyltransferase (GAR transformylase)	-1	-1	-1	-1	0	0	4	0.47	1.63573	1.06414	1.48995	0.334282	0.780719	4	0.739	1.90055	1.15329	1.88462	0.60682	0.799221
COG2987	257	19	238	E	Urocanate hydratase	-1	-1	-1	-1	0	0	3	0.867	1.65556	1.03031	1.55519	0.176866	0.780854	3	0.916	2.04087	1.21473	1.98256	0.595203	0.783316
COG1966	289	28	261	T	Carbon starvation protein CstA	-1	-1	-1	-1	0	0	10	0.835	3.12217	1.9612	2.915	0.262815	0.780901	10	0.694	4.1331	2.85081	3.72733	0.689751	0.795789
COG1446	263	46	217	E	Isoaspartyl peptidase or L-asparaginase, Ntn-hydrolase superfamily	-1	-1	-1	-1	0	0	4	0.775	3.04787	2.11597	2.64479	0.276104	0.780999	5	0.819	4.01413	3.06242	3.36986	0.762909	0.801204
COG3374	26	15	11	S	Uncharacterized membrane protein	-1	-1	-1	-1	0	0	2	0.565	2.60577	2.08875	1.98263	0.3134	0.781223	1	0.997	2.94323	2.19417	2.1466	0.729335	0.737415
COG1041	119	75	44	J	tRNA G10 N-methylase Trm11	-1	-1	-1	-1	0	0	4	0.708	4.38003	2.73537	4.10925	0.301345	0.781343	4	0.764	4.1692	2.45638	4.63716	0.589173	0.850707
COG2170	303	25	278	O	Gamma-glutamyl:cysteine ligase YbdK, ATP-grasp superfamily	-1	-1	3104	0	0	0	4	0.948	3.76124	2.37956	3.49817	0.220122	0.781356	4	0.683	4.01208	2.57773	3.62012	0.642493	0.772399
COG1838	174	47	127	C	Tartrate dehydratase beta subunit/Fumarate hydratase class I, C-terminal domain	-1	-1	-1	-1	0	0	7	0.904	2.21566	1.49903	1.96503	0.345415	0.781721	6	0.842	2.46816	1.68887	2.20978	0.684264	0.789789
COG2813	302	23	279	J	16S rRNA G1207 methylase RsmC	-1	-1	-1	-1	0	0	4	0.848	3.87719	2.01418	4.0491	0.258257	0.781917	3	0.686	4.00196	2.18444	4.12835	0.545843	0.788713
COG1514	540	81	459	J	2'-5' RNA ligase	-1	-1	-1	-1	0	0	9	0.72	4.54944	2.60851	4.50651	0.314552	0.781967	11	0.646	4.06028	2.77863	4.40781	0.684345	0.884969
COG0067	69	19	50	E	Glutamate synthase domain 1	-1	-1	-1	-1	0	0	5	0.586	2.1841	1.13365	2.28504	0.304684	0.782632	5	0.681	2.99532	1.23636	3.24351	0.412764	0.747813
COG4243	142	15	127	S	Uncharacterized membrane protein	-1	-1	-1	-1	0	0	4	0.828	4.19679	2.6853	3.88651	0.299921	0.782956	3	0.772	4.36726	3.12043	3.99412	0.714505	0.814532
COG3448	203	17	186	T	CBS-domain-containing membrane protein	-1	-1	1651	0	0	0	10	0.765	4.11381	3.1754	3.26712	0.519538	0.783035	11	0.629	4.61825	3.58614	3.68633	0.776515	0.787362
COG1562	386	27	359	I	Phytoene/squalene synthetase	-1	-1	-1	-1	0	0	3	0.61	3.51948	2.0537	3.45954	0.25538	0.783247	3	0.631	3.39516	1.94011	3.30485	0.571435	0.772418
COG2104	484	59	425	H	Sulfur carrier protein ThiS (thiamine biosynthesis)	-1	-1	-1	-1	0	0	9	0.639	3.25602	2.55206	2.54866	0.341897	0.783276	8	0.637	2.89628	2.24969	2.01993	0.69742	0.737085
COG1594	109	86	23	K	DNA-directed RNA polymerase, subunit M/Transcription elongation factor TFIIS	-1	-1	-1	-1	0	0	5	0.882	4.19862	2.01045	4.56705	0.386664	0.783292	6	0.555	4.23962	1.66958	5.38616	0.393804	0.83212
COG0633	425	20	405	C	Ferredoxin	-1	-1	-1	-1	0	0	6	0.755	4.38879	3.36638	3.51002	0.200986	0.783406	5	0.742	4.16114	4.16114	2.96472	3.3761	0.712479
COG1764	432	12	420	V	Organic hydroperoxide reductase OsmC/OhrA	-1	-1	-1	-1	0	0	4	0.948	3.4419	2.30855	3.08441	0.264941	0.783429	4	0.863	3.67989	2.37252	3.35365	0.644725	0.778035
COG1008	518	43	475	C	NADH:ubiquinone oxidoreductase subunit 4 (chain M)	-1	-1	-1	-1	0	0	5	0.512	2.93078	2.09092	2.50122	0.224167	0.783432	4	0.712	2.73373	2.11382	2.26727	0.773239	0.801304
COG2770	396	25	371	T	HAMP domain	-1	-1	-1	-1	0	0	9	0.839	5.57079	3.68726	5.0415	0.419832	0.78344	9	0.742	7.21529	4.41388	6.08755	0.61174	0.727721
COG2860	367	30	337	S	Uncharacterized membrane protein YeiH	-1	-1	-1	-1	0	0	7	0.884	3.05138	1.98041	2.80588	0.296563	0.784283	8	0.65	2.98529	2.03152	2.62721	0.68051	0.780281
COG4670	108	11	97	I	Acyl CoA:acetate/3-ketoacid CoA transferase	-1	-1	-1	-1	0	0	3	0.907	2.24697	1.26267	2.26204	0.268938	0.784324	3	0.91	2.96523	1.51286	3.09229	0.5102	0.776525
COG1999	427	24	403	O	Cytochrome oxidase Cu insertion factor, SCO1/SenC/PrrC family	-1	-1	-1	-1	0	0	6	0.81	4.27116	2.86897	3.83268	0.364951	0.784523	6	0.779	3.94384	2.68224	3.4863	0.680109	0.782047
COG4076	38	12	26	R	Predicted RNA methylase	-1	-1	-1	-1	0	0	3	0.693	3.34182	2.32637	2.9182	0.482427	0.784687	3	0.63	3.37781	2.32514	2.98687	0.688358	0.786311
COG3398	58	48	10	K	Predicted transcriptional regulator, containsd two HTH domains	-1	-1	-1	-1	0	0	4	0.485	4.6428	2.97537	4.31535	0.396098	0.785163	3	0.711	4.25684	2.65324	4.38317	0.623289	0.826483
COG5340	209	21	188	V	Transcriptional regulator, predicted component of viral defense system	-1	-1	-1	-1	0	0	6	0.822	4.29745	2.50218	4.24867	0.258977	0.785448	6	0.766	3.47683	2.00069	3.46341	0.575435	0.785787
COG2876	323	20	303	E	3-deoxy-D-arabino-heptulosonate 7-phosphate (DAHP) synthase	-1	-1	-1	-1	0	0	2	0.94	2.00898	1.09554	2.06213	0.261251	0.785889	3	0.912	2.18724	1.25004	2.17616	0.571514	0.783223
COG4656	208	13	195	C	Na+-translocating ferredoxin:NAD+ oxidoreductase RNF, RnfC subunit	-1	-1	-1	-1	0	0	4	0.86	3.57043	3.11886	2.49345	0.313111	0.785943	4	0.893	4.76658	4.75863	3.06613	0.643255	0.820794
COG2230	509	16	493	I	Cyclopropane fatty-acyl-phospholipid synthase and related methyltransferases	-1	-1	-1	-1	0	0	9	0.906	5.74702	4.70306	4.33436	0.388506	0.786271	9	0.782	5.94918	5.27186	4.08183	0.686117	0.786133
COG0121	252	35	217	R	Predicted glutamine amidotransferase	-1	-1	-1	-1	0	0	9	0.812	4.39123	3.48153	3.43267	0.367084	0.787274	9	0.88	5.27461	4.35773	3.90718	0.740752	0.783461
COG3852	350	16	334	T	Signal transduction histidine kinase, nitrogen specific	-1	-1	-1	-1	0	0	5	0.726	5.61319	4.69958	4.14165	0.36499	0.787541	5	0.487	6.32176	4.67992	4.48856	0.710017	0.725153
COG1830	291	79	212	G	Fructose-bisphosphate aldolase class Ia, DhnA family	-1	-1	-1	-1	0	0	11	0.813	3.0241	1.65051	3.11911	0.204227	0.788601	11	0.775	3.57383	1.8636	3.7209	0.521459	0.781305
COG0153	269	14	255	G	Galactokinase	-1	-1	-1	-1	0	0	3	0.647	3.04869	2.16104	2.64932	0.412219	0.788924	3	0.669	3.46218	3.46218	2.75994	2.89487	0.797167
COG2243	313	56	257	H	Precorrin-2 methylase	-1	-1	-1	-1	0	0	7	0.697	3.35792	2.19843	3.10164	0.244153	0.789191	9	0.638	4.43131	3.03406	4.06448	0.684687	0.800952
COG0684	378	39	339	J	Regulator of RNase E activity RraA	-1	-1	-1	-1	0	0	9	0.738	3.44511	1.97066	3.47186	0.275852	0.789891	9	0.569	3.71322	2.07585	3.90654	0.559042	0.805552
COG1900	100	32	68	S	Uncharacterized conserved protein, DUF39 family	-1	-1	1915	0	0	0	3	0.767	1.81275	1.58455	1.28009	0.348888	0.790138	3	0.903	2.3485	2.09323	1.59765	0.680285	0.785797
COG3357	59	43	16	K	Predicted transcriptional regulator containing an HTH domain fused to a Zn-ribbon	-1	-1	2357	0	0	0	3	0.343	2.54646	2.05143	1.97437	0.434265	0.790467	2	0.851	2.9908	2.2803	2.07365	0.693343	0.72789
COG5550	37	13	24	O	Predicted aspartyl protease	-1	-1	-1	-1	0	0	4	0.812	3.22245	2.47569	2.61973	0.439312	0.790613	4	0.916	2.85788	2.13871	2.32534	0.748353	0.781007
COG1341	46	33	13	J	Polynucleotide 5'-kinase, involved in rRNA processing	-1	-1	-1	-1	0	0	4	0.76	3.54835	2.7388	2.87309	0.624883	0.790775	5	0.624	3.62082	2.90902	3.6118	0.803416	0.900462
COG1257	188	83	105	I	Hydroxymethylglutaryl-CoA reductase	-1	-1	-1	-1	0	0	5	0.468	3.24903	2.32587	2.81399	0.298714	0.790983	4	0.745	3.77317	2.59041	3.14158	0.686536	0.759573
COG0284	652	81	571	F	Orotidine-5'-phosphate decarboxylase	-1	-1	-1	-1	0	0.69	10	0.623	3.07102	2.40115	2.45852	0.278057	0.791215	7	0.445	3.71706	3.29417	2.5393	0.683146	0.784688
COG3253	148	29	119	P	Chlorite dismutase	-1	-1	-1	-1	0	0	3	0.977	3.04005	2.32745	2.4834	0.267617	0.791247	3	0.9	3.49557	2.84499	2.68068	0.766879	0.790382
COG3634	214	34	180	V	Alkyl hydroperoxide reductase subunit AhpF	-1	-1	-1	-1	0	0	10	0.599	2.63066	2.19398	1.97015	0.351344	0.79146	11	0.661	2.39877	2.68433	1.86202	0.776241	0.947643
COG4087	48	12	36	R	Soluble P-type ATPase	-1	-1	-1	-1	0	0	3	0.553	2.56	2.55372	1.49856	0.516471	0.79146	2	0.87	3.26753	2.83709	1.66269	0.508854	0.688561
COG0337	568	20	548	E	3-dehydroquinate synthetase	-1	-1	-1	-1	0	0	4	0.93	3.28155	2.48922	2.70628	0.278621	0.791622	3	0.575	2.88573	2.17867	2.26952	0.754981	0.770723
COG1164	307	24	283	E	Oligoendopeptidase F	-1	-1	-1	-1	0	0	5	0.904	3.49842	1.94915	3.59094	0.285803	0.791799	5	0.728	3.49572	1.97234	3.72946	0.564214	0.815539
COG2355	318	21	297	E	Zn-dependent dipeptidase, microsomal dipeptidase homolog	-1	-1	-1	-1	0	0	4	0.96	3.85238	2.53856	3.5652	0.30631	0.792207	4	0.538	4.26874	3.04699	3.77215	0.713791	0.798729
COG0696	379	27	352	G	Phosphoglycerate mutase (BPG-independent, AlkP superfamily)	-1	-1	-1	-1	0	0	4	0.912	2.00197	1.32554	1.84692	0.33661	0.792335	4	0.73	2.24227	1.61434	2.03762	0.719954	0.814341
COG0580	420	26	394	G	Glycerol uptake facilitator and related aquaporins (Major Intrinsic Protein Family)	-1	-1	-1	-1	0	0	7	0.869	3.3169	2.13257	3.12378	0.367564	0.792359	8	0.76	3.0775	2.03942	3.13219	0.662688	0.84023
COG0309	332	75	257	O	Hydrogenase maturation factor	-1	-1	-1	-1	0	0	8	0.861	2.77817	2.34994	2.0527	0.305719	0.792363	8	0.725	2.81529	2.81727	2.02178	0.718143	0.859423
COG0725	529	68	461	P	ABC-type molybdate transport system, periplasmic component	-1	-1	-1	-1	0	0	20	0.789	4.31524	3.42046	3.42452	0.39775	0.793118	20	0.66	3.67092	3.29291	2.98204	0.812341	0.854683
COG0125	673	85	588	F	Thymidylate kinase	5	0	-1	-1	0	0.82	18	0.768	3.72776	2.62969	3.28762	0.300533	0.793681	14	0.637	3.13359	2.39315	2.85029	0.763709	0.83665
COG1637	152	53	99	L	Endonuclease NucS, RecB family	-1	-1	1270	0	0	0	6	0.747	4.31197	3.16731	3.67739	0.305784	0.793686	6	0.529	4.36789	3.10169	3.6477	0.710112	0.772615
COG3769	67	10	57	G	Predicted mannosyl-3-phosphoglycerate phosphatase, HAD superfamily	-1	-1	-1	-1	0	0	3	0.8	2.70635	2.0097	2.2868	0.483307	0.793782	3	0.81	2.53116	2.09297	2.17019	0.826881	0.842134
COG2078	186	79	107	S	Uncharacterized conserved protein, AMMECR1 domain	-1	-1	-1	-1	0	0	6	0.848	2.82124	1.9863	2.49295	0.405418	0.793846	5	0.799	2.90721	1.86247	2.62177	0.640636	0.771225
COG0380	222	16	206	G	Trehalose-6-phosphate synthase	-1	-1	-1	-1	0	0	5	0.908	2.77882	2.04378	2.36897	0.358856	0.793997	5	0.802	3.70166	2.96901	3.00018	0.802074	0.806284
COG2431	112	23	89	S	Uncharacterized membrane protein YbjE, DUF340 family	-1	-1	-1	-1	0	0	3	0.72	2.9082	2.31735	2.30162	0.434743	0.794129	3	0.596	3.53109	2.85238	2.71097	0.767744	0.787767
COG1577	193	78	115	I	Mevalonate kinase	-1	-1	-1	-1	0	0	2	0.72	3.96945	2.12086	4.18402	0.277254	0.794175	2	0.611	3.67323	1.81062	4.23132	0.492924	0.82243
COG1280	700	59	641	E	Threonine/homoserine/homoserine lactone efflux protein	-1	-1	-1	-1	0	0	8	0.802	4.17681	3.08562	3.55316	0.348887	0.794719	7	0.603	4.08576	3.22122	3.42868	0.788402	0.81379
COG1270	394	69	325	H	Cobalamin biosynthesis protein CobD/CbiB	-1	-1	-1	-1	0	0	5	0.792	3.41292	2.61561	2.80999	0.291424	0.794862	5	0.596	3.62291	2.8585	3.17896	0.789004	0.833232
COG2971	250	11	239	G	BadF-type ATPase, related to human N-acetylglucosamine kinase	-1	-1	-1	-1	0	0	2	0.415	3.76646	2.16444	3.82861	0.350034	0.79558	2	0.844	3.57629	2.22257	3.51693	0.621473	0.802439
COG0107	594	68	526	E	Imidazole glycerol phosphate synthase subunit HisF	-1	-1	-1	-1	0	0	5	0.756	1.60924	1.04567	1.51521	0.242149	0.795681	6	0.588	1.69233	1.17094	1.64681	0.69191	0.832505
COG1924	144	31	113	I	Activator of 2-hydroxyglutaryl-CoA dehydratase (HSP70-class ATPase domain)	-1	-1	-1	-1	0	0	6	0.758	2.38638	1.66455	2.13308	0.345284	0.795691	5	0.871	2.46381	1.67869	2.18502	0.681339	0.784092
COG1004	595	44	551	M	UDP-glucose 6-dehydrogenase	-1	-1	-1	-1	0	0	8	0.929	2.56104	1.69169	2.38507	0.333905	0.79592	7	0.638	2.59365	1.92144	2.45894	0.740826	0.844444
COG2003	537	12	525	L	DNA repair protein RadC, contains a helix-hairpin-helix DNA-binding motif	-1	-1	-1	-1	0	0	3	0.88	2.96052	1.75109	2.96204	0.246909	0.795997	3	0.717	2.25651	1.44119	2.37736	0.63868	0.846118
COG1871	228	34	194	NT	Chemotaxis receptor (MCP) glutamine deamidase CheD	-1	-1	-1	-1	0	0	9	0.849	3.08437	2.05038	2.86049	0.325533	0.796088	8	0.675	2.80886	1.93258	2.61542	0.688029	0.80958
COG0838	495	44	451	C	NADH:ubiquinone oxidoreductase subunit 3 (chain A)	-1	-1	-1	-1	0	0	5	0.794	3.33543	2.87361	2.44078	0.207338	0.796657	4	0.419	3.27656	3.01398	2.2294	0.68041	0.800136
COG0832	231	11	220	E	Urease beta subunit	-1	-1	-1	-1	0	0	4	0.762	1.61812	1.09892	1.47961	0.338771	0.796767	4	0.784	1.30326	0.971661	1.34998	0.745564	0.890706
COG5592	130	10	120	R	Hemerythrin superfamily protein	-1	-1	-1	-1	0	0	5	0.902	4.10267	3.44672	3.09217	0.444042	0.796906	4	0.701	3.98867	3.66124	2.82176	0.707443	0.812677
COG1573	581	69	512	L	Uracil-DNA glycosylase	-1	-1	-1	-1	0	0	10	0.782	4.13334	2.64696	3.94112	0.295339	0.796942	14	0.686	4.73792	3.54089	4.841	0.747351	0.884554
COG0498	720	90	630	E	Threonine synthase	-1	-1	-1	-1	0	0	14	0.821	3.63113	2.13192	3.65637	0.247554	0.797036	15	0.789	5.06468	2.73797	4.95025	0.540601	0.759003
COG0488	1148	12	1136	R	ATPase components of ABC transporters with duplicated ATPase domains	-1	-1	-1	-1	0	0	6	0.792	4.38304	3.83133	3.15878	0.325134	0.797404	6	0.67	4.63793	4.52866	2.92087	0.629778	0.803109
COG0383	171	11	160	G	Alpha-mannosidase	-1	-1	1525	0	0	0	2	0.935	3.93596	2.57008	3.7082	0.43853	0.797554	2	0.998	4.87392	4.87392	3.29514	4.78452	0.676076
COG3451	328	11	317	U	Type IV secretory pathway, VirB4 component	-1	-1	-1	-1	0	0	3	0.833	4.89461	3.23725	4.57093	0.319368	0.79763	3	0.698	5.08249	3.41754	4.73327	0.672416	0.801853
COG1088	545	36	509	M	dTDP-D-glucose 4,6-dehydratase	-1	-1	-1	-1	0	0	9	0.743	2.29714	1.61203	2.05349	0.33795	0.797844	8	0.663	2.21453	1.76207	1.85658	0.795687	0.817025
COG0648	376	80	296	L	Endonuclease IV	-1	-1	-1	-1	0	0	12	0.617	3.591	2.84571	2.88467	0.276776	0.797882	12	0.685	3.80493	3.17386	2.93598	0.771625	0.802885
COG0043	401	74	327	H	3-polyprenyl-4-hydroxybenzoate decarboxylase	-1	-1	-1	-1	0	0	7	0.823	3.10585	2.39431	2.56339	0.2432	0.798123	6	0.827	3.90783	3.41894	2.93422	0.750857	0.812876
COG2138	327	60	267	H	Sirohydrochlorin ferrochelatase	-1	-1	1960	0	0	0	8	0.762	3.5836	2.42024	3.30053	0.313354	0.798188	8	0.714	2.75126	1.83808	2.53892	0.668085	0.795452
COG1688	51	26	25	V	CRISPR/Cas system-associated protein Cas5, RAMP superfamily	-1	-1	-1	-1	0	0	4	0.823	4.56355	3.81586	3.47536	0.436974	0.798854	4	0.808	5.39934	4.44013	4.05758	0.751496	0.786922
COG0496	521	60	461	L	Broad specificity polyphosphatase and 5'/3'-nucleotidase SurE	-1	-1	-1	-1	0	0	3	0.69	2.94851	2.23266	2.48014	0.248339	0.799183	4	0.574	3.45366	3.03019	2.78501	0.806394	0.841891
COG4802	83	20	63	C	Ferredoxin-thioredoxin reductase, catalytic subunit	-1	-1	-1	-1	0	0	6	0.872	3.03764	2.08457	2.77308	0.306871	0.799576	6	0.73	3.15504	2.34455	2.83093	0.743112	0.820193
COG0018	725	82	643	J	Arginyl-tRNA synthetase	5	0	1842	0	0	0.76	5	0.98	3.24899	2.15659	3.04042	0.216431	0.799789	4	0.693	3.59057	2.45746	3.41166	0.684419	0.817296
COG1139	268	51	217	C	L-lactate utilization protein LutB, contains a ferredoxin-type domain	-1	-1	-1	-1	0	0	7	0.969	3.98826	3.86666	2.51458	0.249539	0.800004	8	0.858	4.58739	5.02183	2.55358	0.556652	0.825678
COG0182	349	64	285	E	Methylthioribose-1-phosphate isomerase (methionine salvage pathway), a paralog of eIF-2B alpha subunit	-1	-1	-1	-1	0	0	5	0.758	2.12015	1.48823	1.90405	0.303299	0.800011	5	0.902	2.10269	1.62051	2.05053	0.770685	0.872938
COG4552	188	13	175	R	Predicted acetyltransferase	-1	-1	-1	-1	0	0	2	0.775	3.77225	1.89004	4.14612	0.361502	0.800073	2	0.566	3.80784	1.93524	4.21495	0.508226	0.80757
COG0074	594	66	528	C	Succinyl-CoA synthetase, alpha subunit	-1	-1	-1	-1	0	0	7	0.666	1.74686	1.03226	1.7635	0.200068	0.800225	6	0.652	1.68579	1.06683	1.78266	0.632837	0.84515
COG0375	283	46	237	R	Zn finger protein HypA/HybF (possibly regulating hydrogenase expression)	-1	-1	-1	-1	0	0	5	0.828	3.22135	2.54702	2.61121	0.330172	0.800632	5	0.716	2.53631	2.07319	2.04706	0.807104	0.812254
COG0656	506	55	451	Q	Aldo/keto reductase, related to diketogulonate reductase	-1	-1	-1	-1	0	0	5	0.896	2.78871	2.01088	2.45646	0.355674	0.800968	7	0.686	2.35683	1.79749	2.0998	0.762672	0.826806
COG0124	720	84	636	J	Histidyl-tRNA synthetase	5	0	-1	-1	0	0.74	6	0.853	3.42718	2.30073	3.19053	0.223171	0.801135	7	0.834	3.38053	2.46895	3.15651	0.730344	0.832039
COG2855	321	14	307	S	Uncharacterized membrane protein YadS	-1	-1	-1	-1	0	0	5	0.87	3.25045	2.04347	3.16527	0.331042	0.801233	5	0.742	4.21121	2.57638	4.05597	0.61179	0.787464
COG1884	263	39	224	I	Methylmalonyl-CoA mutase, N-terminal domain/subunit	-1	-1	-1	-1	0	0	5	0.726	2.42567	0.958529	2.93035	0.240415	0.801608	5	0.809	2.6655	1.04896	3.14789	0.393533	0.787255
COG1271	471	30	441	C	Cytochrome bd-type quinol oxidase, subunit 1	-1	-1	-1	-1	0	0	4	0.938	3.21466	2.62283	2.53329	0.255674	0.80197	4	0.725	4.35976	3.85683	3.12675	0.717185	0.800914
COG3264	374	27	347	M	Small-conductance mechanosensitive channel	-1	-1	2743	0	0	0	10	0.88	4.44884	2.89997	4.23912	0.276116	0.802354	11	0.744	5.41063	4.28989	4.96827	0.792863	0.855553
COG3919	113	14	99	R	Predicted ATP-dependent carboligase, ATP-grasp superfamily	-1	-1	-1	-1	0	0	6	0.718	3.95825	2.40096	3.95182	0.410048	0.802474	6	0.703	3.64899	2.22444	3.6157	0.609605	0.800241
COG1007	509	56	453	C	NADH:ubiquinone oxidoreductase subunit 2 (chain N)	-1	-1	-1	-1	0	0	4	0.615	3.19311	2.40743	2.71772	0.275554	0.802531	5	0.814	3.29371	2.67825	2.77264	0.813141	0.82747
COG4274	67	15	52	S	Uncharacterized protein, contains GYD domain	-1	-1	-1	-1	0	0	6	0.883	2.73327	2.00585	2.38154	0.401974	0.802592	5	0.585	2.54611	1.898	2.19269	0.74545	0.803322
COG0316	588	32	556	O	Fe-S cluster assembly iron-binding protein IscA	-1	-1	-1	-1	0	0	6	0.455	2.93219	1.88881	2.81809	0.170303	0.802624	6	0.525	2.95416	1.98678	2.92493	0.672537	0.83132
COG0590	740	29	711	J	tRNA(Arg) A34 adenosine deaminase TadA	-1	-1	-1	-1	0	0	11	0.779	3.73782	2.99401	3.00666	0.260604	0.802696	10	0.673	3.51944	2.95687	2.70046	0.767299	0.803726
COG2074	36	18	18	G	2-phosphoglycerate kinase	-1	-1	-1	-1	0	0	3	0.673	2.79065	1.74869	2.73171	0.397147	0.802752	3	0.745	2.73313	1.74176	2.86769	0.637275	0.843254
COG3679	85	14	71	T	Cell fate regulator YlbF, YheA/YmcA/DUF963 family (controls sporulation, competence, biofilm development)	-1	-1	-1	-1	0	0	3	0.807	3.07585	2.2349	2.7056	0.323719	0.803113	2	0.532	3.19973	2.33748	2.74352	0.730525	0.793973
COG0005	537	74	463	F	Purine nucleoside phosphorylase	-1	-1	-1	-1	0	0	6	0.622	2.999	1.67623	3.14169	0.20982	0.803252	7	0.847	3.30884	1.97811	3.43237	0.597827	0.81758
COG1488	528	68	460	H	Nicotinic acid phosphoribosyltransferase	-1	-1	-1	-1	0	0	12	0.87	3.70076	2.32657	3.61922	0.292833	0.80332	10	0.668	4.86121	3.04921	4.53895	0.627253	0.780481
COG0376	290	25	265	P	Catalase (peroxidase I)	-1	-1	-1	-1	0	0	6	0.858	1.30577	0.968257	1.12989	0.448842	0.803414	6	0.76	1.54222	1.32915	1.1866	0.769413	0.815629
COG5551	81	28	53	V	CRISPR/Cas system endoribonuclease Cas6, RAMP superfamily	-1	-1	-1	-1	0	0	4	0.517	4.42786	3.89632	3.2205	0.399532	0.803641	4	0.744	4.54487	3.9379	3.24525	0.714048	0.790249
COG1948	131	75	56	L	ERCC4-type nuclease	-1	-1	-1	-1	0	0	4	0.417	3.59585	2.04612	3.73355	0.327804	0.803657	5	0.712	4.0077	2.16004	4.35556	0.538973	0.812886
COG0311	252	73	179	H	Glutamine amidotransferase PdxT (pyridoxal biosynthesis)	-1	-1	-1	-1	0	0	4	0.642	2.15298	1.69555	1.76647	0.363294	0.804007	6	0.552	2.15482	1.7867	1.73142	0.803508	0.816335
COG0685	590	30	560	E	5,10-methylenetetrahydrofolate reductase	-1	-1	-1	-1	0	0	5	0.798	4.44783	3.69547	3.45729	0.229497	0.804074	6	0.437	5.53475	4.96671	4.0161	0.725616	0.811493
COG1478	170	54	116	H	F420-0:Gamma-glutamyl ligase (F420 biosynthesis)	-1	-1	2669	0	0	0	7	0.85	3.19319	1.81498	3.32037	0.293941	0.80411	6	0.913	3.23976	1.92494	3.26566	0.59416	0.801077
COG2122	82	28	54	S	Uncharacterized protein, UPF0280 family, ApbE superfamily	-1	-1	2115	0	0	0	2	0.715	2.5595	1.5808	2.53598	0.350836	0.804216	2	0.879	3.19176	1.81076	3.15847	0.567322	0.778445
COG0002	595	69	526	E	N-acetyl-gamma-glutamylphosphate reductase	-1	-1	-1	-1	0	0	4	0.895	2.49066	1.52735	2.47895	0.23252	0.804264	4	0.532	2.50381	1.58301	2.60415	0.63224	0.836159
COG0420	510	81	429	L	DNA repair exonuclease SbcCD nuclease subunit	-1	-1	-1	-1	0	0	15	0.728	5.29119	3.97236	4.54633	0.367059	0.804988	17	0.61	4.89233	3.66653	4.26837	0.749446	0.810954
COG2816	259	10	249	F	NADH pyrophosphatase NudC, Nudix superfamily	-1	-1	-1	-1	0	0	3	0.783	3.22181	1.68175	3.50625	0.336453	0.805138	2	0.783	3.50475	1.7077	3.82648	0.487252	0.789525
COG1986	111	50	61	FV	Non-canonical (house-cleaning) NTP pyrophosphatase, all-alpha NTP-PPase family	-1	-1	-1	-1	0	0	5	0.844	2.81168	2.48274	2.04525	0.372727	0.805212	5	0.855	3.3439	3.01383	2.36694	0.707838	0.804564
COG1873	202	69	133	R	Sporulation protein YlmC, PRC-barrel domain family	-1	-1	-1	-1	0	0	7	0.617	4.87627	3.7131	4.14019	0.278033	0.805256	6	0.582	5.26099	3.78963	4.37458	0.720326	0.775919
COG1597	564	15	549	IR	Diacylglycerol kinase family enzyme	-1	-1	-1	-1	0	0	4	0.917	4.18782	3.06875	3.67627	0.280351	0.805314	4	0.733	4.22438	3.24026	3.81863	0.767037	0.835494
COG1146	627	82	545	F	NAD-dependent dihydropyrimidine dehydrogenase, PreA subunit	-1	-1	-1	-1	0	0	29	0.779	4.83036	3.84553	3.93635	0.224471	0.805518	30	0.662	4.9637	4.40898	3.888	0.783285	0.835764
COG0253	583	32	551	E	Diaminopimelate epimerase	-1	-1	-1	-1	0	0	6	0.807	2.99945	1.81008	3.02376	0.249184	0.805785	7	0.693	2.83273	2.14661	2.88962	0.757789	0.888935
COG0294	685	73	612	H	Dihydropteroate synthase	-1	-1	1906	0	0	0	8	0.761	3.79855	3.52045	2.60322	0.317453	0.806053	10	0.769	4.42749	4.51232	2.94414	0.664968	0.842064
COG2407	128	17	111	G	L-fucose isomerase or related protein	-1	-1	2818	0	0	0	4	0.875	3.94876	2.72907	3.63804	0.338293	0.806216	4	0.887	4.66862	3.34254	4.24857	0.715958	0.812992
COG2610	327	16	311	GR	H+/gluconate symporter or related permease	-1	-1	-1	-1	0	0	3	0.817	3.20883	2.43327	2.74138	0.216252	0.806313	3	0.736	3.36036	2.59171	2.82791	0.771257	0.806403
COG3464	382	28	354	X	Transposase	-1	-1	-1	-1	0	0	9	0.926	5.34336	4.70949	3.91134	0.172371	0.806686	9	0.605	5.79156	5.79156	5.58415	4.37919	0.756132
COG1252	572	32	540	C	NADH dehydrogenase, FAD-containing subunit	-1	-1	3170	0	0	0	5	0.814	3.6202	2.62443	3.21744	0.266108	0.806843	5	0.657	4.35387	3.48371	3.57238	0.800141	0.810324
COG0106	603	65	538	E	Phosphoribosylformimino-5-aminoimidazole carboxamide ribonucleotide (ProFAR) isomerase	-1	-1	-1	-1	0	0	9	0.758	2.80318	1.98321	2.54061	0.255783	0.806909	9	0.717	2.80112	2.17242	2.3731	0.775556	0.811377
COG5306	36	18	18	S	Uncharacterized protein	-1	-1	-1	-1	0	0	5	0.788	3.84153	3.56395	2.64001	0.486936	0.807486	5	0.681	3.54707	3.29495	2.38491	0.672362	0.800643
COG1100	212	84	128	R	GTPase SAR1 family domain	-1	-1	-1	-1	0	0	6	0.813	5.39899	3.84157	4.88059	0.22949	0.807759	6	0.753	5.18669	3.53895	4.55544	0.682314	0.780304
COG3422	142	19	123	S	Uncharacterized conserved protein YegP, UPF0339 family	-1	-1	-1	-1	0	0	6	0.77	3.53218	2.27305	3.4374	0.326503	0.808347	7	0.694	3.04476	2.2546	3.07909	0.740484	0.875878
COG2055	221	17	204	C	Malate/lactate/ureidoglycolate dehydrogenase, LDH2 family	-1	-1	-1	-1	0	0	2	0.645	2.47332	1.38093	2.61859	0.291665	0.808534	2	0.902	2.53862	1.49365	2.81066	0.58837	0.847764
COG5653	165	11	154	N	Acetyltransferase involved in cellulose biosynthesis, CelD/BcsL family	-1	-1	-1	-1	0	0	7	0.917	4.91477	3.4185	4.53076	0.439073	0.808711	6	0.814	4.4903	2.94754	4.05788	0.656425	0.780062
COG1058	235	51	184	R	Predicted nucleotide-utilizing enzyme related to molybdopterin-biosynthesis enzyme MoeA	-1	-1	-1	-1	0	0	7	0.91	3.0294	2.01044	2.89026	0.278186	0.808857	6	0.674	3.29409	2.26037	3.16807	0.686188	0.823966
COG0347	596	59	537	TE	Nitrogen regulatory protein PII	-1	-1	-1	-1	0	0	18	0.721	2.16068	1.6825	1.8129	0.286	0.808863	16	0.719	1.85038	1.58128	1.54653	0.835791	0.845182
COG1640	319	11	308	G	4-alpha-glucanotransferase	-1	-1	-1	-1	0	0	4	0.645	3.40544	1.92268	3.58686	0.301859	0.808933	5	0.807	3.92639	3.92639	2.68772	3.83285	0.684528
COG0713	496	46	450	C	NADH:ubiquinone oxidoreductase subunit 11 or 4L (chain K)	-1	-1	-1	-1	0	0	4	0.795	2.09403	1.73207	1.65584	0.240024	0.808945	5	0.641	2.56045	2.01662	1.94963	0.761443	0.774524
COG0303	645	77	568	H	Molybdopterin biosynthesis enzyme	-1	-1	1958	0	0	0	11	0.801	3.21322	2.37031	2.82923	0.299919	0.809084	10	0.732	2.85569	2.2132	2.55349	0.775013	0.834595
COG1300	225	56	169	D	Uncharacterized membrane protein SpoIIM, required for sporulation	-1	-1	-1	-1	0	0	10	0.667	4.62367	3.53497	3.94878	0.309276	0.809288	9	0.472	5.36365	3.99045	4.46427	0.743979	0.788149
COG3046	147	12	135	R	Uncharacterized protein related to deoxyribodipyrimidine photolyase	-1	-1	-1	-1	0	0	4	0.787	2.23215	1.51343	2.09989	0.411447	0.809381	4	0.65	2.47967	1.65286	2.39446	0.666564	0.816099
COG0104	687	75	612	F	Adenylosuccinate synthase	-1	-1	-1	-1	0	0	6	0.835	2.41698	1.96494	1.94844	0.202141	0.809559	7	0.677	2.47551	2.12402	1.8808	0.759764	0.808889
COG0843	527	32	495	C	Heme/copper-type cytochrome/quinol oxidase, subunit 1	-1	-1	151	0	0	0	8	0.89	3.19625	2.71248	2.46404	0.222966	0.809781	8	0.8	4.25803	3.9644	2.90577	0.682423	0.806732
COG0144	318	61	257	J	16S rRNA C967 or C1407 C5-methylase, RsmB/RsmF family	-1	-1	214	0	0	0	7	0.857	3.7148	2.60412	3.41736	0.281588	0.810471	9	0.581	3.94792	2.77084	3.6239	0.701849	0.809888
COG1722	509	17	492	L	Exonuclease VII small subunit	-1	-1	-1	-1	0	0	5	0.85	3.51839	2.27274	3.43127	0.270651	0.8106	5	0.773	3.65759	3.08471	3.41773	0.843372	0.888897
COG0114	446	37	409	C	Fumarate hydratase class II	-1	-1	-1	-1	0	0	6	0.923	1.69676	1.31568	1.43588	0.31156	0.810829	6	0.802	1.94501	1.57469	1.54213	0.792866	0.801236
COG3649	135	15	120	V	CRISPR/Cas system type I-B associated protein Csh2, Cas7 group, RAMP superfamily	-1	-1	-1	-1	0	0	8	0.895	2.88245	2.12602	2.54913	0.619867	0.810968	8	0.845	4.09169	2.96844	3.36289	0.72548	0.773682
COG0045	579	76	503	C	Succinyl-CoA synthetase, beta subunit	-1	-1	-1	-1	0	0	11	0.831	2.37683	1.95709	1.89802	0.234605	0.810978	11	0.746	2.70836	2.41275	2.05171	0.757547	0.8242
COG4729	67	15	52	S	Uncharacterized protein	-1	-1	-1	-1	0	0	5	0.664	3.92107	2.57802	3.78546	0.414604	0.811446	5	0.859	4.2584	2.88959	4.10021	0.678561	0.820706
COG1808	169	36	133	S	Uncharacterized membrane protein	-1	-1	-1	-1	0	0	7	0.829	3.89561	2.637	3.68951	0.399735	0.812005	8	0.569	5.15677	3.67099	4.81584	0.711878	0.822882
COG0076	436	63	373	E	Glutamate or tyrosine decarboxylase or a related PLP-dependent protein	-1	-1	-1	-1	0	0	11	0.816	3.81027	2.54896	3.64346	0.341082	0.812597	11	0.724	4.10408	2.82565	3.91504	0.688497	0.821218
COG0171	310	80	230	H	NH3-dependent NAD+ synthetase	-1	-1	-1	-1	0	0.76	7	0.821	2.873	1.8341	2.83633	0.291095	0.812813	5	0.686	2.8633	1.81407	2.825	0.633557	0.81009
COG2368	127	16	111	Q	Aromatic ring hydroxylase	-1	-1	3322	0	0	0	7	0.886	2.76114	1.97456	2.51416	0.269428	0.81284	7	0.866	2.85627	2.07205	2.56532	0.72544	0.811789
COG1857	88	31	57	V	CRISPR/Cas system-associated protein Cas7, RAMP superfamily	-1	-1	3830	0	0	0	8	0.736	3.89081	2.81699	3.50973	0.428252	0.813033	7	0.9	4.46049	3.11052	3.94582	0.697349	0.790982
COG1005	519	68	451	C	NADH:ubiquinone oxidoreductase subunit 1 (chain H)	-1	-1	-1	-1	0	0	6	0.777	3.15202	2.71381	2.41314	0.216799	0.813278	6	0.678	3.89793	3.52485	2.80506	0.719628	0.811957
COG0430	117	66	51	A	RNA 3'-terminal phosphate cyclase	-1	-1	-1	-1	0	0	4	0.765	2.25109	1.84078	1.82211	0.424615	0.813582	4	0.671	2.55269	2.08327	2.07943	0.814606	0.815358
COG0642	559	28	531	T	Signal transduction histidine kinase	-1	-1	-1	-1	0	0	6	0.838	6.07881	4.49832	5.3977	0.382181	0.813977	4	0.667	7.64118	5.37908	6.42764	0.703959	0.772572
COG0348	404	43	361	C	Polyferredoxin	-1	-1	-1	-1	0	0	14	0.906	6.36378	5.20126	5.16004	0.238811	0.814084	15	0.817	8.39556	8.39556	7.27373	6.68994	0.796842
COG4232	337	12	325	O	Thiol:disulfide interchange protein	-1	-1	-1	-1	0	0	5	0.628	5.44698	4.50319	4.36577	0.24425	0.814117	5	0.504	7.30963	6.4767	4.86245	0.665211	0.77563
COG4745	39	19	20	R	Predicted membrane-bound mannosyltransferase	-1	-1	-1	-1	0	0	2	0.415	3.87316	2.72112	3.58867	0.512695	0.814553	2	0.909	4.50468	3.26415	4.22069	0.724613	0.830784
COG1940	1246	45	1201	KG	Sugar kinase of the NBD/HSP70 family, may contain an N-terminal HTH domain	-1	-1	-1	-1	0	0	5	0.792	3.8085	2.49535	3.70935	0.280657	0.814585	5	0.926	3.58136	2.36236	3.33213	0.659628	0.795019
COG0493	608	38	570	ER	NADPH-dependent glutamate synthase beta chain or related oxidoreductase	-1	-1	-1	-1	0	0	8	0.922	2.91078	1.90595	2.83626	0.257529	0.814596	9	0.701	2.80001	1.85324	2.72844	0.661869	0.818155
COG0389	713	41	672	L	Nucleotidyltransferase/DNA polymerase involved in DNA repair	-1	-1	182	0	0	0	3	0.823	3.26804	2.00931	3.32	0.260504	0.815368	3	0.934	3.58558	2.34532	3.62864	0.654097	0.833053
COG0372	696	52	644	C	Citrate synthase	-1	-1	-1	-1	0	0	8	0.75	2.89588	1.91869	2.807	0.198155	0.815934	10	0.657	3.2322	2.26896	3.04327	0.701986	0.821766
COG4314	108	18	90	P	Nitrous oxide reductase accessory protein NosL	-1	-1	-1	-1	0	0	4	0.743	3.34211	2.27118	3.18454	0.375157	0.816211	4	0.718	2.86114	1.93365	2.72681	0.67583	0.814439
COG0413	547	42	505	H	Ketopantoate hydroxymethyltransferase	-1	-1	-1	-1	0	0	3	0.667	2.05113	1.46822	1.88037	0.267966	0.816279	4	0.65	1.65844	1.2653	1.60311	0.762946	0.864793
COG2519	286	81	205	J	tRNA A58 N-methylase Trm61	-1	-1	-1	-1	0	0	6	0.637	4.02474	2.36772	4.20381	0.285453	0.816393	5	0.742	3.22111	1.94671	3.48141	0.604361	0.842587
COG1477	444	11	433	H	Thiamine biosynthesis lipoprotein ApbE	-1	-1	-1	-1	0	0	2	0.765	3.63883	2.58126	3.36328	0.242756	0.81682	2	0.911	3.53243	2.34915	3.42966	0.665024	0.817966
COG0065	618	74	544	E	Homoaconitase/3-isopropylmalate dehydratase large subunit	-1	-1	-1	-1	0	0	11	0.876	2.48515	2.08585	1.97463	0.329692	0.81695	12	0.709	2.74452	2.49251	2.08941	0.761302	0.83474
COG2216	226	12	214	P	High-affinity K+ transport system, ATPase chain B	-1	-1	-1	-1	0	0	3	0.807	1.53597	1.42423	1.08541	0.370335	0.816959	3	0.556	2.11259	2.2054	1.33219	0.630593	0.837263
COG0040	591	68	523	E	ATP phosphoribosyltransferase	-1	-1	-1	-1	0	0	9	0.913	2.86393	1.52591	3.15381	0.210487	0.81701	8	0.782	3.10898	1.68779	3.35394	0.542875	0.810833
COG0001	596	73	523	H	Glutamate-1-semialdehyde aminotransferase	-1	-1	-1	-1	0	0	5	0.668	2.01538	1.44521	1.8486	0.260152	0.81717	5	0.868	2.05576	1.47149	1.88521	0.715791	0.816415
COG1786	86	55	31	R	Swiveling domain associated with predicted aconitase	-1	-1	-1	-1	0	0	3	0.52	2.46894	1.81752	2.21768	0.472829	0.817194	5	0.65	2.32719	1.79098	2.22441	0.76959	0.862711
COG1907	99	64	35	R	Predicted archaeal sugar kinase	-1	-1	-1	-1	0	0	3	0.76	2.96676	2.48979	2.36018	0.372957	0.817386	4	0.871	3.23204	2.74265	2.64306	0.817768	0.833176
COG1006	327	53	274	P	Multisubunit Na+/H+ antiporter, MnhC subunit	-1	-1	1010	0	0	0	10	0.824	3.22587	2.28918	2.98448	0.242673	0.817401	10	0.761	3.69788	2.81494	3.55956	0.761231	0.861912
COG0041	636	72	564	F	Phosphoribosylcarboxyaminoimidazole (NCAIR) mutase	-1	-1	-1	-1	0	0	12	0.833	2.45305	1.78962	2.22142	0.229686	0.817563	11	0.65	2.05311	1.93298	1.57919	0.76917	0.855329
COG1547	158	36	122	S	Predicted metal-dependent hydrolase	-1	-1	-1	-1	0	0	3	0.663	4.60783	3.6179	3.9167	0.298779	0.817587	3	0.634	4.90183	3.65948	3.87928	0.746554	0.768975
COG1944	245	49	196	J	Ribosomal protein S12 methylthiotransferase accessory factor YcaO	-1	-1	2154	0	0	0	5	0.888	4.34596	2.70802	4.4043	0.256449	0.818267	5	0.774	5.53457	3.44487	5.43218	0.622429	0.801965
COG0113	592	69	523	H	Delta-aminolevulinic acid dehydratase, porphobilinogen synthase	-1	-1	-1	-1	0	0	5	0.852	1.81085	1.34576	1.61777	0.268122	0.818272	4	0.871	2.1467	1.54701	2.00102	0.720645	0.826391
COG0760	752	11	741	O	Parvulin-like peptidyl-prolyl isomerase	-1	-1	-1	-1	0	0	2	0.97	4.13243	1.83652	4.92728	0.231447	0.818381	4	0.829	3.86547	1.98585	4.8792	0.51374	0.887996
COG4237	104	14	90	C	Hydrogenase-4 membrane subunit HyfE	-1	-1	-1	-1	0	0	5	0.99	2.92363	2.37252	2.41368	0.520659	0.81854	5	0.862	3.27922	2.86166	2.70235	0.824083	0.848373
COG2461	87	12	75	S	Uncharacterized conserved protein, DUF438 domain, may contain hemerythrin domain	-1	-1	-1	-1	0	0	3	0.947	3.76767	2.55589	3.61293	0.393165	0.818652	4	0.489	3.66883	2.57006	3.61021	0.70051	0.842266
COG4089	79	33	46	S	Uncharacterized membrane protein	-1	-1	-1	-1	0	0	4	0.7	2.73762	2.23086	2.25222	0.444587	0.81879	4	0.791	2.62503	2.10996	2.21333	0.803787	0.823475
COG0417	187	87	100	L	DNA polymerase elongation subunit (family B)	-1	-1	-1	-1	0	0	6	0.828	3.96169	2.80057	3.68824	0.250176	0.818945	6	0.762	4.33729	2.95809	4.16882	0.682014	0.821586
COG2875	304	57	247	H	Precorrin-4 methylase	-1	-1	-1	-1	0	0	7	0.771	2.11251	1.50327	1.95707	0.29297	0.819012	10	0.7	2.24177	1.79727	2.06333	0.80172	0.861061
COG2872	152	45	107	J	Ser-tRNA(Ala) deacylase AlaX (editing enzyme)	-1	-1	-1	-1	0	0	6	0.832	3.01583	1.8534	3.08746	0.340297	0.819156	6	0.669	3.36832	2.05653	3.55362	0.610551	0.832781
COG2265	691	34	657	J	tRNA/tmRNA/rRNA uracil-C5-methylase, TrmA/RlmC/RlmD family	-1	-1	172	0	0	0	10	0.788	6.43291	6.36592	4.17856	0.292917	0.819573	10	0.604	8.81702	8.57493	4.39188	0.498113	0.735328
COG2073	207	49	158	H	Cobalamin biosynthesis protein CbiG	-1	-1	-1	-1	0	0	6	0.715	3.25443	2.63968	2.69591	0.326964	0.819743	6	0.705	3.49024	2.74472	2.74138	0.785443	0.785921
COG0639	607	65	542	T	Diadenosine tetraphosphatase ApaH/serine/threonine protein phosphatase, PP2A family	-1	-1	-1	-1	0	0	11	0.855	5.73716	3.9777	5.42902	0.211485	0.819806	8	0.795	4.7337	3.3754	4.63847	0.713058	0.846471
COG4747	143	26	117	S	Uncharacterized conserved protein, contains tandem ACT domains	-1	-1	-1	-1	0	0	3	0.69	2.4189	1.48658	2.48087	0.351845	0.820095	4	0.51	1.9007	1.12388	2.1259	0.591294	0.854887
COG4799	651	40	611	I	Acetyl-CoA carboxylase, carboxyltransferase component	-1	-1	-1	-1	0	0	6	0.935	2.09691	1.04708	2.39259	0.196963	0.820176	8	0.714	2.34148	1.10245	2.9212	0.470836	0.859212
COG1906	37	12	25	S	Uncharacterized protein	-1	-1	-1	-1	0	0	2	0.595	2.77074	1.9392	2.61064	0.571799	0.821052	1	0.154	3.05627	2.09149	2.79943	0.684327	0.800143
COG0434	100	32	68	R	Predicted TIM-barrel enzyme	-1	-1	-1	-1	0	0	4	0.77	1.99193	1.5557	1.71587	0.356633	0.821204	5	0.894	2.49646	2.05401	2.15404	0.822769	0.842804
COG3402	153	26	127	S	Uncharacterized membrane protein YdbS, contains bPH2 (bacterial pleckstrin homology) domain	-1	-1	-1	-1	0	0	5	0.866	3.11746	2.08546	3.03494	0.350985	0.821245	5	0.599	3.67825	2.41779	3.59106	0.657321	0.816808
COG4189	38	12	26	K	Predicted transcriptional regulator	-1	-1	-1	-1	0	0	3	0.663	2.74655	2.58979	1.92335	0.393895	0.821602	2	0.35	2.6571	2.16386	1.937	0.728989	0.771678
COG1184	81	67	14	J	Translation initiation factor 2B subunit, eIF-2B alpha/beta/delta family	-1	-1	-1	-1	0	0	3	0.907	2.7982	2.11913	2.47894	0.485036	0.821615	3	0.683	3.25658	2.29061	3.12181	0.70338	0.830997
COG2452	212	35	177	X	Predicted site-specific integrase-resolvase	-1	-1	-1	-1	0	0	8	0.719	3.34264	1.68402	3.80898	0.253784	0.821657	8	0.578	3.05905	1.67589	3.5151	0.547845	0.848463
COG3369	150	26	124	S	Uncharacterized protein, contains Zn-finger domain of CDGSH type	-1	-1	-1	-1	0	0	9	0.867	3.93217	2.78814	3.67523	0.286667	0.821857	11	0.692	3.21675	2.45827	3.03718	0.764209	0.854193
COG2317	205	43	162	E	Zn-dependent carboxypeptidase, M32 family	-1	-1	-1	-1	0	0	3	0.82	2.49046	1.81894	2.27631	0.314671	0.822184	3	0.85	2.18712	1.49477	2.10469	0.68344	0.822875
COG2048	150	44	106	C	Heterodisulfide reductase, subunit B	-1	-1	-1	-1	0	0	7	0.893	2.59345	1.84494	2.42047	0.323957	0.822345	8	0.706	2.20091	1.60536	2.11042	0.72941	0.844148
COG4032	71	24	47	H	Sulfopyruvate decarboxylase, TPP-binding subunit (coenzyme M biosynthesis)	-1	-1	2069	0	0	0	4	0.82	2.38804	1.58209	2.34638	0.424773	0.822529	3	0.735	2.30823	1.46927	2.21598	0.636537	0.798287
COG1180	450	78	372	O	Pyruvate-formate lyase-activating enzyme	-1	-1	-1	-1	0	0	12	0.681	4.10852	2.49804	4.26117	0.271206	0.822584	9	0.566	4.53964	2.5887	4.82948	0.570245	0.817046
COG2081	418	10	408	R	Predicted flavoprotein YhiN	-1	-1	-1	-1	0	0	3	0.687	2.77358	1.60277	2.96052	0.331202	0.822636	3	0.319	2.74015	1.61415	2.79906	0.589075	0.805287
COG0830	222	12	210	O	Urease accessory protein UreF	-1	-1	-1	-1	0	0	3	0.89	2.8929	2.19485	2.56585	0.357124	0.822824	4	0.528	2.56206	1.98833	2.28056	0.776064	0.833095
COG0120	388	81	307	G	Ribose 5-phosphate isomerase	-1	-1	-1	-1	0	0	7	0.801	2.44384	1.92742	2.09813	0.301738	0.823611	8	0.615	2.68026	2.23234	2.26253	0.832882	0.838514
COG1437	145	72	73	TR	Adenylate cyclase class IV, CYTH domain (includes archaeal enzymes of unknown function)	-1	-1	-1	-1	0	0	4	0.72	3.50198	2.19647	3.57365	0.379157	0.823837	4	0.601	3.21434	1.91884	3.44711	0.596961	0.834689
COG2181	236	23	213	CP	Nitrate reductase gamma subunit	-1	-1	-1	-1	0	0	8	0.865	4.12129	3.27988	3.51085	0.405236	0.823861	8	0.833	3.95957	3.19172	3.26028	0.806076	0.814735
COG2834	472	24	448	M	Outer membrane lipoprotein-sorting protein	-1	-1	-1	-1	0	0	5	0.738	5.4892	3.69945	5.35289	0.318879	0.824559	8	0.513	4.3681	3.15409	3.93332	0.722074	0.811269
COG2761	342	21	321	O	Predicted dithiol-disulfide isomerase, DsbA family	-1	-1	-1	-1	0	0	6	0.928	3.654	2.51662	3.5129	0.287088	0.825057	6	0.745	3.91546	2.59935	3.68186	0.663867	0.802103
COG2204	922	13	909	T	DNA-binding transcriptional response regulator, NtrC family, contains REC, AAA-type ATPase, and a Fis-type DNA-binding domains	-1	-1	-1	-1	0	0	11	0.779	7.02352	7.34451	4.24567	0.517284	0.825098	9	0.643	10.4285	14.6513	4.21147	0.403844	0.904388
COG2456	31	13	18	S	Uncharacterized protein	-1	-1	-1	-1	0	0	2	0.715	2.99676	2.08214	2.86406	0.504173	0.825259	2	0.222	2.82925	1.89959	2.71475	0.671413	0.815471
COG2018	287	31	256	T	Predicted regulator of Ras-like GTPase activity, Roadblock/LC7/MglB family	-1	-1	-1	-1	0	0	7	0.691	3.17643	2.56858	2.67456	0.301528	0.82532	7	0.748	2.61309	2.2846	2.15304	0.823946	0.849119
COG0047	628	70	558	F	Phosphoribosylformylglycinamidine (FGAM) synthase, glutamine amidotransferase domain	-1	-1	-1	-1	0	0	9	0.97	3.0697	1.71089	3.35638	0.223512	0.825369	8	0.899	3.92367	2.23444	4.2612	0.569477	0.82775
COG1394	171	83	88	C	Archaeal/vacuolar-type H+-ATPase subunit D/Vma8	-1	-1	-1	-1	0	0	4	0.748	2.94552	1.92582	2.93667	0.277167	0.825405	5	0.648	3.09717	1.9368	3.27315	0.625346	0.841081
COG0455	484	53	431	DN	MinD-like ATPase involved in chromosome partitioning or flagellar assembly	-1	-1	-1	-1	0	0.68	9	0.892	4.9228	3.33644	4.79167	0.299541	0.825557	8	0.807	5.23057	3.84365	5.11226	0.734845	0.856113
COG3437	545	15	530	T	Response regulator c-di-GMP phosphodiesterase, RpfG family, contains REC and HD-GYP domains	-1	-1	-1	-1	0	0	12	0.727	7.56174	5.84473	6.64217	0.378906	0.825663	11	0.719	7.34364	7.6376	6.29175	0.856762	0.948395
COG0109	432	30	402	HI	Polyprenyltransferase (heme O synthase)	-1	-1	-1	-1	0	0	4	0.87	3.05255	2.35417	2.68675	0.273131	0.825691	4	0.681	3.68875	2.98462	3.00397	0.809114	0.811737
COG0400	403	18	385	R	Predicted esterase	-1	-1	-1	-1	0	0	7	0.44	4.08249	2.386	4.3566	0.304673	0.825794	5	0.659	3.58809	2.02261	4.03833	0.563702	0.844593
COG2303	643	29	614	IR	Choline dehydrogenase or related flavoprotein	-1	-1	2957	0	0	0	6	0.965	4.33474	2.88758	4.2748	0.300222	0.826161	6	0.89	4.70845	3.23202	4.51409	0.686431	0.822576
COG3427	210	34	176	C	Carbon monoxide dehydrogenase subunit G	-1	-1	-1	-1	0	0	6	0.68	3.59726	2.65258	3.29131	0.35227	0.82617	6	0.8	3.20883	2.36602	2.94293	0.737346	0.827241
COG2242	358	64	294	H	Precorrin-6B methylase 2	-1	-1	-1	-1	0	0	11	0.792	4.1759	2.84851	4.05325	0.321135	0.82638	10	0.685	3.7196	2.88168	3.66263	0.774729	0.879707
COG1387	297	43	254	ER	Histidinol phosphatase or related hydrolase of the PHP family	-1	-1	-1	-1	0	0	10	0.688	4.09851	2.44739	4.32664	0.266877	0.826402	9	0.841	4.65399	2.84792	4.54542	0.611932	0.794301
COG1872	298	44	254	S	Uncharacterized conserved protein YggU, UPF0235/DUF167 family	-1	-1	-1	-1	0	0	4	0.79	3.15872	2.45351	2.76916	0.379252	0.826707	4	0.599	3.21362	2.56623	2.78603	0.798547	0.832746
COG1585	352	40	312	O	Membrane protein implicated in regulation of membrane protease activity	-1	-1	-1	-1	0	0	7	0.846	3.94651	3.16637	3.36066	0.300077	0.826937	4	0.852	4.00622	2.87073	3.38112	0.716568	0.780268
COG0571	622	10	612	K	dsRNA-specific ribonuclease	-1	-1	-1	-1	0	0	4	0.6	3.93927	3.43078	3.08508	0.380321	0.827038	5	0.83	4.4088	4.34065	2.99967	0.680383	0.832463
COG1604	89	15	74	V	CRISPR/Cas system CMR subunit Cmr6, Cas7 group, RAMP superfamily	-1	-1	-1	-1	0	0	4	0.875	4.67955	3.45384	4.28829	0.52582	0.82723	5	0.722	5.88521	4.34406	5.33224	0.738132	0.822086
COG0297	600	49	551	G	Glycogen synthase	-1	-1	-1	-1	0	0	13	0.805	4.58634	3.5866	4.00459	0.282454	0.827587	13	0.794	4.79293	3.80966	4.11708	0.794849	0.826919
COG0396	567	85	482	O	Fe-S cluster assembly ATPase SufC	-1	-1	-1	-1	0	0	14	0.826	2.3221	2.01177	1.83281	0.334104	0.827822	14	0.676	2.60576	2.48774	1.94883	0.747893	0.851302
COG1809	75	16	59	H	Phosphosulfolactate synthase, CoM biosynthesis protein A	-1	-1	-1	-1	0	0	3	0.523	2.43627	1.82462	2.20946	0.381457	0.827919	4	0.56	2.92772	2.40508	2.66247	0.821488	0.865445
COG0833	146	14	132	E	Amino acid permease	-1	-1	-1	-1	0	0	8	0.899	3.51002	3.00146	2.81099	0.356979	0.827978	8	0.753	4.08788	3.80137	3.08248	0.754053	0.841983
COG0521	548	75	473	H	Molybdopterin biosynthesis enzyme MoaB	-1	-1	-1	-1	0	0	3	0.54	3.2355	2.20517	3.15289	0.223095	0.828011	3	0.507	3.41657	2.23808	3.34265	0.655065	0.816715
COG0755	498	18	480	O	ABC-type transport system involved in cytochrome c biogenesis, permease component	-1	-1	-1	-1	0	0	4	0.725	4.42838	2.75341	4.5811	0.274179	0.828126	5	0.649	5.7096	3.75413	5.87258	0.657512	0.843028
COG0084	718	51	667	N	Tat protein secretion system quality control protein TatD (DNase activity)	-1	-1	-1	-1	0	0	5	0.78	3.40244	2.95434	2.68165	0.306354	0.828225	5	0.385	3.63727	3.31696	2.75223	0.756675	0.834306
COG0381	493	44	449	M	UDP-N-acetylglucosamine 2-epimerase	-1	-1	-1	-1	0	0	9	0.738	2.60706	1.61157	2.7076	0.259527	0.828358	9	0.693	2.75286	1.77569	2.82104	0.645035	0.834901
COG0247	554	56	498	C	Fe-S oxidoreductase	-1	-1	3363	0	0	0	12	0.863	4.7434	3.66237	4.19826	0.258794	0.828585	14	0.728	5.77386	4.79894	4.98942	0.831148	0.847643
COG3465	47	20	27	S	Uncharacterized protein YwgA	-1	-1	-1	-1	0	0	6	0.66	4.22647	3.89323	3.11237	0.558515	0.828777	6	0.763	3.84112	3.53628	2.98879	0.778104	0.849372
COG1436	138	78	60	C	Archaeal/vacuolar-type H+-ATPase subunit F/Vma7	-1	-1	-1	-1	0	0	7	0.61	3.36334	2.5506	3.02579	0.31939	0.828996	8	0.589	2.51941	1.97544	2.34005	0.784088	0.85645
COG0852	549	74	475	C	NADH:ubiquinone oxidoreductase 27 kD subunit (chain C)	-1	-1	-1	-1	0	0	11	0.884	3.7929	3.00062	3.28809	0.242685	0.829012	12	0.785	4.52572	3.84164	3.80908	0.841651	0.845248
COG0572	452	19	433	F	Uridine kinase	-1	-1	-1	-1	0	0	2	0.875	3.81376	2.62875	3.70104	0.201945	0.829861	2	0.718	3.75103	2.62929	3.68805	0.700951	0.842081
COG1033	275	51	224	R	Predicted exporter protein, RND superfamily	-1	-1	-1	-1	0	0	8	0.77	4.1418	2.91404	3.96091	0.305883	0.829948	8	0.627	4.19749	2.94287	4.01178	0.701104	0.82843
COG0007	343	66	277	H	Uroporphyrinogen-III methylase (siroheme synthase)	-1	-1	-1	-1	0	0	7	0.691	2.43231	1.6536	2.38555	0.332783	0.830311	7	0.786	3.01931	2.0861	2.86727	0.690922	0.820283
COG1210	475	23	452	M	UTP-glucose-1-phosphate uridylyltransferase	-1	-1	-1	-1	0	0	2	0.95	2.20439	1.53222	2.12908	0.241437	0.830456	2	0.799	2.30954	1.68439	2.21897	0.729319	0.845051
COG1712	93	38	55	R	Predicted dinucleotide-utilizing enzyme	-1	-1	-1	-1	0	0	6	0.637	2.35725	1.51356	2.40191	0.377488	0.830517	4	0.572	2.24758	1.37322	2.19683	0.610979	0.7942
COG0458	669	71	598	EF	Carbamoylphosphate synthase large subunit	-1	-1	-1	-1	0	0	7	0.807	1.90751	1.41235	1.75724	0.284037	0.83082	6	0.913	2.50624	1.86652	2.52372	0.744748	0.87586
COG3829	599	49	550	KT	Transcriptional regulator containing PAS, AAA-type ATPase, and DNA-binding Fis domains	-1	-1	-1	-1	0	0	20	0.743	7.55051	6.1974	6.35476	0.359512	0.831212	21	0.573	8.71118	6.46874	7.34177	0.742579	0.792688
COG4818	46	16	30	S	Uncharacterized membrane protein	-1	-1	-1	-1	0	0	5	0.428	2.66007	1.65429	2.76854	0.559292	0.831336	6	0.575	2.51192	1.56599	2.63928	0.623425	0.837064
COG1943	531	34	497	X	REP element-mobilizing transposase RayT	-1	-1	-1	-1	0	0	12	0.765	3.92888	2.05395	4.47924	0.16426	0.831433	12	0.725	3.70618	1.88322	4.21852	0.50813	0.823184
COG4166	494	21	473	E	ABC-type oligopeptide transport system, periplasmic component	-1	-1	-1	-1	0	0	5	0.854	5.71612	5.13453	4.37311	0.199139	0.831652	4	0.866	5.48797	5.04663	4.18323	0.762255	0.840917
COG0175	634	41	593	EH	3'-phosphoadenosine 5'-phosphosulfate sulfotransferase (PAPS reductase)/FAD synthetase or related enzyme	-1	-1	-1	-1	0	0	12	0.821	4.42405	4.01972	3.33914	0.351954	0.831688	12	0.69	5.73423	5.00136	4.48548	0.782228	0.827211
COG0384	375	24	351	R	Predicted epimerase YddE/YHI9, PhzF superfamily	-1	-1	-1	-1	0	0	7	0.896	2.94928	1.75067	3.15552	0.365216	0.83176	7	0.727	2.7353	1.5482	2.886	0.566008	0.810551
COG1465	78	53	25	E	3-dehydroquinate synthase, class II	-1	-1	-1	-1	0	0	3	0.833	1.89335	1.3746	1.77546	0.37399	0.831873	4	0.571	2.32207	1.48409	2.48025	0.639122	0.853622
COG3839	131	15	116	G	ABC-type sugar transport system, ATPase component	-1	-1	-1	-1	0	0	8	0.769	3.07812	2.45895	2.6625	0.48991	0.831911	7	0.874	3.4052	2.80785	2.85835	0.824577	0.831992
COG2017	490	18	472	G	Galactose mutarotase or related enzyme	-1	-1	1329	0	0	0	4	0.772	4.22878	3.14465	3.89217	0.324906	0.832014	4	0.576	4.21348	3.25384	3.87087	0.772245	0.845465
COG1578	112	48	64	S	Uncharacterized conserved protein, contains ATP-grasp and redox domains	-1	-1	-1	-1	0	0	3	0.943	3.23259	2.48918	2.89185	0.409326	0.83231	4	0.878	3.09587	2.46986	2.81521	0.797792	0.853568
COG1109	956	94	862	G	Phosphomannomutase	5	0	-1	-1	0	0.68	9	0.643	3.35245	2.12868	3.45312	0.220296	0.832495	8	0.523	3.05793	3.05793	2.09664	3.01995	0.685641
COG1087	573	16	557	M	UDP-glucose 4-epimerase	-1	-1	-1	-1	0	0	9	0.817	2.50447	1.97939	2.19135	0.409548	0.832658	10	0.771	2.72077	2.37889	2.21737	0.81498	0.844663
COG1930	94	28	66	P	ABC-type cobalt transport system, periplasmic component	-1	-1	1702	0	0	0	3	0.927	2.30157	1.84355	1.98997	0.417458	0.832806	4	0.727	1.65434	1.46654	1.40934	0.851905	0.869192
COG0636	254	56	198	C	FoF1-type ATP synthase, membrane subunit c/Archaeal/vacuolar-type H+-ATPase, subunit K	5	0	-1	-1	0	0	6	0.985	2.55715	1.80282	2.45675	0.235513	0.832875	10	0.805	2.34419	1.75401	2.09947	0.748236	0.821922
COG1201	343	90	253	L	Lhr-like helicase	-1	-1	1191	0	0	0	4	0.988	3.6024	2.44576	3.55504	0.211216	0.83289	5	0.812	4.58997	3.14202	4.5425	0.684539	0.837098
COG1850	185	40	145	G	Ribulose 1,5-bisphosphate carboxylase, large subunit, or a RuBisCO-like protein	-1	-1	-1	-1	0	0	5	0.95	2.24009	1.50245	2.22917	0.198332	0.832914	5	0.869	2.61811	1.7457	2.46419	0.666778	0.803993
COG2411	43	31	12	S	Uncharacterized protein	-1	-1	-1	-1	0	0	5	0.696	3.11404	2.42261	2.76592	0.482254	0.833088	6	0.687	2.74744	2.06735	2.61016	0.752464	0.85125
COG0439	584	42	542	I	Biotin carboxylase	-1	-1	-1	-1	0	0	7	0.817	1.75756	1.37014	1.55916	0.284044	0.833345	8	0.798	1.5327	1.25127	1.46563	0.816382	0.886309
COG0618	417	58	359	F	nanoRNase/pAp phosphatase, hydrolyzes c-di-AMP and oligoRNAs	-1	-1	-1	-1	0	0	5	0.734	4.12263	3.43165	3.43955	0.283271	0.83335	5	0.557	4.0543	3.4298	3.42251	0.844168	0.845067
COG2045	173	17	156	HR	Phosphosulfolactate phosphohydrolase or related enzyme	-1	-1	-1	-1	0	0	5	0.94	3.12548	2.24566	2.9639	0.332295	0.833401	5	0.556	2.87084	2.21157	2.67161	0.770357	0.850479
COG2864	178	12	166	C	Cytochrome b subunit of formate dehydrogenase	-1	-1	-1	-1	0	0	5	0.884	4.03238	3.58159	3.13969	0.40515	0.833413	5	0.68	4.53019	4.27713	3.34744	0.738919	0.84153
COG0169	660	64	596	E	Shikimate 5-dehydrogenase	-1	-1	-1	-1	0	0	7	0.846	3.21637	2.05556	3.3104	0.300123	0.834162	9	0.81	3.09806	2.28861	3.35824	0.738723	0.911352
COG3039	395	24	371	X	Transposase and inactivated derivatives, IS5 family	-1	-1	2471	0	0	0	8	0.87	4.10817	2.76368	4.09157	0.227712	0.834344	9	0.716	4.67785	3.40374	4.40608	0.727629	0.834766
COG1657	164	16	148	I	Squalene cyclase	-1	-1	-1	-1	0	0	9	0.742	5.92455	5.65809	4.23744	0.567558	0.83513	10	0.521	6.1804	5.70213	4.52174	0.731627	0.827121
COG1828	371	66	305	F	Phosphoribosylformylglycinamidine (FGAM) synthase, PurS component	-1	-1	-1	-1	0	0	7	0.833	2.93535	2.25505	2.64852	0.273059	0.835263	5	0.874	2.55905	2.02361	2.39722	0.790767	0.863764
COG0128	617	73	544	E	5-enolpyruvylshikimate-3-phosphate synthase	-1	-1	-1	-1	0	0	4	0.44	2.87536	1.98656	2.817	0.260081	0.835297	3	0.52	3.29568	2.432	3.17221	0.737936	0.850236
COG2309	207	35	172	E	Leucyl aminopeptidase (aminopeptidase T)	-1	-1	-1	-1	0	0	7	0.799	3.05627	1.87553	3.23191	0.291884	0.835567	6	0.648	3.22934	2.14251	3.34192	0.663449	0.849155
COG1936	95	81	14	F	Broad-specificity NMP kinase	-1	-1	-1	-1	0	0	5	0.704	3.28734	2.20266	3.29224	0.529576	0.835768	4	0.787	3.65	2.26563	3.77672	0.620719	0.827718
COG1036	72	31	41	C	Archaeal flavoprotein	-1	-1	2607	0	0	0	4	0.8	3.17589	1.76708	3.54155	0.369205	0.835771	4	0.678	3.49106	1.84387	3.62268	0.528169	0.782936
COG1110	55	35	20	L	Reverse gyrase	-1	-1	2093	0	0	0	2	0.825	1.9598	1.73375	1.5428	0.437075	0.835939	2	0.835	2.26257	2.00106	1.85943	0.821823	0.853122
COG1234	548	87	461	J	Ribonuclease BN, tRNA processing enzyme	-1	-1	-1	-1	0	0	9	0.642	3.55124	2.15994	3.77827	0.299647	0.836075	8	0.487	3.48125	2.18945	3.86214	0.628925	0.869168
COG0281	632	55	577	C	Malic enzyme	-1	-1	-1	-1	0	0	10	0.764	2.85817	1.91839	2.86204	0.22963	0.836276	10	0.687	3.18242	2.30675	3.21844	0.724841	0.86808
COG1328	288	43	245	F	Anaerobic ribonucleoside-triphosphate reductase	-1	-1	2764	0	0	0	8	0.884	3.28666	2.49409	3.0039	0.243655	0.836411	8	0.723	5.07414	3.88043	4.56401	0.764747	0.832106
COG0044	747	84	663	F	Dihydroorotase or related cyclic amidohydrolase	-1	-1	-1	-1	0	0	10	0.701	3.36422	2.51061	3.11827	0.236311	0.836579	10	0.603	3.38206	2.7134	3.04086	0.802292	0.850704
COG0159	605	71	534	E	Tryptophan synthase alpha chain	-1	-1	-1	-1	0	0	8	0.725	2.93596	2.37823	2.53604	0.300847	0.836908	8	0.631	3.16104	2.8409	2.70114	0.854511	0.876617
COG0131	488	67	421	E	Imidazoleglycerol phosphate dehydratase HisB	-1	-1	-1	-1	0	0	8	0.835	2.08041	1.82095	1.66179	0.289436	0.837033	7	0.579	1.89972	1.8338	1.57348	0.828269	0.896783
COG1350	176	48	128	E	Predicted alternative tryptophan synthase beta-subunit (paralog of TrpB)	-1	-1	-1	-1	0	0	3	0.583	1.35374	1.1778	1.0894	0.344487	0.83738	3	0.54	1.58569	1.37628	1.24696	0.786381	0.827161
COG2239	537	30	507	P	Mg/Co/Ni transporter MgtE (contains CBS domain)	-1	-1	-1	-1	0	0	9	0.912	3.76352	3.11775	3.18602	0.298493	0.837483	9	0.778	4.43612	3.78374	3.49093	0.786933	0.819935
COG1456	69	27	42	C	CO dehydrogenase/acetyl-CoA synthase gamma subunit (corrinoid Fe-S protein)	-1	-1	3408	0	0	0	4	0.943	2.62892	1.94079	2.46284	0.439863	0.837535	5	0.629	2.60832	1.93285	2.50322	0.741034	0.850368
COG1078	264	88	176	R	HD superfamily phosphohydrolase	-1	-1	-1	-1	0	0	9	0.931	3.9953	2.90677	3.78866	0.288384	0.837913	8	0.756	4.67977	3.24009	4.45155	0.692362	0.821797
COG5276	187	17	170	S	Uncharacterized conserved protein	-1	-1	-1	-1	0	0	5	0.868	4.29113	2.92564	4.26718	0.361251	0.838103	5	0.779	3.9465	2.52267	4.04697	0.639217	0.832338
COG0312	545	73	472	R	Predicted Zn-dependent protease or its inactivated homolog	-1	-1	579	0	0	0	9	0.71	3.52634	2.58417	3.33158	0.222243	0.838795	9	0.797	3.36365	2.53162	3.15811	0.752641	0.845768
COG3359	110	36	74	R	Uncharacterized conserved protein YprB, contains RNaseH-like and TPR domains	-1	-1	-1	-1	0	0	5	0.818	4.18994	2.98202	4.04755	0.401925	0.838862	5	0.651	4.23591	2.82905	4.2819	0.667874	0.839366
COG0556	646	39	607	L	Excinuclease UvrABC helicase subunit UvrB	-1	-1	-1	-1	0	0	4	0.415	1.57611	1.03479	1.60988	0.223333	0.838988	3	0.9	2.22025	1.59741	2.15247	0.719473	0.844474
COG0289	618	46	572	E	Dihydrodipicolinate reductase	-1	-1	-1	-1	0	0	2	0.985	2.58634	1.58694	2.75293	0.221866	0.838998	2	0.617	2.89099	1.93375	2.86511	0.668891	0.82997
COG3473	122	19	103	Q	Maleate cis-trans isomerase	-1	-1	-1	-1	0	0	2	0.475	2.51082	1.74832	2.46627	0.319723	0.839287	4	0.708	2.7138	1.97639	2.82883	0.728274	0.885331
COG1150	161	46	115	C	Heterodisulfide reductase, subunit C	-1	-1	-1	-1	0	0	11	0.894	4.55918	3.21644	4.43831	0.278534	0.839489	10	0.852	5.09673	3.62736	4.93942	0.711704	0.84042
COG1704	394	18	376	S	Uncharacterized conserved protein	-1	-1	-1	-1	0	0	5	0.484	2.50153	1.84354	2.3568	0.321656	0.839554	4	0.879	2.20852	1.69593	2.00487	0.767903	0.837845
COG2403	57	24	33	R	Predicted GTPase	-1	-1	-1	-1	0	0	5	0.712	1.67804	1.73593	1.08207	0.581818	0.839671	5	0.74	2.04039	2.24448	1.23971	0.607585	0.853804
COG0461	681	80	601	F	Orotate phosphoribosyltransferase	-1	-1	862	0	0	0.66	6	0.893	3.09576	1.92521	3.27524	0.228213	0.83993	5	0.762	3.52912	2.27625	3.71307	0.64499	0.848557
COG0432	432	72	360	H	Thiamin phosphate synthase YjbQ, UPF0047 family	-1	-1	-1	-1	0	0	14	0.781	2.65993	1.84788	2.62099	0.350254	0.840036	11	0.678	2.52196	1.77578	2.44755	0.704126	0.837309
COG5016	218	33	185	C	Pyruvate/oxaloacetate carboxyltransferase	-1	-1	-1	-1	0	0	4	0.7	1.69374	0.997001	1.84872	0.29346	0.840072	4	0.699	2.06982	1.20415	2.31657	0.581766	0.850491
COG3367	105	36	69	R	Uncharacterized conserved protein, NAD-dependent epimerase/dehydratase family	-1	-1	-1	-1	0	0	7	0.907	2.52295	2.18251	2.05711	0.319313	0.84021	7	0.775	2.27659	1.9971	1.86155	0.817694	0.847465
COG3845	329	33	296	R	ABC-type uncharacterized transport system, ATPase component	-1	-1	-1	-1	0	0	5	0.862	2.09393	1.60761	1.9128	0.399173	0.840623	5	0.664	1.83669	1.47277	1.83563	0.801859	0.900641
COG5557	217	19	198	C	Ni/Fe-hydrogenase 2 integral membrane subunit HybB	-1	-1	-1	-1	0	0	6	0.952	3.7715	2.64892	3.69612	0.218125	0.841181	6	0.871	4.59522	3.29039	4.4839	0.716046	0.845911
COG0716	384	36	348	C	Flavodoxin	-1	-1	-1	-1	0	0	18	0.821	4.3496	3.337	3.98154	0.388992	0.841289	19	0.673	4.30826	4.30826	3.20495	4.19369	0.743908
COG0836	464	26	438	M	Mannose-1-phosphate guanylyltransferase	-1	-1	-1	-1	0	0	5	0.896	2.51079	1.84688	2.37924	0.3013	0.841593	5	0.948	2.68246	1.82288	2.54755	0.679555	0.81463
COG3221	291	19	272	P	ABC-type phosphate/phosphonate transport system, periplasmic component	-1	-1	-1	-1	0	0	6	0.977	3.99656	3.11543	3.61156	0.341815	0.841598	6	0.782	3.59091	2.79199	3.29128	0.777514	0.847036
COG2129	197	67	130	R	Predicted phosphoesterase, related to the Icc protein	-1	-1	-1	-1	0	0	11	0.78	4.12716	2.95292	3.99515	0.353498	0.84175	11	0.807	4.05186	2.83449	4.02424	0.699552	0.846369
COG0620	501	73	428	E	Methionine synthase II (cobalamin-independent)	-1	-1	-1	-1	0	0	9	0.822	4.41919	2.69735	4.74368	0.260433	0.8419	9	0.877	7.96619	5.78159	7.5958	0.725766	0.839636
COG2366	291	20	271	Q	Acyl-homoserine lactone (AHL) acylase PvdQ	-1	-1	-1	-1	0	0	5	0.896	3.56313	2.65976	3.33999	0.34136	0.84192	5	0.804	3.77223	2.83317	3.72256	0.751061	0.868947
COG1030	247	41	206	O	Membrane-bound serine protease (ClpP class)	-1	-1	-1	-1	0	0	7	0.663	3.21221	2.37764	3.03347	0.369212	0.842271	6	0.757	3.19806	2.61203	3.02548	0.816753	0.881394
COG1156	167	82	85	C	Archaeal/vacuolar-type H+-ATPase subunit B/Vma2	-1	-1	-1	-1	0	0	4	0.755	1.32787	0.818148	1.41907	0.261518	0.842412	4	0.781	1.63037	0.940555	1.80793	0.576898	0.842903
COG0509	548	41	507	E	Glycine cleavage system H protein (lipoate-binding)	-1	-1	-1	-1	0	0	7	0.857	2.09484	1.73331	1.79696	0.329641	0.84261	8	0.659	1.74007	1.44569	1.5516	0.830823	0.861256
COG0274	426	42	384	F	Deoxyribose-phosphate aldolase	-1	-1	-1	-1	0	0	13	0.708	2.56826	1.89327	2.43552	0.353823	0.84275	9	0.758	2.83193	2.19258	2.7876	0.774233	0.879289
COG1545	249	83	166	R	Uncharacterized OB-fold protein, contains Zn-ribbon domain	-1	-1	3160	0	0	0	11	0.594	3.57163	2.53843	3.48445	0.393604	0.843157	11	0.612	3.32156	2.37996	3.29907	0.716519	0.854874
COG2156	226	12	214	P	K+-transporting ATPase, c chain	-1	-1	-1	-1	0	0	4	0.86	2.61416	2.51751	1.89143	0.45774	0.84328	3	0.815	2.26815	2.29446	1.61545	0.71223	0.861913
COG1622	409	34	375	C	Heme/copper-type cytochrome/quinol oxidase, subunit 2	-1	-1	-1	-1	0	0	7	0.866	4.16984	2.76501	4.26817	0.227108	0.843341	7	0.752	4.9039	4.01117	4.49877	0.817955	0.867671
COG0644	648	100	548	C	Dehydrogenase (flavoprotein)	-1	-1	-1	-1	0	0	22	0.842	5.07099	3.52311	5.03104	0.27779	0.843439	23	0.628	5.42856	4.00143	5.63759	0.737106	0.887805
COG2198	542	35	507	T	HPt (histidine-containing phosphotransfer) domain	-1	-1	-1	-1	0	0	6	0.927	4.24991	2.73994	4.43072	0.375656	0.843625	7	0.801	5.13373	3.26525	5.47177	0.636038	0.850943
COG1240	186	38	148	H	Mg-chelatase subunit ChlD	-1	-1	1049	0	0	0	5	0.836	3.00713	2.29231	2.7818	0.383087	0.843678	7	0.762	3.31138	2.65005	3.29003	0.800283	0.896917
COG0140	545	59	486	E	Phosphoribosyl-ATP pyrophosphohydrolase	-1	-1	-1	-1	0	0	5	0.758	2.60057	1.67144	2.71719	0.210162	0.843781	8	0.616	2.66939	1.88734	2.73435	0.707032	0.865684
COG1295	689	24	665	S	Uncharacterized membrane protein, BrkB/YihY/UPF0761 family (not an RNase)	-1	-1	-1	-1	0	0	4	0.767	4.56912	3.10676	4.60413	0.284964	0.843804	4	0.732	4.30781	3.01816	4.28406	0.700625	0.847555
COG2060	226	12	214	P	K+-transporting ATPase, A chain	-1	-1	-1	-1	0	0	3	0.813	1.97414	1.76762	1.56439	0.356313	0.843915	3	0.39	2.14352	2.13159	1.56415	0.729711	0.862071
COG5427	37	19	18	S	Uncharacterized membrane protein	-1	-1	-1	-1	0	0	3	0.933	3.15995	2.65551	2.6794	0.529337	0.844143	3	0.881	3.15349	2.65632	2.71991	0.842343	0.852426
COG0513	1009	40	969	L	Superfamily II DNA and RNA helicase	-1	-1	-1	-1	0	0	13	0.768	3.23211	2.32555	3.13198	0.286742	0.844267	15	0.679	3.18469	2.79712	3.224	0.878302	0.945323
COG1430	306	45	261	S	Uncharacterized conserved membrane protein, UPF0127 family	-1	-1	-1	-1	0	0	7	0.737	3.87717	2.95932	3.58853	0.368876	0.844411	8	0.626	3.40455	2.91658	3.00621	0.856673	0.869836
COG3342	115	24	91	R	Uncharacterized conserved protein, Ntn-hydrolase superfamily	-1	-1	-1	-1	0	0	4	0.635	2.57456	2.16055	2.18787	0.357319	0.844497	5	0.641	2.31168	1.82198	2.1037	0.788164	0.849097
COG1751	48	25	23	S	Uncharacterized protein	-1	-1	-1	-1	0	0	3	0.73	1.58983	1.30102	1.38441	0.51835	0.844566	4	0.527	1.75918	1.45345	1.57891	0.82621	0.861868
COG2379	208	48	160	G	Glycerate-2-kinase	-1	-1	-1	-1	0	0	7	0.867	2.50963	2.1587	2.08611	0.427847	0.845704	9	0.736	2.20749	2.20749	1.98683	1.89448	0.858206
COG0708	654	32	622	L	Exonuclease III	-1	-1	-1	-1	0	0	10	0.649	3.43784	2.61356	3.20261	0.353856	0.845904	12	0.715	3.37029	2.67985	3.0039	0.795141	0.843214
COG0314	412	43	369	H	Molybdopterin synthase catalytic subunit	-1	-1	-1	-1	0	0	8	0.815	3.73003	2.83314	3.47789	0.333607	0.845975	9	0.739	4.37913	3.87008	3.86844	0.88338	0.883568
COG3945	144	18	126	R	Hemerythrin-like domain	-1	-1	-1	-1	0	0	8	0.784	3.98531	2.98588	3.75931	0.402156	0.846257	8	0.585	3.58145	2.68693	3.48274	0.750237	0.861338
COG0285	627	14	613	H	Folylpolyglutamate synthase/Dihydropteroate synthase	-1	-1	-1	-1	0	0	4	0.955	3.97828	3.52034	3.214	0.330964	0.846388	3	0.805	4.6425	4.28111	3.36053	0.723863	0.82301
COG3174	141	35	106	S	Uncharacterized membrane protein, DUF4010 family	-1	-1	-1	-1	0	0	5	0.742	2.94569	2.46456	2.52355	0.387035	0.846678	4	0.79	3.28323	2.7141	2.78426	0.826656	0.83734
COG2021	528	37	491	E	Homoserine acetyltransferase	-1	-1	-1	-1	0	0	6	0.955	3.4737	2.01406	3.86829	0.295283	0.846698	6	0.798	3.48251	1.96654	3.9908	0.56469	0.855322
COG2516	83	22	61	R	Biotin synthase-related protein, radical SAM superfamily	-1	-1	-1	-1	0	0	4	0.68	3.46236	2.98462	2.88068	0.376037	0.847009	4	0.653	4.08911	3.51967	3.51844	0.860441	0.860592
COG1526	354	39	315	C	Formate dehydrogenase assembly factor FdhD	-1	-1	-1	-1	0	0	6	0.845	3.44678	2.86202	2.97774	0.347041	0.847133	6	0.714	3.73362	3.3077	3.18978	0.854338	0.87013
COG1587	666	69	597	H	Uroporphyrinogen-III synthase	-1	-1	-1	-1	0	0	6	0.868	4.48276	2.94782	4.64857	0.278297	0.847289	5	0.522	4.2878	3.04613	4.22618	0.710418	0.848023
COG2251	125	15	110	R	Predicted nuclease, RecB family	-1	-1	-1	-1	0	0	5	0.77	4.32555	3.66102	3.66906	0.298908	0.847301	4	0.646	5.18503	4.5154	4.27244	0.823995	0.847425
COG1994	587	86	501	O	Zn-dependent protease (includes SpoIVFB)	-1	-1	-1	-1	0	0	8	0.969	5.46168	4.54125	4.71444	0.261046	0.84733	8	0.829	6.21369	5.41061	5.2805	0.849817	0.860287
COG0141	602	68	534	E	Histidinol dehydrogenase	-1	-1	-1	-1	0	0	5	0.686	2.30933	1.73271	2.18117	0.257161	0.847407	6	0.905	2.46993	1.95825	2.26483	0.792838	0.8549
COG2998	134	28	106	P	ABC-type tungstate transport system, permease component	-1	-1	-1	-1	0	0	4	0.935	2.3034	2.13374	1.77037	0.423696	0.847467	6	0.74	2.19055	2.00589	1.81093	0.8267	0.871202
COG2062	459	17	442	T	Phosphohistidine phosphatase SixA	-1	-1	-1	-1	0	0	6	0.807	3.80224	2.50645	3.93913	0.302805	0.847604	5	0.577	3.22379	2.30161	3.21005	0.713946	0.854842
COG1246	429	30	399	E	N-acetylglutamate synthase or related acetyltransferase, GNAT family	-1	-1	-1	-1	0	0	7	0.847	4.71038	3.64592	4.3394	0.2665	0.84763	7	0.658	4.59115	3.4125	4.23987	0.743278	0.833382
COG1654	248	42	206	K	Biotin operon repressor	-1	-1	-1	-1	0	0	8	0.751	2.8734	2.10135	2.7699	0.3557	0.847645	8	0.697	2.47777	1.93638	2.37971	0.781501	0.870962
COG3463	75	11	64	S	Uncharacterized membrane protein	-1	-1	-1	-1	0	0	4	0.623	4.09517	3.60424	3.34013	0.549776	0.847873	4	0.631	4.27859	3.656	3.41736	0.798712	0.8266
COG0177	727	84	643	L	Endonuclease III	-1	-1	-1	-1	0	0.74	10	0.696	3.51244	3.00902	2.94755	0.279871	0.847924	10	0.688	3.62935	3.23674	3.17031	0.87352	0.882671
COG1635	88	64	24	H	Archaeal ribulose 1,5-bisphosphate synthetase/yeast thiazole synthase	-1	-1	-1	-1	0	0	8	0.66	1.76305	1.4866	1.50394	0.554238	0.848119	8	0.643	1.50008	1.22673	1.36668	0.817776	0.864425
COG3478	42	12	30	R	Predicted nucleic-acid-binding protein, contains Zn-ribbon domain	-1	-1	-1	-1	0	0	4	0.453	2.17954	1.16185	2.53525	0.526278	0.848137	4	0.816	2.21429	1.03723	2.74987	0.468424	0.855149
COG0152	653	70	583	F	Phosphoribosylaminoimidazole-succinocarboxamide synthase	-1	-1	-1	-1	0	0	8	0.791	3.1767	2.44671	2.943	0.224155	0.848318	11	0.616	2.95115	2.42674	2.6352	0.822303	0.857621
COG0424	573	10	563	Q	Predicted house-cleaning NTP pyrophosphatase, Maf/HAM1 superfamily	-1	-1	-1	-1	0	0	3	0.917	2.5849	1.65761	2.7281	0.304179	0.848331	3	0.776	3.03624	1.91279	2.8881	0.629988	0.790599
COG2522	99	83	16	R	Predicted transcriptional regulator	-1	-1	-1	-1	0	0	4	0.537	4.15659	3.445	3.60816	0.462143	0.84843	4	0.468	5.18803	3.64604	4.74932	0.70278	0.809109
COG3481	177	17	160	J	3'-5' exoribonuclease YhaM, can participate in 23S rRNA maturation, HD superfamily	-1	-1	-1	-1	0	0	6	0.94	4.07857	3.21105	3.71024	0.345546	0.848494	6	0.676	5.56676	4.61117	4.90653	0.828339	0.854868
COG5549	148	15	133	O	Predicted Zn-dependent protease	-1	-1	-1	-1	0	0	7	0.704	5.18392	3.88846	4.90866	0.373743	0.8485	7	0.682	6.3519	4.94866	5.83609	0.779084	0.848939
COG2606	515	23	492	J	Cys-tRNA(Pro) deacylase, prolyl-tRNA editing enzyme YbaK/EbsC	-1	-1	-1	-1	0	0	4	0.905	3.37124	2.60438	3.11665	0.277148	0.848507	4	0.818	2.74778	2.20636	2.52103	0.802961	0.86022
COG0071	781	102	679	O	Molecular chaperone IbpA, HSP20 family	-1	-1	2147	0	0	0.87	15	0.668	4.29051	3.39662	3.88714	0.304438	0.848822	13	0.725	3.74082	3.24761	3.27235	0.868154	0.871461
COG0143	727	85	642	J	Methionyl-tRNA synthetase	5	0	-1	-1	0	0.74	6	0.727	3.36921	2.41755	3.30261	0.242554	0.848888	9	0.668	4.59941	3.103	4.63287	0.674653	0.840964
COG1553	167	14	153	P	Sulfur relay (sulfurtransferase) complex TusBCD TusD component, DsrE family	-1	-1	-1	-1	0	0	5	0.792	2.69108	1.81902	2.75165	0.262441	0.849227	5	0.626	2.48712	1.76328	2.45015	0.708964	0.847049
COG0167	692	80	612	F	Dihydroorotate dehydrogenase	-1	-1	-1	-1	0	0.85	6	0.85	3.3291	2.49093	3.16585	0.289899	0.849597	6	0.728	3.46308	2.64785	3.18595	0.764594	0.842285
COG0011	239	50	189	S	Uncharacterized conserved protein YqgV, UPF0045/DUF77 family	-1	-1	-1	-1	0	0	3	0.743	2.60794	1.74981	2.68205	0.257379	0.849687	4	0.6	2.39839	1.5663	2.51726	0.653063	0.851313
COG3548	115	11	104	S	Uncharacterized membrane protein	-1	-1	-1	-1	0	0	5	0.546	3.64408	2.68881	3.50389	0.478948	0.849694	5	0.621	3.45417	2.56387	3.33557	0.742254	0.853959
COG0034	652	72	580	F	Glutamine phosphoribosylpyrophosphate amidotransferase	-1	-1	-1	-1	0	0	5	0.44	2.42202	1.61575	2.50087	0.221443	0.84983	5	0.55	3.17469	2.3656	3.17301	0.745144	0.872308
COG4591	637	47	590	M	ABC-type transport system, involved in lipoprotein release, permease component	-1	-1	-1	-1	0	0	14	0.746	4.62562	3.82918	4.0353	0.298806	0.850101	12	0.605	4.63223	3.85309	3.98381	0.8318	0.84591
COG1615	164	11	153	S	Uncharacterized membrane protein, UPF0182 family	-1	-1	1105	0	0	0	3	0.713	2.85459	2.31015	2.54547	0.309845	0.850493	3	0.604	3.4294	3.00157	2.86716	0.836054	0.85565
COG3396	222	13	209	Q	1,2-phenylacetyl-CoA epoxidase, catalytic subunit	-1	-1	-1	-1	0	0	4	0.995	3.49306	2.21579	3.72625	0.177917	0.850549	4	0.871	4.35649	2.8591	4.60781	0.656286	0.856987
COG3889	38	26	12	S	Predicted periplasmic protein	-1	-1	-1	-1	0	0	4	0.863	2.98336	2.52716	2.54846	0.527019	0.850655	4	0.789	3.3511	2.85272	2.77971	0.829491	0.840386
COG1801	381	43	338	S	Uncharacterized conserved protein YecE, DUF72 family	-1	-1	1277	0	0	0	10	0.857	3.55529	2.64095	3.40795	0.320791	0.850691	8	0.551	3.47916	2.61422	3.11419	0.751395	0.823247
COG2128	619	18	601	P	Alkylhydroperoxidase family enzyme, contains CxxC motif	-1	-1	-1	-1	0	0	6	0.862	4.18739	3.13106	3.99464	0.206907	0.850853	6	0.541	4.17528	3.11144	3.99395	0.745204	0.850887
COG0176	607	18	589	G	Transaldolase	-1	-1	-1	-1	0	0	9	0.83	2.75952	1.3536	3.34364	0.20661	0.851097	7	0.658	2.8226	2.8226	1.42514	3.30307	0.504903
COG0139	349	60	289	E	Phosphoribosyl-AMP cyclohydrolase	-1	-1	-1	-1	0	0	8	0.661	2.29951	1.66454	2.25036	0.27731	0.851248	7	0.842	1.97481	1.55938	1.89483	0.789638	0.87457
COG1104	705	30	675	E	Cysteine sulfinate desulfinase/cysteine desulfurase or related enzyme	-1	-1	-1	-1	0	0	9	0.829	2.27861	1.41812	2.46143	0.306396	0.851298	9	0.808	1.80231	1.14113	1.82387	0.63315	0.822557
COG1492	371	62	309	H	Cobyric acid synthase	-1	-1	-1	-1	0	0	6	0.872	2.54262	2.20893	2.12123	0.301429	0.851516	7	0.67	3.06469	2.44955	2.37972	0.776497	0.78789
COG4152	179	15	164	R	ABC-type uncharacterized transport system, ATPase component	-1	-1	-1	-1	0	0	6	0.743	2.5618	2.07226	2.29326	0.391562	0.852042	6	0.543	3.0382	2.56536	2.58773	0.844369	0.848051
COG0036	638	13	625	G	Pentose-5-phosphate-3-epimerase	-1	-1	-1	-1	0	0	4	0.36	2.1764	1.79029	1.91875	0.270209	0.852103	4	0.719	2.46129	2.46129	1.99533	2.21464	0.810685
COG0263	535	20	515	E	Glutamate 5-kinase	-1	-1	-1	-1	0	0	3	0.793	2.30627	1.80387	2.12758	0.265767	0.852341	3	0.771	2.807	2.25349	2.40304	0.802812	0.82945
COG1996	100	79	21	K	DNA-directed RNA polymerase, subunit RPC12/RpoP, contains C4-type Zn-finger	-1	-1	-1	-1	0	0	8	0.615	3.88207	2.17453	4.44757	0.474002	0.852909	11	0.665	3.45477	1.72134	4.23529	0.498251	0.862088
COG3527	81	12	69	Q	Alpha-acetolactate decarboxylase	-1	-1	-1	-1	0	0	4	0.412	2.24555	1.41495	2.41588	0.494207	0.852984	5	0.447	2.27794	1.44116	2.52473	0.63266	0.8705
COG1171	591	38	553	E	Threonine dehydratase	-1	-1	-1	-1	0	0	5	0.99	2.45907	1.42078	2.7756	0.218232	0.853245	5	0.792	2.45273	1.51189	2.64621	0.61641	0.847645
COG1694	324	41	283	V	NTP pyrophosphatase, house-cleaning of non-canonical NTPs	-1	-1	-1	-1	0	0	12	0.792	4.07419	2.75476	4.20077	0.313697	0.853607	12	0.633	3.95981	2.56768	4.30278	0.648435	0.867524
COG0405	469	32	437	E	Gamma-glutamyltranspeptidase	-1	-1	-1	-1	0	0	6	0.983	2.96861	2.42216	2.64613	0.329845	0.853645	6	0.92	3.39859	3.39859	2.95543	2.87913	0.847156
COG1116	755	62	693	P	ABC-type nitrate/sulfonate/bicarbonate transport system, ATPase component	-1	-1	-1	-1	0	0	15	0.771	2.70994	1.9689	2.66015	0.33579	0.854086	13	0.744	2.51241	2.03127	2.6523	0.808498	0.932089
COG0209	638	50	588	F	Ribonucleotide reductase alpha subunit	-1	-1	-1	-1	0	0	11	0.855	3.63572	2.73111	3.48004	0.187836	0.854185	12	0.702	5.70119	3.97654	5.56503	0.697493	0.836806
COG3848	255	26	229	T	Phosphohistidine swiveling domain of PEP-utilizing enzymes	-1	-1	-1	-1	0	0	9	0.876	3.84892	2.7873	3.7881	0.497933	0.854188	9	0.82	3.96956	2.9558	3.90809	0.744617	0.864566
COG0659	609	17	592	P	Sulfate permease or related transporter, MFS superfamily	-1	-1	-1	-1	0	0	6	0.942	4.3115	3.93223	3.43931	0.339463	0.85487	6	0.785	6.16316	5.76326	4.58712	0.74428	0.839697
COG2518	550	68	482	O	Protein-L-isoaspartate O-methyltransferase	-1	-1	-1	-1	0	0	9	0.792	3.31696	2.21146	3.46061	0.326931	0.855008	7	0.858	2.71529	1.84888	3.10205	0.680916	0.911677
COG0518	377	73	304	F	GMP synthase - Glutamine amidotransferase domain	-1	-1	-1	-1	0	0	11	0.864	3.7985	3.12562	3.37005	0.327462	0.855032	13	0.694	3.77638	3.08382	3.40686	0.816608	0.859379
COG3326	148	17	131	S	Uncharacterized membrane protein YsdA, DUF1294 family	-1	-1	-1	-1	0	0	7	0.769	3.05423	2.05974	3.16655	0.428934	0.855582	7	0.545	2.87753	2.1715	2.91925	0.754642	0.884571
COG0168	546	64	482	P	Trk-type K+ transport system, membrane component	-1	-1	-1	-1	0	0	8	0.79	3.36761	2.29057	3.47496	0.276206	0.856026	9	0.805	3.90087	2.90346	3.80301	0.74431	0.859613
COG1796	211	33	178	L	DNA polymerase/3'-5' exonuclease PolX	-1	-1	-1	-1	0	0	6	0.752	2.28668	1.57599	2.34019	0.395932	0.856303	8	0.628	2.2898	1.58359	2.43176	0.691582	0.876788
COG2404	118	58	60	JT	Oligoribonuclease NrnB or cAMP/cGMP phosphodiesterase, DHH superfamily	-1	-1	-1	-1	0	0	4	0.795	4.31753	3.24295	4.15597	0.269863	0.856846	4	0.816	5.34564	3.89475	5.11481	0.728583	0.842701
COG2005	180	23	157	K	DNA-binding transcriptional regulator ModE (molybdenum-dependent)	-1	-1	-1	-1	0	0	6	0.718	3.72854	2.67053	3.72185	0.39073	0.857222	5	0.678	3.99374	2.98311	3.91245	0.746945	0.863296
COG4662	129	28	101	P	ABC-type tungstate transport system, periplasmic component	-1	-1	-1	-1	0	0	6	0.792	2.00589	1.66923	1.76989	0.390249	0.857257	6	0.719	2.42763	2.04098	2.10964	0.840728	0.854868
COG2070	654	18	636	R	NAD(P)H-dependent flavin oxidoreductase YrpB, nitropropane dioxygenase family	-1	-1	-1	-1	0	0	6	0.953	3.77616	3.02033	3.45494	0.260454	0.857389	6	0.88	4.61638	3.73437	4.07378	0.808939	0.845701
COG2897	536	45	491	P	3-mercaptopyruvate sulfurtransferase SseA, contains two rhodanese domains	-1	-1	-1	-1	0	0	9	0.867	3.46931	2.57163	3.38027	0.298068	0.857794	9	0.663	3.49477	2.61858	3.33947	0.749286	0.852425
COG0661	574	45	529	HT	Predicted unusual protein kinase regulating ubiquinone biosynthesis, AarF/ABC1/UbiB family	-1	-1	-1	-1	0	0	7	0.757	3.47931	2.44443	3.5255	0.265318	0.857918	6	0.694	3.46868	2.48877	3.48745	0.717497	0.861455
COG2326	411	12	399	C	Polyphosphate kinase 2, PPK2 family	-1	-1	1839	0	0	0	4	0.925	3.03572	2.1677	3.04438	0.448041	0.858457	4	0.923	4.04182	2.75028	4.37538	0.680457	0.881492
COG1895	66	12	54	S	Uncharacterized protein, contains HEPN domain, UPF0332 family	-1	-1	-1	-1	0	0	4	0.657	3.18018	2.66231	2.7984	0.547023	0.858553	5	0.589	3.10104	2.56774	2.73233	0.828026	0.854562
COG2141	1782	54	1728	HR	Flavin-dependent oxidoreductase, luciferase family (includes alkanesulfonate monooxygenase SsuD and methylene tetrahydromethanopterin reductase)	-1	-1	2378	0	0	0	14	0.696	3.7331	2.42434	3.98744	0.224631	0.858773	14	0.601	3.39246	2.18082	3.71543	0.642844	0.869022
COG0407	553	30	523	H	Uroporphyrinogen-III decarboxylase	-1	-1	3592	0	0	0	12	0.913	3.20876	2.80008	2.71228	0.320748	0.858955	12	0.909	3.34922	2.94232	2.81583	0.840741	0.859626
COG0301	207	69	138	HJ	Adenylyl- and sulfurtransferase ThiI, participates in tRNA 4-thiouridine and thiamine biosynthesis	-1	-1	-1	-1	0	0	7	0.744	3.10737	2.35154	2.98909	0.409591	0.859347	6	0.78	3.71776	2.87114	3.53793	0.772277	0.861953
COG0721	559	53	506	J	Asp-tRNAAsn/Glu-tRNAGln amidotransferase C subunit	-1	-1	-1	-1	0	0	7	0.721	2.81384	2.16011	2.6763	0.299932	0.859397	4	0.691	1.92102	1.57985	1.78396	0.822401	0.875528
COG1738	288	31	257	S	Uncharacterized PurR-regulated membrane protein YhhQ, DUF165 family	-1	-1	-1	-1	0	0	8	0.894	3.2362	2.07831	3.48438	0.322227	0.859449	7	0.551	3.60435	2.35031	3.7404	0.652075	0.844911
COG0394	766	44	722	T	Protein-tyrosine-phosphatase	-1	-1	-1	-1	0	0	12	0.85	3.9684	3.04618	3.77661	0.31588	0.859641	13	0.652	3.52536	3.52536	2.71193	3.40695	0.769262
COG0839	495	46	449	C	NADH:ubiquinone oxidoreductase subunit 6 (chain J)	-1	-1	-1	-1	0	0	8	0.703	3.16678	2.46324	2.98344	0.249373	0.85997	9	0.643	4.91145	4.70624	3.73241	0.759941	0.859079
COG2329	394	17	377	H	Heme-degrading monooxygenase HmoA and related ABM domain proteins	-1	-1	-1	-1	0	0	7	0.724	4.15838	2.92892	4.22326	0.288778	0.859971	7	0.594	3.95458	2.58686	4.03905	0.654142	0.837751
COG0695	612	43	569	O	Glutaredoxin	-1	-1	-1	-1	0	0	12	0.673	3.86051	3.05318	3.5867	0.304083	0.859974	12	0.752	3.45468	3.45468	2.78508	3.2375	0.806175
COG0061	700	76	624	F	NAD kinase	-1	-1	-1	-1	0	0.77	4	0.787	3.74914	3.01714	3.43132	0.257858	0.859991	4	0.42	4.2546	3.33375	3.94649	0.783564	0.855572
COG1509	315	19	296	E	L-lysine 2,3-aminomutase (EF-P beta-lysylation pathway)	-1	-1	-1	-1	0	0	10	0.919	3.59751	3.07486	3.11333	0.278876	0.860067	9	0.82	4.07462	3.66512	3.6342	0.891913	0.895707
COG0082	648	73	575	E	Chorismate synthase	-1	-1	-1	-1	0	0	5	0.848	2.14499	1.45615	2.23469	0.228864	0.86034	5	0.649	2.47988	1.75899	2.49203	0.709307	0.857105
COG3301	113	14	99	P	Formate-dependent nitrite reductase, membrane component NrfD	-1	-1	-1	-1	0	0	5	0.608	3.77683	2.89097	3.60795	0.351226	0.860367	5	0.78	5.01801	3.88595	4.68322	0.774399	0.85384
COG3260	177	42	135	C	Ni,Fe-hydrogenase III small subunit	-1	-1	-1	-1	0	0	13	0.778	2.61991	1.92829	2.58067	0.3718	0.860519	13	0.694	3.4689	2.80376	3.53915	0.808257	0.914255
COG2044	130	22	108	R	Predicted peroxiredoxin	-1	-1	-1	-1	0	0	6	0.802	3.48318	2.85121	3.14376	0.30225	0.86056	7	0.728	3.47265	2.8855	3.32448	0.83092	0.894126
COG0298	284	43	241	O	Hydrogenase maturation factor	-1	-1	-1	-1	0	0	11	0.627	2.50011	2.05717	2.2478	0.332839	0.860956	7	0.81	1.95515	1.62332	1.82751	0.830275	0.882493
COG1646	136	83	53	I	Heptaprenylglyceryl phosphate synthase	-1	-1	1936	0	0	0	3	0.957	2.69992	1.98927	2.66177	0.347815	0.861329	3	0.874	2.88381	2.15237	2.86445	0.746363	0.869824
COG1475	777	39	738	D	Chromosome segregation protein Spo0J, contains ParB-like nuclease domain	-1	-1	-1	-1	0	0	13	0.798	6.18903	6.40598	4.25791	0.326396	0.861516	9	0.683	7.8306	7.1445	4.99365	0.637709	0.775045
COG4113	155	38	117	R	Predicted nucleic acid-binding protein, contains PIN domain	-1	-1	-1	-1	0	0	6	0.857	3.45064	2.93691	3.01358	0.44173	0.862231	6	0.735	3.63935	3.16076	3.19659	0.868497	0.87342
COG1259	297	51	246	R	Bifunctional DNase/RNase	-1	-1	-1	-1	0	0	3	0.763	3.35282	3.06193	2.72024	0.267005	0.862284	5	0.312	3.85005	3.68703	2.92196	0.75894	0.8583
COG0306	518	68	450	P	Phosphate/sulfate permease	-1	-1	-1	-1	0	0	15	0.902	3.37145	2.67601	3.13934	0.298861	0.862442	16	0.776	5.67527	4.99341	4.76466	0.839548	0.8597
COG1239	219	21	198	H	Mg-chelatase subunit ChlI	-1	-1	-1	-1	0	0	7	0.833	3.44359	2.8409	3.10016	0.288805	0.862626	7	0.823	5.03673	4.24844	4.48605	0.843492	0.867079
COG0322	659	40	619	L	Excinuclease UvrABC, nuclease subunit	-1	-1	-1	-1	0	0	4	0.733	2.77486	2.06344	2.7247	0.225987	0.86277	3	0.662	3.21603	2.37882	3.0964	0.739677	0.85124
COG1748	296	18	278	E	Saccharopine dehydrogenase, NADP-dependent	-1	-1	-1	-1	0	0	7	0.986	3.57982	2.77628	3.40087	0.483566	0.862774	8	0.927	3.7588	2.97046	3.57814	0.79027	0.871104
COG1235	528	60	468	P	Phosphoribosyl 1,2-cyclic phosphodiesterase	-1	-1	964	0	0	0	7	0.791	3.99309	2.99287	3.89807	0.24894	0.862858	8	0.783	4.00704	3.00413	3.94174	0.749715	0.866709
COG3370	48	26	22	S	Uncharacterized protein	-1	-1	-1	-1	0	0	5	0.894	3.09096	2.5191	2.81622	0.436299	0.863052	6	0.64	3.42455	2.84108	3.12731	0.829622	0.871412
COG2110	385	54	331	J	O-acetyl-ADP-ribose deacetylase (regulator of RNase III), contains Macro domain	-1	-1	-1	-1	0	0	15	0.86	3.24284	2.46348	3.13693	0.425365	0.863506	16	0.734	3.24012	2.30597	3.26761	0.711695	0.860091
COG1776	172	39	133	T	Chemotaxis protein CheY-P-specific phosphatase CheC	-1	-1	-1	-1	0	0	8	0.889	3.35972	2.7456	3.05746	0.345564	0.863622	10	0.634	2.53596	2.01688	2.75754	0.795315	0.941345
COG0241	377	10	367	E	Histidinol phosphatase or a related phosphatase	-1	-1	-1	-1	0	0	5	0.674	2.80223	1.88858	2.95186	0.280437	0.863677	5	0.825	2.57638	2.04949	2.67068	0.795492	0.916046
COG2025	490	40	450	C	Electron transfer flavoprotein, alpha subunit	-1	-1	3193	0	0	0	9	0.929	2.66789	2.22459	2.38495	0.258215	0.863891	9	0.718	2.3743	2.02384	2.00345	0.843804	0.8481
COG2721	220	11	209	G	Altronate dehydratase	-1	-1	-1	-1	0	0	7	0.743	2.57014	2.08426	2.35708	0.36102	0.864027	7	0.704	2.66792	2.16591	2.57051	0.811833	0.88766
COG4933	56	21	35	K	Predicted transcriptional regulator, contains an HTH and PUA-like domains	-1	-1	-1	-1	0	0	5	0.774	3.2007	2.90114	2.63099	0.519785	0.864206	5	0.86	2.66017	2.18482	2.3744	0.821307	0.856939
COG0527	774	77	697	E	Aspartokinase	-1	-1	1055	0	0	0.72	9	0.908	3.26681	2.62622	3.02118	0.239019	0.864362	10	0.734	4.12448	4.12448	3.76565	3.21244	0.778871
COG1832	338	39	299	R	Predicted CoA-binding protein	-1	-1	-1	-1	0	0	9	0.75	2.50024	1.68815	2.63481	0.339133	0.864509	8	0.787	2.96776	1.99005	3.17399	0.670557	0.870024
COG2301	427	28	399	G	Citrate lyase beta subunit	-1	-1	-1	-1	0	0	5	0.724	2.79206	1.81175	3.01804	0.290526	0.864915	5	0.72	2.65241	1.79713	2.95124	0.677545	0.895104
COG0433	622	102	520	L	Archaeal DNA helicase HerA or a related bacterial ATPase, contains HAS-barrel and ATPase domains	-1	-1	-1	-1	0	0	30	0.702	6.54737	5.09655	6.23124	0.384076	0.865063	31	0.746	7.89894	6.21994	7.65662	0.787439	0.878381
COG0379	525	62	463	H	Quinolinate synthase	-1	-1	-1	-1	0	0	10	0.801	2.66401	1.98327	2.62665	0.223202	0.865219	8	0.819	2.72262	2.0671	2.74381	0.759232	0.883507
COG1903	220	43	177	H	Cobalamin biosynthesis protein CbiD	-1	-1	-1	-1	0	0	6	0.825	2.9271	2.41005	2.65513	0.336949	0.86522	6	0.561	3.36946	2.85278	2.91359	0.846659	0.855682
COG2124	1064	16	1048	QV	Cytochrome P450	-1	-1	-1	-1	0	0	4	0.63	4.00134	3.08959	3.83453	0.303569	0.865225	5	0.699	4.25524	3.39304	3.96004	0.797379	0.864003
COG1563	75	19	56	R	Uncharacterized MnhB-related membrane protein	-1	-1	-1	-1	0	0	6	0.702	2.77163	1.81497	2.98163	0.378916	0.865303	6	0.773	3.72464	2.37141	3.57283	0.636682	0.797962
COG1155	160	77	83	C	Archaeal/vacuolar-type H+-ATPase catalytic subunit A/Vma1	-1	-1	-1	-1	0	0	4	0.743	1.62776	1.1251	1.69235	0.324085	0.865439	3	0.624	2.03414	1.2997	2.15763	0.638942	0.849825
COG0129	700	69	631	EG	Dihydroxyacid dehydratase/phosphogluconate dehydratase	-1	-1	-1	-1	0	0	7	0.844	1.92094	1.3015	2.02452	0.208356	0.865726	8	0.767	2.05626	1.45763	2.14394	0.708873	0.875756
COG0398	317	20	297	S	Uncharacterized membrane protein YdjX, TVP38/TMEM64 family, SNARE-associated domain	-1	-1	-1	-1	0	0	5	0.788	4.3669	3.18904	4.37228	0.333135	0.865755	5	0.753	4.12431	3.02407	4.04072	0.733232	0.856483
COG0628	916	53	863	R	Predicted PurR-regulated permease PerM	-1	-1	1261	0	0	0	8	0.828	4.60322	3.50406	4.46656	0.318369	0.865766	7	0.918	5.24771	4.20882	4.85918	0.80203	0.863995
COG0717	484	83	401	F	Deoxycytidine triphosphate deaminase	-1	-1	818	0	0	0	10	0.843	3.17677	2.49302	3.00934	0.180376	0.866032	11	0.735	4.06085	3.38074	3.65657	0.832518	0.866481
COG0704	601	93	508	P	Phosphate uptake regulator	-1	-1	-1	-1	0	0	10	0.72	3.77756	3.56348	2.98147	0.321146	0.866292	10	0.625	3.4884	3.50001	2.56548	0.735431	0.86938
COG0262	919	20	899	H	Dihydrofolate reductase	-1	-1	-1	-1	0	0	6	0.898	4.16393	2.42417	4.79068	0.287093	0.866351	7	0.808	3.77949	2.6465	3.85762	0.700226	0.860449
COG0215	767	73	694	J	Cysteinyl-tRNA synthetase	-1	-1	-1	-1	0	0.86	9	0.764	2.6059	2.10793	2.40863	0.252708	0.866602	13	0.558	2.5616	2.07715	2.58826	0.81088	0.910643
COG1863	309	50	259	P	Multisubunit Na+/H+ antiporter, MnhE subunit	-1	-1	-1	-1	0	0	8	0.72	3.37866	2.65888	3.198	0.292972	0.866745	7	0.72	3.65342	3.05127	3.56776	0.835183	0.905867
COG1355	188	65	123	R	Predicted class III extradiol dioxygenase, MEMO1 family	-1	-1	-1	-1	0	0	6	0.753	2.74865	1.75029	3.01486	0.386577	0.866816	4	0.626	2.94405	1.78713	3.20217	0.607032	0.847355
COG2388	284	10	274	R	Predicted acetyltransferase, GNAT superfamily	-1	-1	-1	-1	0	0	3	0.81	3.64181	3.20732	3.10697	0.307822	0.866917	3	0.777	3.21515	2.4486	2.63867	0.761582	0.791141
COG1971	198	14	184	P	Putative Mn2+ efflux pump MntP	-1	-1	-1	-1	0	0	4	0.848	2.39069	1.48961	2.65601	0.391902	0.867036	3	0.327	2.09553	1.47313	2.2629	0.702989	0.891431
COG2246	503	59	444	I	Putative flippase GtrA (transmembrane translocase of bactoprenol-linked glucose)	-1	-1	-1	-1	0	0	13	0.56	4.20768	3.0932	4.20654	0.354851	0.86743	13	0.657	4.29103	3.48572	4.02489	0.812325	0.87515
COG0449	717	78	639	M	Glucosamine 6-phosphate synthetase, contains amidotransferase and phosphosugar isomerase domains	-1	-1	-1	-1	0	0.88	5	0.912	2.32977	1.84036	2.2017	0.289002	0.867482	6	0.595	2.68936	2.36444	2.54832	0.879182	0.913368
COG1881	353	54	299	R	Uncharacterized conserved protein, phosphatidylethanolamine-binding protein (PEBP) family	-1	-1	-1	-1	0	0	19	0.767	2.96336	2.26301	2.87836	0.359608	0.86749	20	0.623	2.36178	1.94374	2.19122	0.822999	0.875391
COG3379	70	35	35	R	Predicted phosphohydrolase or phosphomutase, AlkP superfamily	-1	-1	-1	-1	0	0	4	0.677	3.33083	2.539	3.24064	0.427345	0.867598	4	0.898	3.32246	2.38922	3.38788	0.719111	0.8694
COG0579	350	23	327	G	L-2-hydroxyglutarate oxidase LhgO	-1	-1	-1	-1	0	0	7	0.859	3.4732	2.68231	3.34498	0.248171	0.867686	7	0.784	3.83285	2.86579	3.71234	0.747691	0.858125
COG0022	491	27	464	C	Pyruvate/2-oxoglutarate/acetoin dehydrogenase complex, dehydrogenase (E1) component	-1	-1	-1	-1	0	0	8	0.829	1.68801	1.04045	1.88925	0.285199	0.867795	8	0.766	1.93046	1.18473	2.1202	0.613699	0.855992
COG0735	879	38	841	P	Fe2+ or Zn2+ uptake regulation protein	-1	-1	-1	-1	0	0	7	0.794	4.51151	4.04389	3.78694	0.235713	0.867873	8	0.575	4.22896	4.06613	3.52811	0.834272	0.897883
COG0807	621	10	611	H	GTP cyclohydrolase II	-1	-1	-1	-1	0	0	5	0.912	2.24378	1.60818	2.28706	0.320632	0.868006	5	0.79	2.65697	1.97647	2.47614	0.743882	0.837913
COG0119	911	77	834	E	Isopropylmalate/homocitrate/citramalate synthases	-1	-1	2513	0	0	0	7	0.836	2.84063	1.52605	3.40612	0.209172	0.868146	6	0.775	3.59727	1.8605	4.30977	0.517199	0.857633
COG0739	962	12	950	M	Murein DD-endopeptidase MepM and murein hydrolase activator NlpD, contain LysM domain	-1	-1	-1	-1	0	0	10	0.86	6.40255	5.54821	5.56952	0.413615	0.868227	10	0.818	8.9399	10.3986	6.51942	0.72925	0.946211
COG0172	713	74	639	J	Seryl-tRNA synthetase	5	0	-1	-1	0	0.83	5	0.866	2.50888	2.34047	2.0172	0.235757	0.86845	5	0.685	2.78116	2.81729	1.98566	0.713966	0.863478
COG1574	424	38	386	R	Predicted amidohydrolase YtcJ	-1	-1	-1	-1	0	0	7	0.841	3.21885	2.44797	3.14313	0.303012	0.868492	6	0.776	3.30366	2.67079	3.24433	0.808432	0.895236
COG1031	77	60	17	R	Radical SAM superfamily enzyme with C-terminal helix-hairpin-helix motif	-1	-1	-1	-1	0	0	3	0.463	1.94145	1.58233	1.79059	0.410512	0.86866	2	0.736	2.34912	1.85012	2.21011	0.787578	0.864202
COG0135	565	69	496	E	Phosphoribosylanthranilate isomerase	-1	-1	-1	-1	0	0	11	0.771	3.35363	2.72845	3.09829	0.323306	0.868721	11	0.64	3.20417	2.7561	2.86787	0.860161	0.877602
COG1720	241	54	187	J	tRNA (Thr-GGU) A37 N-methylase	-1	-1	-1	-1	0	0	15	0.842	3.15335	2.50995	2.96909	0.374979	0.868766	15	0.836	3.53509	2.94513	3.2198	0.833114	0.871962
COG0382	690	91	599	H	4-hydroxybenzoate polyprenyltransferase	-1	-1	1440	0	0	0	15	0.789	4.19304	3.11242	4.1749	0.31333	0.868977	16	0.648	4.38609	3.34442	4.19101	0.762507	0.859015
COG1145	494	61	433	C	Ferredoxin	-1	-1	-1	-1	0	0	25	0.899	6.43373	5.6109	5.57163	0.268233	0.869056	30	0.704	5.83113	5.83113	6.48219	4.52137	0.775384
COG0719	720	90	630	O	Fe-S cluster assembly scaffold protein SufB	-1	-1	-1	-1	0	0	14	0.831	3.14799	2.56526	2.90707	0.27012	0.869178	15	0.757	3.77692	3.22095	3.38083	0.852798	0.873963
COG2220	727	86	641	G	L-ascorbate metabolism protein UlaG, beta-lactamase superfamily	-1	-1	-1	-1	0	0	14	0.688	4.12342	2.60106	4.56877	0.272971	0.869402	13	0.699	4.68839	3.13309	5.28387	0.668266	0.897638
COG3920	443	42	401	T	Two-component sensor histidine kinase, HisKA and HATPase domains	-1	-1	-1	-1	0	0	16	0.815	6.03872	4.16945	6.33099	0.402516	0.869426	11	0.745	7.00493	4.3948	7.66771	0.627386	0.861001
COG2358	271	20	251	R	TRAP-type uncharacterized transport system, periplasmic component	-1	-1	-1	-1	0	0	5	0.898	3.29379	2.3676	3.36001	0.361413	0.869456	5	0.756	2.9319	2.09458	3.04777	0.714411	0.876964
COG1418	508	68	440	JR	HD superfamily phosphodieaserase, includes HD domain of RNase Y	-1	-1	-1	-1	0	0	13	0.743	5.1227	3.74995	5.1584	0.238231	0.869497	12	0.639	7.2087	5.078	7.04872	0.704427	0.841117
COG2820	245	53	192	F	Uridine phosphorylase	-1	-1	-1	-1	0	0	4	0.78	2.8687	1.74564	3.24407	0.236067	0.869683	4	0.848	3.26843	1.91227	3.7802	0.585075	0.870827
COG4748	79	12	67	S	Uncharacterized protein	-1	-1	-1	-1	0	0	7	0.791	3.91256	3.49542	3.31028	0.548029	0.869725	6	0.694	4.26699	3.8706	3.62236	0.848927	0.878016
COG1839	93	36	57	F	Adenosine/AMP kinase	-1	-1	-1	-1	0	0	7	0.674	1.16877	1.07142	0.961629	0.471039	0.86974	7	0.76	1.26818	1.15697	1.01766	0.802461	0.857386
COG0603	455	73	382	J	7-cyano-7-deazaguanine synthase (queuosine biosynthesis)	-1	-1	-1	-1	0	0	10	0.766	3.0173	2.37631	2.87235	0.278588	0.869761	8	0.736	3.02451	2.44621	2.84179	0.808794	0.874191
COG0548	597	69	528	E	Acetylglutamate kinase	-1	-1	-1	-1	0	0	6	0.742	2.5733	2.20337	2.27625	0.267119	0.870404	6	0.769	3.27443	2.73278	2.92294	0.834583	0.86362
COG1091	522	49	473	M	dTDP-4-dehydrorhamnose reductase	-1	-1	-1	-1	0	0	12	0.786	3.15721	2.61712	2.87923	0.412304	0.870444	14	0.67	2.59257	2.25147	2.34163	0.868429	0.885818
COG4945	43	18	25	GT	Carbohydrate-binding DOMON domain	-1	-1	-1	-1	0	0	5	0.864	3.52729	2.613	3.52889	0.381453	0.870623	4	0.762	4.09813	2.91061	3.81345	0.710228	0.820381
COG3631	526	21	505	R	Ketosteroid isomerase-related protein	-1	-1	-1	-1	0	0	9	0.858	4.40942	3.2966	4.38175	0.366855	0.870676	10	0.751	3.37196	2.55424	3.50866	0.757494	0.899017
COG0288	563	39	524	P	Carbonic anhydrase	-1	-1	-1	-1	0	0	12	0.748	4.0465	3.24805	3.80093	0.303946	0.870997	11	0.758	4.61949	3.92226	4.30373	0.849069	0.890357
COG0155	413	28	385	P	Sulfite reductase, beta subunit (hemoprotein)	-1	-1	-1	-1	0	0	8	0.93	3.28644	2.43102	3.29411	0.198168	0.871023	8	0.941	3.97839	2.99603	3.97329	0.753076	0.875897
COG1739	374	28	346	R	Putative translation regulator, IMPACT (imprinted ancient) protein family	-1	-1	-1	-1	0	0	4	0.86	2.83039	1.93112	2.9998	0.30725	0.871067	4	0.748	3.52743	2.37708	3.54374	0.673883	0.839253
COG2096	367	46	321	H	Cob(I)alamin adenosyltransferase	-1	-1	-1	-1	0	0	7	0.889	2.62403	2.3718	2.20118	0.291206	0.871368	8	0.764	2.1551	2.31699	1.63495	0.758643	0.91688
COG1348	197	32	165	P	Nitrogenase subunit NifH, an ATPase	-1	-1	3898	0	0	0	9	0.777	1.57787	1.2577	1.49386	0.294298	0.871922	8	0.767	1.98445	1.6445	1.8454	0.828692	0.879312
COG0190	692	44	648	H	5,10-methylene-tetrahydrofolate dehydrogenase/Methenyl tetrahydrofolate cyclohydrolase	-1	-1	-1	-1	0	0	8	0.751	2.1554	1.78825	1.9719	0.290037	0.872263	9	0.626	2.1884	2.10869	1.90335	0.869746	0.916661
COG0560	593	61	532	E	Phosphoserine phosphatase	-1	-1	-1	-1	0	0	9	0.874	4.61679	3.32781	4.7271	0.247627	0.87235	7	0.77	5.63307	3.97645	5.75581	0.705912	0.86385
COG1301	520	27	493	C	Na+/H+-dicarboxylate symporter	-1	-1	-1	-1	0	0	10	0.979	2.95619	2.33325	2.82532	0.273848	0.872504	10	0.906	3.5829	2.8907	3.35388	0.806805	0.871441
COG0502	580	42	538	H	Biotin synthase or related enzyme	-1	-1	-1	-1	0	0	10	0.828	3.45621	2.96178	3.06937	0.225422	0.872509	9	0.773	4.07797	3.80267	3.28659	0.805936	0.869213
COG2145	216	36	180	H	Hydroxyethylthiazole kinase, sugar kinase family	-1	-1	-1	-1	0	0	9	0.838	2.30885	1.77461	2.25662	0.386296	0.872997	9	0.576	2.35553	1.86687	2.23288	0.792546	0.870237
COG2232	127	31	96	R	Predicted ATP-dependent carboligase, ATP-grasp superfamily	-1	-1	-1	-1	0	0	6	0.863	4.25468	2.8765	4.55253	0.385323	0.873042	6	0.775	4.10026	2.77806	4.4094	0.677532	0.876464
COG0404	540	42	498	E	Glycine cleavage system T protein (aminomethyltransferase)	-1	-1	-1	-1	0	0	7	0.744	2.96835	2.49809	2.68509	0.287625	0.873075	5	0.72	2.44437	1.97931	2.32383	0.809744	0.880216
COG2811	61	47	14	C	Archaeal/vacuolar-type H+-ATPase subunit H	-1	-1	-1	-1	0	0	5	0.536	2.49585	1.85481	2.50535	0.513169	0.87348	6	0.737	1.98527	1.47245	2.0189	0.741686	0.879313
COG2086	490	39	451	C	Electron transfer flavoprotein, alpha and beta subunits	-1	-1	-1	-1	0	0	11	0.847	2.93183	2.62276	2.50276	0.272909	0.874116	9	0.622	2.72564	2.36107	2.35212	0.86296	0.864603
COG1941	146	38	108	C	Coenzyme F420-reducing hydrogenase, gamma subunit	-1	-1	-1	-1	0	0	13	0.825	3.12042	2.73201	2.72326	0.382381	0.874124	14	0.796	3.05864	2.80071	2.70905	0.885704	0.900688
COG1453	153	30	123	R	Predicted oxidoreductase of the aldo/keto reductase family	-1	-1	3716	0	0	0	12	0.862	2.9604	2.06178	3.1186	0.381728	0.874945	12	0.806	2.6922	1.76291	2.94496	0.65482	0.874354
COG0443	864	48	816	O	Molecular chaperone DnaK (HSP70)	-1	-1	-1	-1	0	0	6	0.72	2.33749	1.74066	2.35097	0.243973	0.875218	8	0.743	2.56329	1.9947	2.73868	0.77818	0.923302
COG2152	196	13	183	G	Predicted glycosyl hydrolase, GH43/DUF377 family	-1	-1	-1	-1	0	0	6	0.843	3.79582	3.00435	3.64024	0.384004	0.875252	7	0.615	4.02292	3.2814	3.75959	0.815675	0.875108
COG0464	557	67	490	MDT	AAA+-type ATPase, SpoVK/Ycf46/Vps4 family	-1	-1	-1	-1	0	0	13	0.858	5.63663	3.73081	6.13623	0.319438	0.87526	13	0.716	6.74591	4.25153	7.66497	0.630239	0.88324
COG0440	556	51	505	E	Acetolactate synthase, small subunit	-1	-1	-1	-1	0	0	10	0.756	2.11881	1.66398	2.04573	0.251189	0.87542	9	0.617	1.94287	1.63559	1.85417	0.841839	0.898092
COG0710	174	71	103	E	3-dehydroquinate dehydratase	-1	-1	-1	-1	0	0	9	0.699	3.46343	3.18931	2.87461	0.400015	0.875422	10	0.742	2.96264	2.7708	2.50314	0.844903	0.890076
COG1071	661	29	632	C	TPP-dependent pyruvate or acetoin dehydrogenase subunit alpha	-1	-1	-1	-1	0	0	10	0.803	2.52353	1.66877	2.75053	0.276942	0.875618	9	0.868	2.5214	1.65231	2.79505	0.655317	0.881925
COG0059	590	69	521	EH	Ketol-acid reductoisomerase	-1	-1	-1	-1	0	0	7	0.907	1.8294	1.32986	1.87455	0.203757	0.875809	6	0.754	2.16081	1.47709	2.33423	0.68358	0.881918
COG1620	240	19	221	C	L-lactate permease	-1	-1	-1	-1	0	0	7	0.924	2.89744	2.38131	2.69476	0.302866	0.875959	7	0.723	3.12844	2.7185	2.71733	0.86859	0.868778
COG2030	770	29	741	I	Acyl dehydratase	-1	-1	-1	-1	0	0	12	0.755	3.8802	2.41744	4.38138	0.241111	0.876092	11	0.771	4.54014	2.77432	5.23152	0.611065	0.881674
COG2873	454	36	418	E	O-acetylhomoserine/O-acetylserine sulfhydrylase, pyridoxal phosphate-dependent	-1	-1	-1	-1	0	0	6	0.7	1.50073	1.0554	1.57431	0.293966	0.876142	6	0.75	1.40808	0.973193	1.4796	0.691147	0.870967
COG4666	171	20	151	R	TRAP-type uncharacterized transport system, fused permease components	-1	-1	-1	-1	0	0	7	0.817	2.68842	2.32387	2.38851	0.408632	0.876424	6	0.587	3.57024	3.15188	3.19409	0.882821	0.888732
COG4887	38	10	28	S	Uncharacterized metal-binding protein conserved in archaea	-1	-1	-1	-1	0	0	5	0.796	1.69636	1.33291	1.64081	0.658234	0.876499	4	0.789	2.03558	1.5857	1.93528	0.778992	0.864858
COG0746	491	65	426	H	Molybdopterin-guanine dinucleotide biosynthesis protein A	-1	-1	-1	-1	0	0	9	0.776	4.292	3.63247	3.89156	0.375004	0.876518	13	0.653	4.08483	3.74708	3.71782	0.910152	0.913734
COG2401	30	11	19	R	ABC-type ATPase fused to a predicted acetyltransferase domain	-1	-1	-1	-1	0	0	5	0.774	3.59266	2.33682	3.96266	0.663538	0.876716	4	0.645	4.33162	2.56704	5.39483	0.592627	0.91904
COG0602	549	66	483	R	Organic radical activating enzyme	-1	-1	-1	-1	0	0	14	0.717	4.19479	3.18386	4.17145	0.282842	0.876719	14	0.649	5.1373	3.76549	5.36445	0.732971	0.888593
COG0431	610	25	585	C	NAD(P)H-dependent FMN reductase	-1	-1	-1	-1	0	0	9	0.8	3.60779	2.60771	3.71884	0.355599	0.876792	9	0.768	3.62215	2.45415	3.98798	0.67754	0.88927
COG1473	685	38	647	R	Metal-dependent amidase/aminoacylase/carboxypeptidase	-1	-1	-1	-1	0	0	11	0.819	3.13918	2.5962	2.90927	0.347656	0.876895	10	0.772	3.61726	2.97309	3.34803	0.821918	0.873744
COG0444	728	77	651	EP	ABC-type dipeptide/oligopeptide/nickel transport system, ATPase component	-1	-1	3556	0	0	0	14	0.865	2.4946	1.97877	2.39752	0.337608	0.87715	18	0.67	2.18411	2.03628	2.15736	0.932317	0.960036
COG0378	429	46	383	O	Ni2+-binding GTPase involved in regulation of expression and maturation of urease and hydrogenase	-1	-1	690	0	0	0	6	0.945	2.83892	2.45776	2.52327	0.273003	0.877275	7	0.911	3.31851	2.78653	3.09593	0.839694	0.886311
COG0146	275	43	232	EQ	N-methylhydantoinase B/oxoprolinase/acetone carboxylase, alpha subunit	-1	-1	-1	-1	0	0	4	0.738	2.4734	1.70439	2.63603	0.322886	0.877419	5	0.942	2.93706	2.02547	3.12007	0.689625	0.875968
COG1893	431	49	382	H	Ketopantoate reductase	-1	-1	-1	-1	0	0	9	0.82	3.55629	2.57951	3.66343	0.382235	0.877734	9	0.746	3.2864	2.40693	3.39823	0.732391	0.88321
COG1605	537	72	465	E	Chorismate mutase	-1	-1	-1	-1	0	0	12	0.635	4.10198	3.22149	3.98099	0.291482	0.877928	10	0.576	5.09093	3.25623	4.65153	0.639615	0.776652
COG4149	422	21	401	P	ABC-type molybdate transport system, permease component	-1	-1	-1	-1	0	0	6	0.718	2.64435	2.34004	2.30404	0.401149	0.878111	6	0.716	3.07329	2.82822	2.58048	0.839649	0.879954
COG0187	801	42	759	L	DNA gyrase/topoisomerase IV, subunit B	-1	-1	-1	-1	0	0	3	0.757	1.83526	1.02319	2.19997	0.208535	0.87812	6	0.776	2.42153	1.43423	2.87625	0.592284	0.890033
COG0295	399	33	366	F	Cytidine deaminase	-1	-1	-1	-1	0	0	7	0.807	2.62419	1.64481	2.96423	0.284786	0.878185	6	0.676	2.47555	1.45994	2.88158	0.589745	0.876881
COG3934	130	10	120	G	Endo-1,4-beta-mannosidase	-1	-1	-1	-1	0	0	4	0.875	4.72043	3.38827	4.90377	0.413867	0.878314	4	0.931	4.89476	4.89476	3.41619	5.16199	0.697928
COG1787	112	17	95	V	Endonuclease, HJR/Mrr/RecB family	-1	-1	-1	-1	0	0	10	0.665	4.99815	4.34234	4.43789	0.531256	0.878348	8	0.659	4.98107	4.76459	4.20823	0.844844	0.900692
COG0170	153	74	79	O	Dolichol kinase	-1	-1	2536	0	0	0	8	0.853	3.9022	3.63511	3.2218	0.390889	0.878596	8	0.697	3.81822	3.56398	3.16635	0.829273	0.881344
COG0489	508	71	437	D	Chromosome partitioning ATPase, Mrp family, contains Fe-S cluster	-1	-1	-1	-1	0	0	15	0.869	3.59815	2.35325	3.96966	0.299252	0.878636	14	0.712	3.39166	2.1829	3.83337	0.643606	0.88692
COG1085	257	32	225	G	Galactose-1-phosphate uridylyltransferase	-1	-1	848	0	0	0	8	0.78	3.68894	3.25747	3.22519	0.309795	0.87866	8	0.588	4.22745	4.00635	3.42439	0.810037	0.878867
COG0010	597	81	516	E	Arginase family enzyme	-1	-1	-1	-1	0	0	12	0.89	3.63514	2.36641	4.02287	0.311959	0.878822	12	0.842	3.55266	2.48423	3.91352	0.699258	0.900417
COG0095	323	41	282	H	Lipoate-protein ligase A	-1	-1	-1	-1	0	0	9	0.831	3.58185	2.23724	4.05934	0.308461	0.878956	8	0.776	3.8952	2.5613	4.41405	0.657553	0.895379
COG1533	387	53	334	L	DNA repair photolyase	-1	-1	-1	-1	0	0	18	0.723	4.33784	3.25987	4.36614	0.290446	0.87901	17	0.597	5.16945	3.83247	5.06338	0.741369	0.860426
COG4770	488	28	460	I	Acetyl/propionyl-CoA carboxylase, alpha subunit	-1	-1	-1	-1	0	0	7	0.787	2.64591	2.06017	2.59283	0.318411	0.879279	7	0.634	2.90301	2.21755	2.83298	0.76388	0.869878
COG0345	625	52	573	E	Pyrroline-5-carboxylate reductase	-1	-1	-1	-1	0	0	12	0.82	3.16293	2.73318	2.8311	0.352589	0.879607	9	0.808	2.63064	2.43083	2.33698	0.888369	0.906206
COG0132	409	16	393	H	Dethiobiotin synthetase	-1	-1	-1	-1	0	0	4	0.917	3.31739	2.39659	3.44168	0.266514	0.87995	4	0.813	3.27283	2.33927	3.44724	0.714754	0.884023
COG1487	459	43	416	R	Predicted nucleic acid-binding protein, contains PIN domain	-1	-1	-1	-1	0	0	10	0.725	3.88024	3.15575	3.67339	0.41388	0.879989	12	0.664	3.59982	3.13502	3.57052	0.870882	0.931371
COG5513	51	15	36	S	Predicted secreted protein	-1	-1	-1	-1	0	0	5	0.722	3.44495	2.858	3.20551	0.634454	0.880059	6	0.382	2.77342	2.46309	2.70091	0.888106	0.930983
COG1432	429	47	382	S	Uncharacterized conserved protein, LabA/DUF88 family	-1	-1	-1	-1	0	0	12	0.838	5.13799	3.94546	5.10052	0.258864	0.880304	10	0.821	5.96867	4.58221	5.87535	0.76771	0.876038
COG0549	176	30	146	E	Carbamate kinase	-1	-1	-1	-1	0	0	8	0.784	1.8831	1.50748	1.8081	0.419194	0.880352	10	0.64	1.98567	1.71397	1.97386	0.863172	0.928614
COG0723	478	38	440	C	Rieske Fe-S protein	-1	-1	3182	0	0	0	10	0.815	4.92415	4.07953	4.59113	0.218815	0.880422	10	0.85	5.94813	4.9451	5.49195	0.83137	0.877339
COG3262	101	12	89	C	Ni,Fe-hydrogenase III component G	-1	-1	-1	-1	0	0	5	0.848	2.65741	2.31966	2.35967	0.398527	0.880432	5	0.744	2.94248	2.46305	2.76297	0.837063	0.888028
COG2210	168	45	123	C	Peroxiredoxin family protein	-1	-1	-1	-1	0	0	7	0.723	2.58802	2.16221	2.39676	0.282253	0.880784	7	0.651	2.87604	2.43791	2.70428	0.847662	0.893972
COG0547	628	74	554	E	Anthranilate phosphoribosyltransferase	-1	-1	-1	-1	0	0	12	0.659	2.67371	2.07947	2.63116	0.333665	0.880917	14	0.593	2.61988	2.18493	2.60662	0.833978	0.914458
COG0563	726	43	683	F	Adenylate kinase or related kinase	-1	-1	-1	-1	0	0	9	0.851	2.639	1.71499	2.93476	0.266529	0.880966	7	0.806	2.26671	1.5021	2.51265	0.662678	0.885591
COG0803	600	55	545	P	ABC-type Zn uptake system ZnuABC, Zn-binding component ZnuA	-1	-1	-1	-1	0	0	9	0.754	4.20764	3.78177	3.6321	0.372589	0.881001	7	0.648	3.67146	3.41508	3.18761	0.868215	0.899193
COG3613	111	21	90	F	Nucleoside 2-deoxyribosyltransferase	-1	-1	-1	-1	0	0	9	0.769	3.67169	2.68672	3.78429	0.413951	0.881203	9	0.66	3.39068	2.56003	3.60818	0.755022	0.909585
COG0308	728	28	700	E	Aminopeptidase N	-1	-1	2485	0	0	0	8	0.846	5.78176	5.26996	4.91987	0.247369	0.881206	8	0.803	7.78153	7.32008	6.54673	0.841317	0.891009
COG0026	484	35	449	F	Phosphoribosylaminoimidazole carboxylase (NCAIR synthetase)	-1	-1	-1	-1	0	0	6	0.9	2.53599	1.77625	2.69388	0.260017	0.881338	6	0.808	2.77596	1.96915	3.00283	0.709358	0.895544
COG0523	428	25	403	R	GTPase, G3E family	-1	-1	-1	-1	0	0	4	0.995	3.33566	2.66729	3.21279	0.271982	0.881397	4	0.819	3.34583	2.78681	3.1441	0.832921	0.886314
COG3836	210	15	195	G	2-keto-3-deoxy-L-rhamnonate aldolase RhmA	-1	-1	-1	-1	0	0	6	0.702	2.70858	2.32889	2.44745	0.424558	0.881705	6	0.581	2.75872	2.26261	2.52444	0.820167	0.867621
COG1232	439	30	409	H	Protoporphyrinogen oxidase	-1	-1	2211	0	0	0	7	0.861	4.11524	3.13977	4.11761	0.322748	0.881769	7	0.832	4.0028	3.07521	3.98594	0.768266	0.882027
COG1018	740	31	709	C	Ferredoxin-NADP reductase	-1	-1	-1	-1	0	0	9	0.737	4.06682	3.29155	3.8825	0.27552	0.882023	10	0.789	3.53137	2.9303	3.46436	0.829792	0.905408
COG1845	520	24	496	C	Heme/copper-type cytochrome/quinol oxidase, subunit 3	-1	-1	-1	-1	0	0	5	0.766	4.05642	3.39525	3.76182	0.227386	0.88219	5	0.556	4.7254	3.92413	4.34578	0.830435	0.87505
COG0529	250	20	230	P	Adenylylsulfate kinase or related kinase	-1	-1	-1	-1	0	0	8	0.821	2.36022	1.95837	2.20651	0.377858	0.882308	8	0.645	2.57116	1.91607	2.24337	0.745217	0.808864
COG3268	125	11	114	S	Uncharacterized conserved protein, related to short-chain dehydrogenases	-1	-1	-1	-1	0	0	2	0.73	2.83286	2.20204	2.79793	0.294398	0.882493	2	0.758	2.98934	2.31524	2.98228	0.774498	0.886067
COG3335	391	20	371	X	Transposase	-1	-1	-1	-1	0	0	8	0.656	4.18549	3.37247	4.01502	0.204706	0.882511	8	0.606	4.14302	4.14302	3.48379	3.85159	0.840881
COG0822	548	47	501	O	NifU homolog involved in Fe-S cluster formation	-1	-1	-1	-1	0	0	13	0.763	3.03789	2.11428	3.24801	0.241898	0.882568	11	0.732	2.45379	1.64921	2.67753	0.672106	0.881642
COG1080	754	79	675	G	Phosphoenolpyruvate-protein kinase (PTS system EI component in bacteria)	-1	-1	-1	-1	0	0.74	12	0.841	3.49064	2.5888	3.57401	0.29922	0.882762	13	0.745	3.93489	2.82854	4.12662	0.718835	0.88378
COG0039	615	63	552	C	Malate/lactate dehydrogenase	-1	-1	-1	-1	0	0	11	0.874	2.59846	1.89145	2.69648	0.213345	0.882816	6	0.846	2.70765	1.95641	2.74488	0.722547	0.868148
COG0687	415	18	397	E	Spermidine/putrescine-binding periplasmic protein	-1	-1	-1	-1	0	0	4	0.785	3.76258	3.48053	3.16497	0.36623	0.883103	4	0.64	3.8148	3.62971	3.14763	0.82511	0.888295
COG2843	251	16	235	M	Poly-gamma-glutamate biosynthesis protein CapA/YwtB (capsule formation), metallophosphatase superfamily	-1	-1	-1	-1	0	0	5	0.788	3.73935	2.79348	3.81177	0.355644	0.883208	5	0.638	3.79284	2.78002	4.0279	0.732965	0.89747
COG0208	462	15	447	F	Ribonucleotide reductase beta subunit, ferritin-like domain	-1	-1	-1	-1	0	0	5	0.974	3.68638	3.15886	3.35351	0.179186	0.883302	5	0.927	6.54424	5.90189	5.57964	0.852604	0.877225
COG1993	162	23	139	T	PII-like signaling protein	-1	-1	-1	-1	0	0	7	0.693	2.7203	2.09992	2.70606	0.422755	0.883356	8	0.727	2.28856	1.76086	2.51172	0.76942	0.933467
COG4742	56	45	11	K	Predicted transcriptional regulator, contains HTH domain	-1	-1	-1	-1	0	0	7	0.727	4.728	3.74864	4.60439	0.674862	0.883357	6	0.596	4.28057	3.16271	4.52915	0.738852	0.898461
COG0025	444	32	412	P	NhaP-type Na+/H+ or K+/H+ antiporter	-1	-1	2632	0	0	0	11	0.962	4.31693	3.59504	4.03175	0.301056	0.883358	12	0.751	5.52883	4.58973	4.9643	0.830145	0.864019
COG4198	194	16	178	S	Uncharacterized conserved protein, DUF1015 family	-1	-1	-1	-1	0	0	5	0.664	3.81271	3.68196	3.05695	0.403423	0.883742	6	0.91	3.54949	3.76992	2.85528	0.804419	0.93326
COG4912	191	18	173	L	3-methyladenine DNA glycosylase AlkD	-1	-1	-1	-1	0	0	10	0.863	3.95935	3.23489	3.76374	0.412039	0.883812	11	0.632	4.11281	3.46619	3.98183	0.842779	0.905466
COG1570	555	21	534	L	Exonuclease VII, large subunit	-1	-1	-1	-1	0	0	6	0.852	2.875	2.30348	2.77896	0.390079	0.883902	7	0.695	2.26697	1.98196	2.10338	0.874279	0.901058
COG1238	283	18	265	S	Uncharacterized membrane protein YqaA, SNARE-associated domain	-1	-1	-1	-1	0	0	7	0.853	4.42361	3.43976	4.3825	0.347805	0.884148	7	0.706	4.26182	3.63375	4.0261	0.852629	0.898659
COG2406	63	29	34	R	Protein distantly related to bacterial ferritins	-1	-1	3433	0	0	0	9	0.852	2.28166	1.98317	2.0516	0.374168	0.884176	9	0.748	2.73708	2.34419	2.47201	0.856454	0.879804
COG2866	425	10	415	M	Murein tripeptide amidase MpaA	-1	-1	-1	-1	0	0	4	0.917	4.99283	3.88252	4.94898	0.299197	0.884419	4	0.582	5.69988	4.26562	5.67565	0.748371	0.87206
COG1502	683	57	626	I	Phosphatidylserine/phosphatidylglycerophosphate/cardiolipin synthase or related enzyme	-1	-1	-1	-1	0	0	27	0.722	6.92332	6.22009	6.0265	0.474183	0.884445	26	0.767	8.01797	7.40201	6.75177	0.842079	0.882628
COG0221	524	60	464	CP	Inorganic pyrophosphatase	-1	-1	-1	-1	0	0	8	0.639	2.41632	1.79031	2.48395	0.21689	0.884457	8	0.717	2.21591	1.67181	2.26649	0.754457	0.88864
COG2514	120	17	103	Q	Catechol-2,3-dioxygenase	-1	-1	-1	-1	0	0	5	0.732	2.58424	1.94048	2.6309	0.46091	0.884471	6	0.657	2.73855	2.73855	2.23087	2.65168	0.814616
COG0183	1173	86	1087	I	Acetyl-CoA acetyltransferase	-1	-1	-1	-1	0	0	12	0.789	2.97917	2.53634	2.73414	0.232898	0.884554	12	0.754	3.36766	2.93436	2.90339	0.862138	0.866737
COG5607	241	10	231	S	CHAD domain (function unknown)	-1	-1	-1	-1	0	0	4	0.975	5.10501	4.65521	4.37791	0.432815	0.884731	5	0.719	5.48326	5.04345	4.6261	0.843676	0.881733
COG1059	45	17	28	LV	Thermostable 8-oxoguanine DNA glycosylase	-1	-1	-1	-1	0	0	5	0.502	2.40754	1.74617	2.51527	0.544932	0.88502	6	0.647	2.47217	1.77201	2.81667	0.716782	0.928067
COG4231	292	65	227	C	TPP-dependent indolepyruvate ferredoxin oxidoreductase, alpha subunit	-1	-1	-1	-1	0	0	19	0.751	3.58757	2.74749	3.60288	0.353641	0.885052	19	0.67	4.98135	3.98497	4.99839	0.799978	0.901699
COG1260	183	49	134	I	Myo-inositol-1-phosphate synthase	-1	-1	-1	-1	0	0	11	0.879	2.42285	2.0964	2.19235	0.345174	0.885063	10	0.842	3.18881	2.81923	2.88062	0.8841	0.893727
COG0015	720	75	645	F	Adenylosuccinate lyase	-1	-1	-1	-1	0	0	3	0.977	2.89239	2.00082	3.11977	0.207064	0.885185	3	0.94	3.59612	2.58648	3.81066	0.719242	0.889451
COG4715	193	17	176	S	Uncharacterized conserved protein, contains Zn finger domain	-1	-1	-1	-1	0	0	8	0.816	5.79102	4.88381	5.37125	0.359593	0.885429	7	0.635	5.86639	3.77958	5.97772	0.644277	0.831627
COG1833	117	68	49	R	Uri superfamily endonuclease	-1	-1	-1	-1	0	0	8	0.719	3.46612	3.03902	3.0993	0.478029	0.885473	8	0.844	3.01378	2.66223	2.79208	0.883353	0.904897
COG4880	57	19	38	R	Secreted protein containing C-terminal beta-propeller domain distantly related to WD-40 repeats	-1	-1	-1	-1	0	0	5	0.906	3.05154	2.59228	2.81605	0.567242	0.886163	5	0.792	3.29104	2.9282	2.92942	0.889747	0.889933
COG2222	230	36	194	M	Fructoselysine-6-P-deglycase FrlB and related proteins with duplicated sugar isomerase (SIS) domain	-1	-1	-1	-1	0	0	10	0.85	4.51682	4.20328	3.80219	0.376409	0.886185	9	0.631	5.10336	4.92584	4.21575	0.826075	0.895645
COG1363	324	62	262	EG	Putative aminopeptidase FrvX	-1	-1	-1	-1	0	0	8	0.895	2.66519	1.71441	3.00993	0.268706	0.886305	8	0.774	2.40611	1.46167	2.85131	0.607483	0.896254
COG1061	525	72	453	KL	Superfamily II DNA or RNA helicase	-1	-1	1351	0	0	0	21	0.878	5.96537	4.34093	6.23561	0.283252	0.886496	22	0.676	6.58254	4.68776	7.09149	0.712151	0.894734
COG1009	595	71	524	CP	NADH:ubiquinone oxidoreductase subunit 5 (chain L)/Multisubunit Na+/H+ antiporter, MnhA subunit	-1	-1	833	0	0	0	15	0.811	3.42977	3.13125	2.95036	0.270746	0.886592	14	0.727	3.93071	3.82344	3.1538	0.802348	0.887528
COG0277	1122	55	1067	C	FAD/FMN-containing dehydrogenase	-1	-1	-1	-1	0	0	12	0.853	4.43907	3.21619	4.65525	0.281758	0.886608	14	0.685	5.25535	3.60174	6.13085	0.685347	0.925969
COG1583	125	29	96	V	CRISPR/Cas system endoribonuclease Cas6, RAMP superfamily	-1	-1	-1	-1	0	0	6	0.808	3.64447	3.04602	3.41649	0.427047	0.886618	5	0.867	3.69717	3.14231	3.47232	0.849924	0.894553
COG2848	141	41	100	D	Uncharacterized conserved protein, UPF0210 family	-1	-1	-1	-1	0	0	7	0.776	2.03726	2.2453	1.36748	0.487333	0.886677	8	0.757	2.98992	3.39945	1.77314	0.59304	0.865005
COG2234	604	41	563	O	Zn-dependent amino- or carboxypeptidase, M28 family	-1	-1	-1	-1	0	0	13	0.903	4.78301	3.79198	4.69463	0.291308	0.887161	13	0.833	5.63438	4.4383	5.66131	0.787718	0.896249
COG0583	2569	15	2554	K	DNA-binding transcriptional regulator, LysR family	-1	-1	230	0	0	0	7	0.589	6.80347	6.89307	5.17965	0.330931	0.887248	6	0.728	6.44195	6.85356	4.59387	0.713118	0.888507
COG1250	743	44	699	I	3-hydroxyacyl-CoA dehydrogenase	-1	-1	1507	0	0	0	7	0.69	3.18725	2.16637	3.49256	0.250737	0.887746	9	0.572	3.97514	2.80892	4.37286	0.706621	0.903337
COG2905	448	78	370	T	Signal-transduction protein containing cAMP-binding, CBS, and nucleotidyltransferase domains	-1	-1	-1	-1	0	0	19	0.784	4.61742	2.85892	5.33997	0.352844	0.887822	25	0.637	4.10801	2.75535	4.83104	0.670727	0.923367
COG1269	174	83	91	C	Archaeal/vacuolar-type H+-ATPase subunit I/STV1	-1	-1	1748	0	0	0	6	0.705	4.23479	3.39232	4.12933	0.373796	0.888079	5	0.915	4.30565	3.42434	4.26909	0.795315	0.893412
COG1719	141	45	96	R	Predicted hydrocarbon binding protein, contains 4VR domain	-1	-1	3575	0	0	0	12	0.682	5.19496	4.31911	4.90841	0.339148	0.888122	11	0.659	4.81223	4.11088	4.6177	0.854257	0.906916
COG2608	1140	72	1068	P	Copper chaperone CopZ	-1	-1	-1	-1	0	0	23	0.823	3.74285	2.44842	4.2003	0.369269	0.88819	23	0.662	3.95116	2.78027	4.55569	0.70366	0.92833
COG0370	441	53	388	P	Fe2+ transport system protein B	-1	-1	-1	-1	0	0	15	0.928	2.97861	2.39967	2.89158	0.375908	0.888207	15	0.764	3.68747	3.16367	3.5219	0.857954	0.906527
COG0765	779	31	748	E	ABC-type amino acid transport system, permease component	-1	-1	-1	-1	0	0	13	0.859	3.17101	2.51026	3.12356	0.275424	0.888333	13	0.837	3.19062	2.59593	3.14915	0.813612	0.900307
COG0111	841	56	785	HR	Phosphoglycerate dehydrogenase or related dehydrogenase	-1	-1	-1	-1	0	0	17	0.796	3.48053	2.50551	3.67846	0.296566	0.888367	15	0.796	3.69697	2.46811	4.05508	0.667603	0.882234
COG3654	217	20	197	X	Prophage maintenance system killer protein	-1	-1	-1	-1	0	0	5	0.73	3.38431	3.17269	2.84072	0.427694	0.888423	4	0.513	3.2872	3.07915	2.72942	0.830319	0.883515
COG1856	42	16	26	R	Uncharacterized protein, radical SAM superfamily	-1	-1	-1	-1	0	0	3	0.887	2.51997	2.36861	2.11116	0.492365	0.888856	3	0.754	3.0465	2.95934	2.47567	0.812629	0.89201
COG1117	619	66	553	P	ABC-type phosphate transport system, ATPase component	-1	-1	-1	-1	0	0	10	0.787	1.69315	1.51142	1.49852	0.339359	0.88886	9	0.723	1.50571	1.3911	1.41353	0.923883	0.931333
COG1914	442	36	406	P	Mn2+ and Fe2+ transporters of the NRAMP family	-1	-1	2723	0	0	0	12	0.906	3.75706	3.26462	3.41492	0.341743	0.888931	12	0.715	5.09159	4.52146	4.49267	0.88237	0.885198
COG3255	199	23	176	I	Putative sterol carrier protein	-1	-1	3075	0	0	0	5	0.82	4.19778	3.42599	4.03921	0.303304	0.889184	7	0.551	4.00051	3.27176	4.14202	0.817834	0.926604
COG4992	768	69	699	E	Acetylornithine/succinyldiaminopimelate/putrescine aminotransferase	-1	-1	-1	-1	0	0	7	0.716	2.39873	1.79217	2.47398	0.267743	0.889249	6	0.572	2.14881	1.68395	2.18905	0.783665	0.901196
COG1733	1005	72	933	K	DNA-binding transcriptional regulator, HxlR family	-1	-1	-1	-1	0	0	21	0.755	4.18127	3.40484	4.03264	0.351251	0.889382	19	0.7	3.87541	3.73783	3.37271	0.870285	0.917391
COG4744	52	17	35	S	Uncharacterized protein	-1	-1	-1	-1	0	0	4	0.752	2.30536	1.89507	2.20682	0.489372	0.889645	4	0.793	2.53457	2.03926	2.41696	0.804578	0.879087
COG0469	556	44	512	G	Pyruvate kinase	-1	-1	-1	-1	0	0	9	0.751	2.66592	2.43053	2.31327	0.325153	0.889713	10	0.719	3.12396	2.92507	2.74195	0.877714	0.907024
COG0824	818	40	778	I	Acyl-CoA thioesterase FadM	-1	-1	3521	0	0	0	9	0.908	3.87455	2.8454	4.04973	0.248876	0.889797	9	0.633	3.93105	2.74849	3.88492	0.699175	0.84372
COG0479	663	61	602	C	Succinate dehydrogenase/fumarate reductase, Fe-S protein subunit	-1	-1	-1	-1	0	0	10	0.777	3.3014	2.54533	3.33074	0.20969	0.889936	10	0.869	3.48876	2.67689	3.4891	0.76729	0.883694
COG1607	477	37	440	I	Acyl-CoA hydrolase	-1	-1	-1	-1	0	0	5	0.78	3.2277	2.53215	3.21504	0.223581	0.890292	6	0.581	3.34947	2.49187	3.34103	0.743961	0.87072
COG2986	337	19	318	E	Histidine ammonia-lyase	-1	-1	-1	-1	0	0	3	0.697	2.15773	1.71923	2.12321	0.283363	0.890389	3	0.776	2.14033	1.55777	2.09176	0.727818	0.852562
COG1988	276	57	219	R	Membrane-bound metal-dependent hydrolase YbcI, DUF457 family	-1	-1	-1	-1	0	0	12	0.79	5.43782	4.45437	5.23226	0.315452	0.890673	10	0.722	6.64558	5.78036	5.90519	0.869806	0.879198
COG0161	532	12	520	H	Adenosylmethionine-8-amino-7-oxononanoate aminotransferase	-1	-1	-1	-1	0	0	5	0.846	2.67483	2.12189	2.64376	0.266791	0.890833	5	0.61	2.52144	2.09392	2.42123	0.830445	0.895349
COG1668	347	60	287	CP	ABC-type Na+ efflux pump, permease component	-1	-1	-1	-1	0	0	13	0.923	4.63904	3.71514	4.55139	0.378908	0.890974	12	0.748	4.43865	3.4333	4.44687	0.773499	0.887675
COG0637	834	53	781	GR	Beta-phosphoglucomutase or related phosphatase, HAD superfamily	-1	-1	-1	-1	0	0	17	0.781	4.3575	3.6458	4.1192	0.337415	0.890993	16	0.73	3.99408	3.5023	3.94447	0.876872	0.932226
COG5012	235	33	202	C	Methanogenic corrinoid protein MtbC1	-1	-1	-1	-1	0	0	17	0.771	3.8656	2.76	4.12844	0.395651	0.890994	16	0.676	3.55289	2.49692	3.81935	0.702785	0.888891
COG1449	198	44	154	G	Alpha-amylase/alpha-mannosidase, GH57 family	-1	-1	-1	-1	0	0	10	0.844	4.93007	3.88247	4.90351	0.372536	0.891061	10	0.688	6.84994	5.25209	6.76697	0.766735	0.877311
COG3894	118	27	91	S	Uncharacterized 2Fe-2 and 4Fe-4S clusters-containing protein, contains DUF4445 domain	-1	-1	-1	-1	0	0	7	0.879	2.78067	2.49523	2.46104	0.500052	0.891199	8	0.909	3.28537	3.0298	2.83382	0.862558	0.892384
COG1975	384	20	364	O	Xanthine and CO dehydrogenase maturation factor, XdhC/CoxF family	-1	-1	-1	-1	0	0	6	0.868	3.42099	2.8509	3.24751	0.314659	0.891322	5	0.447	3.62612	3.13289	3.31612	0.86398	0.889245
COG0030	750	83	667	J	16S rRNA A1518 and A1519 N6-dimethyltransferase RsmA/KsgA/DIM1 (may also have DNA glycosylase/AP lyase activity)	5	0	-1	-1	0	0.94	9	0.804	3.72587	3.04367	3.59932	0.284024	0.89147	11	0.627	3.56864	3.18577	3.3534	0.892712	0.916198
COG3011	231	16	215	R	Predicted thiol-disulfide oxidoreductase YuxK, DCC family	-1	-1	-1	-1	0	0	4	0.655	3.52219	2.66515	3.61846	0.317938	0.892002	4	0.749	3.00003	2.29518	2.98734	0.765053	0.880411
COG1528	257	26	231	P	Ferritin	-1	-1	-1	-1	0	0	13	0.735	2.30319	1.46886	2.64052	0.336856	0.892106	11	0.722	2.44526	2.44526	1.5072	2.73559	0.616376
COG0003	334	51	283	P	Anion-transporting ATPase, ArsA/GET3 family	-1	-1	-1	-1	0	0	14	0.604	4.53619	3.61076	4.483	0.306292	0.892133	14	0.785	5.84127	4.7886	5.72844	0.819787	0.900236
COG1371	153	80	73	R	SHS2 domain protein implicated in nucleic acid metabolism	-1	-1	-1	-1	0	0	10	0.448	2.85651	2.3469	2.75084	0.47372	0.892303	8	0.731	2.42222	1.93483	2.50985	0.798781	0.917479
COG1757	257	27	230	C	Na+/H+ antiporter NhaC	-1	-1	-1	-1	0	0	6	0.905	3.56289	3.06158	3.29849	0.304483	0.892544	6	0.562	3.61754	2.88621	3.59731	0.79784	0.896125
COG2886	84	22	62	R	Predicted antitoxin, contains HTH domain	-1	-1	-1	-1	0	0	8	0.749	2.91034	2.65997	2.53613	0.482433	0.892697	9	0.64	2.41318	2.31896	2.02585	0.839494	0.900226
COG5418	30	18	12	S	Predicted secreted protein	-1	-1	-1	-1	0	0	4	0.393	2.71278	3.1093	1.73425	0.500107	0.892727	2	0.686	3.10003	3.31681	1.76301	0.568708	0.819319
COG1896	291	45	246	FR	5'-deoxynucleotidase YfbR and related HD superfamily hydrolases	-1	-1	-1	-1	0	0	10	0.771	4.5484	3.23917	4.8849	0.342062	0.893068	10	0.702	5.21397	3.97708	5.48101	0.762773	0.906995
COG0720	579	72	507	H	6-pyruvoyl-tetrahydropterin synthase	-1	-1	-1	-1	0	0	11	0.707	4.0446	3.71819	3.50717	0.263803	0.89321	13	0.703	5.44652	5.14721	4.67107	0.857624	0.901334
COG2887	441	30	411	L	RecB family exonuclease	-1	-1	-1	-1	0	0	11	0.847	5.84879	4.62458	5.82584	0.316637	0.893384	11	0.675	6.60141	6.22002	6.17732	0.935757	0.938992
COG0279	357	12	345	G	Phosphoheptose isomerase	-1	-1	-1	-1	0	0	5	0.972	2.52681	2.21583	2.29907	0.351298	0.8934	5	0.804	2.68507	2.50609	2.44323	0.909932	0.921637
COG4085	37	11	26	A	DNA/RNA endonuclease YhcR, contains UshA esterase domain	-1	-1	-1	-1	0	0	4	0.912	5.11147	5.34931	3.78439	0.346403	0.89345	4	0.889	5.48388	5.64099	4.10089	0.747808	0.888228
COG2231	115	28	87	R	Uncharacterized protein related to Endonuclease III	-1	-1	-1	-1	0	0	6	0.8	2.46775	2.10848	2.30123	0.523339	0.893468	7	0.791	2.63446	2.23963	2.50598	0.850131	0.900682
COG3366	54	32	22	S	Uncharacterized protein	-1	-1	-1	-1	0	0	6	0.73	3.28977	2.54796	3.3313	0.395878	0.893569	6	0.85	3.75628	2.90945	3.79825	0.774555	0.892864
COG0517	996	105	891	T	CBS domain	-1	-1	-1	-1	0	0	38	0.692	4.86081	3.65878	5.02842	0.324824	0.893596	37	0.597	4.48328	3.71409	4.82768	0.828432	0.952626
COG2521	64	25	39	R	Predicted archaeal methyltransferase	-1	-1	-1	-1	0	0	7	0.681	3.47034	2.22068	3.98234	0.473807	0.893719	7	0.44	3.49166	2.1317	4.12139	0.610512	0.895432
COG1682	410	14	396	GM	ABC-type polysaccharide/polyol phosphate export permease	-1	-1	-1	-1	0	0	8	0.807	3.38993	2.32632	3.73327	0.378617	0.893763	7	0.666	2.83395	2.04041	3.19903	0.719988	0.924406
COG1773	347	36	311	C	Rubredoxin	-1	-1	-1	-1	0	0	22	0.76	3.17867	2.75065	2.93192	0.479229	0.89386	23	0.682	3.07563	3.07563	2.32565	2.94037	0.756153
COG1075	447	10	437	I	Triacylglycerol esterase/lipase EstA, alpha/beta hydrolase fold	-1	-1	-1	-1	0	0	5	0.734	6.14759	5.18471	5.80549	0.411085	0.893863	5	0.739	6.50216	5.44391	6.13491	0.837247	0.890383
COG1226	545	64	481	P	Voltage-gated potassium channel Kch	-1	-1	-1	-1	0	0	22	0.815	5.22783	4.1265	5.22108	0.325392	0.894021	20	0.809	5.60732	4.75926	5.6204	0.848759	0.925545
COG1092	430	16	414	J	23S rRNA G2069 N7-methylase RlmK or C1962 C5-methylase RlmI	-1	-1	427	0	0	0	4	0.723	3.88989	3.11034	3.84569	0.279145	0.894118	3	0.417	4.05513	3.09181	3.93221	0.762444	0.866066
COG1064	510	42	468	G	D-arabinose 1-dehydrogenase, Zn-dependent alcohol dehydrogenase family	-1	-1	-1	-1	0	0	17	0.837	3.13257	2.55964	3.04217	0.358823	0.894124	17	0.806	3.10393	2.66612	2.93899	0.858952	0.902907
COG0554	497	34	463	C	Glycerol kinase	-1	-1	-1	-1	0	0	4	0.765	1.78391	1.56153	1.62863	0.331317	0.894149	5	0.672	1.86646	1.73382	1.6296	0.873096	0.901017
COG1527	133	74	59	C	Archaeal/vacuolar-type H+-ATPase subunit C/Vma6	-1	-1	-1	-1	0	0	6	0.842	3.92962	3.00363	4.0244	0.379807	0.894238	7	0.777	4.09639	3.11241	4.20876	0.759794	0.893612
COG5421	170	37	133	X	Transposase	-1	-1	-1	-1	0	0	8	0.879	4.17651	3.48334	3.98726	0.213142	0.894359	7	0.677	4.50674	4.50674	3.8237	4.33484	0.84844
COG0677	445	52	393	M	UDP-N-acetyl-D-mannosaminuronate dehydrogenase	-1	-1	-1	-1	0	0	14	0.884	2.76659	2.33201	2.61682	0.343957	0.894394	11	0.799	2.92565	2.84733	2.45836	0.840279	0.906753
COG1392	328	58	270	S	Uncharacterized conserved protein YkaA, distantly related to PhoU, UPF0111/DUF47 family	-1	-1	-1	-1	0	0	10	0.954	3.85377	3.38717	3.50693	0.360551	0.894463	10	0.765	3.85035	3.47551	3.46665	0.900347	0.901498
COG2335	307	11	296	R	Uncaracterized surface protein containing fasciclin (FAS1) repeats	-1	-1	-1	-1	0	0	7	0.891	3.00252	2.4166	2.95485	0.576567	0.894491	6	0.416	3.07925	2.90821	2.77499	0.901189	0.92282
COG3638	197	15	182	P	ABC-type phosphate/phosphonate transport system, ATPase component	-1	-1	-1	-1	0	0	4	0.828	2.06472	1.69084	2.00369	0.337196	0.894683	4	0.82	1.83925	1.57314	1.75619	0.85532	0.905083
COG2154	386	30	356	H	Pterin-4a-carbinolamine dehydratase	-1	-1	-1	-1	0	0	9	0.717	2.64794	1.98666	2.75155	0.356324	0.894698	8	0.684	2.31996	1.75346	2.3525	0.755814	0.884921
COG1042	278	84	194	C	Acyl-CoA synthetase (NDP forming)	-1	-1	-1	-1	0	0	13	0.836	2.67002	2.02772	2.75034	0.374934	0.89476	16	0.744	3.01313	2.25891	3.13483	0.74969	0.895039
COG2111	286	39	247	P	Multisubunit Na+/H+ antiporter, MnhB subunit	-1	-1	2895	0	0	0	10	0.753	3.13661	3.06155	2.55148	0.327407	0.894763	10	0.576	4.31189	4.51517	3.14423	0.7292	0.888172
COG0351	510	31	479	H	Hydroxymethylpyrimidine/phosphomethylpyrimidine kinase	-1	-1	-1	-1	0	0	7	0.813	2.59341	2.2286	2.413	0.386216	0.894884	8	0.706	2.6918	2.50742	2.51359	0.9315	0.932647
COG1977	612	82	530	H	Molybdopterin converting factor, small subunit	-1	-1	-1	-1	0	0	22	0.827	3.70519	3.07495	3.55939	0.39614	0.895278	19	0.582	3.34414	2.61028	3.29155	0.780551	0.882412
COG2079	277	30	247	G	2-methylcitrate dehydratase PrpD	-1	-1	-1	-1	0	0	7	0.921	2.91215	2.29274	2.92197	0.317144	0.895337	7	0.81	3.20899	2.54041	3.19893	0.791656	0.89426
COG0142	939	87	852	H	Geranylgeranyl pyrophosphate synthase	-1	-1	-1	-1	0	0.68	11	0.603	3.26982	2.12806	3.72847	0.253959	0.895544	10	0.653	3.22713	2.16254	3.42207	0.670112	0.865259
COG5428	66	15	51	S	Uncharacterized protein YuzE	-1	-1	-1	-1	0	0	6	0.673	2.75752	2.40597	2.53363	0.49949	0.895657	7	0.569	2.32009	2.10627	2.09747	0.904045	0.905943
COG1324	303	56	247	P	Uncharacterized protein involved in tolerance to divalent cations	-1	-1	-1	-1	0	0	17	0.828	2.59178	2.16101	2.48232	0.492207	0.895779	21	0.639	1.9612	1.78298	1.89185	0.909128	0.936882
COG5652	191	15	176	S	VanZ like family protein (function unknown)	-1	-1	-1	-1	0	0	3	0.847	4.03185	3.23224	3.99192	0.419774	0.895886	4	0.729	3.75994	3.07604	3.52407	0.818109	0.877688
COG3386	513	18	495	G	Sugar lactone lactonase YvrE	-1	-1	-1	-1	0	0	9	0.893	5.88916	5.01725	5.53899	0.488362	0.896243	8	0.7	4.89654	4.16581	4.63276	0.850766	0.898447
COG0680	291	48	243	C	Ni,Fe-hydrogenase maturation factor	-1	-1	-1	-1	0	0	14	0.785	3.90672	3.108	3.89572	0.394927	0.896368	14	0.662	3.18141	2.87865	3.09002	0.904834	0.938055
COG2043	91	38	53	S	Uncharacterized conserved protein, DUF169 family	-1	-1	-1	-1	0	0	8	0.734	3.21974	2.18123	3.59129	0.416535	0.896428	10	0.705	3.03437	2.01196	3.52939	0.663056	0.913096
COG2182	272	29	243	G	Maltose-binding periplasmic protein MalE	-1	-1	728	0	0	0	5	0.82	3.86327	3.39007	3.5365	0.341176	0.896465	6	0.756	3.39045	2.9147	3.16535	0.859679	0.896644
COG1980	86	54	32	G	Archaeal fructose 1,6-bisphosphatase	-1	-1	-1	-1	0	0	5	0.752	1.23015	1.02089	1.18475	0.421824	0.896497	4	0.691	1.42843	1.10174	1.45661	0.771298	0.895514
COG0616	595	62	533	O	Periplasmic serine protease, ClpP class	-1	-1	-1	-1	0	0	14	0.847	4.23679	3.66608	3.93058	0.265079	0.896513	15	0.622	4.77588	4.27386	4.36446	0.894884	0.904368
COG0508	901	29	872	C	Pyruvate/2-oxoglutarate dehydrogenase complex, dihydrolipoamide acyltransferase (E2) component	-1	-1	-1	-1	0	0	8	0.736	2.67428	2.25065	2.54662	0.419983	0.896927	9	0.615	3.24771	3.04284	2.91417	0.897298	0.917109
COG0350	615	80	535	L	O6-methylguanine-DNA--protein-cysteine methyltransferase	-1	-1	-1	-1	0	0	20	0.816	4.57142	4.81046	3.39204	0.414336	0.897151	26	0.706	4.29636	4.2438	3.24553	0.755415	0.871591
COG1336	99	17	82	V	CRISPR/Cas system CMR subunit Cmr4, Cas7 group, RAMP superfamily	-1	-1	-1	-1	0	0	6	0.68	3.50383	3.1132	3.17567	0.522452	0.897427	6	0.631	3.84312	3.39912	3.60742	0.884468	0.911569
COG3476	188	25	163	T	Tryptophan-rich sensory protein (mitochondrial benzodiazepine receptor homolog)	-1	-1	-1	-1	0	0	8	0.775	2.83456	2.18585	2.90235	0.408123	0.897528	8	0.713	2.5958	1.88994	2.71539	0.728076	0.887073
COG0733	281	35	246	R	Na+-dependent transporter, SNF family	-1	-1	-1	-1	0	0	9	0.87	2.73632	2.26175	2.6512	0.338167	0.897728	9	0.838	2.739	2.34692	2.62606	0.856854	0.90781
COG0118	602	67	535	E	Imidazoleglycerol phosphate synthase glutamine amidotransferase subunit HisH	-1	-1	-1	-1	0	0	12	0.887	2.40744	1.96611	2.35709	0.287272	0.897885	11	0.715	2.11377	1.68342	2.0019	0.796404	0.871738
COG0302	531	18	513	H	GTP cyclohydrolase I	-1	-1	-1	-1	0	0	5	0.718	2.44558	2.13011	2.26195	0.261748	0.897959	4	0.582	3.62678	3.49459	3.00085	0.827414	0.895483
COG2252	395	37	358	F	Xanthine/uracil/vitamin C permease, AzgA family	-1	-1	-1	-1	0	0	10	0.789	2.05375	1.59821	2.09035	0.310223	0.898005	10	0.747	2.43175	1.91696	2.44999	0.788303	0.897902
COG2116	261	27	234	P	Formate/nitrite transporter FocA, FNT family	-1	-1	-1	-1	0	0	8	0.912	3.36793	2.91587	3.13329	0.285557	0.898053	9	0.695	3.43105	2.91216	3.24006	0.848767	0.896551
COG0626	703	45	658	E	Cystathionine beta-lyase/cystathionine gamma-synthase	-1	-1	-1	-1	0	0	7	0.813	2.39851	1.88867	2.41941	0.298469	0.898074	6	0.759	2.23317	1.69309	2.30845	0.758155	0.895931
COG1568	48	10	38	R	Predicted methyltransferase	-1	-1	-1	-1	0	0	4	0.487	2.4172	1.50858	2.83579	0.386254	0.898637	4	0.437	2.60388	1.62823	3.07027	0.625311	0.902213
COG2759	250	15	235	F	Formyltetrahydrofolate synthetase	-1	-1	-1	-1	0	0	4	0.89	1.42694	1.2216	1.34342	0.367368	0.898785	3	0.331	1.55313	1.24698	1.46267	0.802882	0.872319
COG1429	248	45	203	H	Cobalamin biosynthesis protein CobN, Mg-chelatase	-1	-1	-1	-1	0	0	13	0.952	2.87491	2.25232	2.91582	0.304368	0.898835	13	0.668	2.96831	2.35713	2.99137	0.7941	0.900935
COG0330	917	82	835	O	Regulator of protease activity HflC, stomatin/prohibitin superfamily	-1	-1	-1	-1	0	0	15	0.866	3.39929	2.21775	3.8932	0.222786	0.898858	14	0.718	4.44543	2.57957	5.17484	0.580274	0.872179
COG0327	407	48	359	H	Putative GTP cyclohydrolase 1 type 2, NIF3 family	-1	-1	701	0	0	0	7	0.766	3.33431	2.64783	3.34754	0.302627	0.899044	6	0.325	3.73357	2.81728	3.79152	0.75458	0.88505
COG1714	565	29	536	S	Uncharacterized membrane protein YckC, RDD family	-1	-1	-1	-1	0	0	13	0.706	5.4006	4.53268	5.17875	0.405499	0.899106	12	0.714	5.0558	4.39371	4.82824	0.869042	0.912016
COG1141	406	62	344	C	Ferredoxin	-1	-1	-1	-1	0	0	13	0.732	3.14076	2.44	3.20776	0.304609	0.899109	14	0.484	3.0262	3.0262	2.69125	2.86897	0.889317
COG0147	728	70	658	EH	Anthranilate/para-aminobenzoate synthases component I	-1	-1	-1	-1	0	0	7	0.746	3.34404	2.88041	3.13364	0.26278	0.89922	7	0.627	4.19064	3.1905	4.29214	0.761338	0.892779
COG0650	168	35	133	C	Formate hydrogenlyase subunit 4	-1	-1	-1	-1	0	0	13	0.872	2.99706	2.87566	2.5148	0.421086	0.899291	13	0.723	3.37149	3.31165	2.78951	0.827383	0.904817
COG0189	701	70	631	HJ	Glutathione synthase/RimK-type ligase, ATP-grasp superfamily	-1	-1	2641	0	0	0	11	0.886	4.38949	3.10988	4.78752	0.232883	0.899582	11	0.715	4.34583	3.04842	4.72835	0.701459	0.89474
COG4739	48	24	24	S	Uncharacterized protein, contains ferredoxin domain	-1	-1	-1	-1	0	0	5	0.846	1.70566	1.43243	1.63667	0.573214	0.899683	5	0.907	1.94496	1.63252	1.88334	0.839361	0.903838
COG2197	3155	33	3122	TK	DNA-binding response regulator, NarL/FixJ family, contains REC and HTH domains	-1	-1	-1	-1	0	0	15	0.481	7.00114	7.30484	5.29567	0.437436	0.89989	16	0.555	7.65777	8.28027	5.30507	0.692769	0.887029
COG0174	783	82	701	E	Glutamine synthetase	-1	-1	3414	0	0	0	12	0.884	2.4345	1.72718	2.65527	0.245008	0.900073	12	0.612	2.40525	1.72207	2.63672	0.715963	0.906099
COG2513	349	26	323	G	2-Methylisocitrate lyase and related enzymes, PEP mutase family	-1	-1	-1	-1	0	0	7	0.911	2.57234	1.90277	2.72835	0.295609	0.900174	7	0.881	2.65044	1.95155	2.92063	0.736312	0.919126
COG3830	175	30	145	T	ACT domain, binds amino acids and other small ligands	-1	-1	-1	-1	0	0	9	0.874	2.17014	1.44575	2.4614	0.363436	0.90021	10	0.826	1.93147	1.22435	2.19367	0.633894	0.884821
COG0785	401	53	348	CO	Cytochrome c biogenesis protein CcdA	-1	-1	3594	0	0	0	17	0.781	4.25902	4.00229	3.66637	0.368659	0.900284	15	0.758	4.252	4.20108	3.47121	0.816371	0.902198
COG1332	59	14	45	V	CRISPR/Cas system CSM-associated protein Csm5, group 7 of RAMP superfamily	-1	-1	-1	-1	0	0	6	0.823	4.21828	3.62565	3.97184	0.582191	0.900544	6	0.639	4.50042	4.09425	4.28905	0.909748	0.931391
COG3875	130	18	112	M	Nickel-dependent lactate racemase	-1	-1	-1	-1	0	0	6	0.853	2.88174	2.10629	3.08446	0.332527	0.900627	6	0.914	3.13638	2.20289	3.4162	0.702368	0.895793
COG2041	505	49	456	C	Periplasmic DMSO/TMAO reductase YedYZ, molybdopterin-dependent catalytic subunit	-1	-1	-1	-1	0	0	13	0.861	4.12372	3.53502	3.89318	0.289455	0.900668	12	0.781	4.5868	3.98387	4.18421	0.86855	0.89039
COG2510	142	29	113	S	Uncharacterized membrane protein	-1	-1	-1	-1	0	0	12	0.868	3.22008	2.87926	2.92377	0.491691	0.90107	12	0.633	3.30468	3.04724	3.07554	0.9221	0.926381
COG1504	30	17	13	S	Uncharacterized protein	-1	-1	-1	-1	0	0	5	0.686	2.27669	1.7927	2.31038	0.634843	0.901107	5	0.678	2.36218	1.82299	2.428	0.77174	0.899802
COG1912	245	58	187	H	S-adenosylmethionine hydrolase (SAM-hydroxide adenosyltransferase)	-1	-1	-1	-1	0	0	8	0.686	2.75177	2.18808	2.77191	0.374165	0.901237	8	0.579	2.88854	2.31699	2.94287	0.802132	0.91047
COG1960	2305	43	2262	I	Acyl-CoA dehydrogenase related to the alkylation response protein AidB	-1	-1	3741	0	0	0	8	0.645	3.13048	1.72974	3.91331	0.194259	0.901307	8	0.712	3.36758	1.98483	4.14655	0.589392	0.910353
COG5002	1414	47	1367	T	Signal transduction histidine kinase	-1	-1	-1	-1	0	0	20	0.77	6.9871	6.87262	5.7229	0.508366	0.90134	19	0.699	8.7115	9.48842	6.80102	0.780695	0.934939
COG1144	179	63	116	C	Pyruvate:ferredoxin oxidoreductase or related 2-oxoacid:ferredoxin oxidoreductase, delta subunit	-1	-1	-1	-1	0	0	8	0.635	3.05473	1.77021	3.7366	0.306334	0.901359	16	0.726	3.05897	1.70947	3.98034	0.558839	0.93002
COG3350	221	39	182	S	Uncharacterized conserved protein, YHS domain	-1	-1	-1	-1	0	0	14	0.654	4.13146	3.28167	4.16719	0.365221	0.90148	14	0.732	4.07604	2.91507	4.43512	0.715171	0.901634
COG2402	106	26	80	R	Predicted nucleic acid-binding protein, contains PIN domain	-1	-1	-1	-1	0	0	9	0.592	3.37761	2.64559	3.44492	0.422895	0.901601	9	0.76	3.59123	2.90831	3.62191	0.809837	0.90919
COG0622	380	71	309	R	Predicted phosphodiesterase	-1	-1	-1	-1	0	0	8	0.794	3.73763	3.03193	3.70806	0.287004	0.90164	5	0.872	3.64304	2.92968	3.6398	0.804187	0.90165
COG1476	663	42	621	K	DNA-binding transcriptional regulator, XRE-family HTH domain	-1	-1	-1	-1	0	0	19	0.772	3.68755	2.01523	4.63508	0.311635	0.901724	17	0.654	2.96924	1.49207	3.8361	0.502508	0.897228
COG0512	657	70	587	EH	Anthranilate/para-aminobenzoate synthase component II	-1	-1	-1	-1	0	0	12	0.781	2.19876	1.8935	2.07262	0.310663	0.901902	12	0.654	2.22435	2.09495	1.99399	0.896439	0.919131
COG0501	851	85	766	O	Zn-dependent protease with chaperone function	-1	-1	-1	-1	0	0	15	0.7	5.0886	3.69541	5.48674	0.277322	0.902227	14	0.618	5.38574	3.77684	5.78234	0.701267	0.887453
COG0323	580	36	544	L	DNA mismatch repair ATPase MutL	-1	-1	-1	-1	0	0	5	0.958	3.55439	2.84969	3.56488	0.341719	0.902346	7	0.383	4.15461	3.59915	4.10092	0.866302	0.926689
COG0078	675	87	588	E	Ornithine carbamoyltransferase	-1	-1	-1	-1	0	0	9	0.684	2.24678	1.76536	2.28942	0.282996	0.902355	12	0.775	2.22196	1.66797	2.36877	0.750673	0.908371
COG1541	473	52	421	H	Phenylacetate-coenzyme A ligase PaaK, adenylate-forming domain family	-1	-1	2573	0	0	0	11	0.794	3.13357	1.97496	3.68089	0.286148	0.902462	11	0.731	2.92268	1.82129	3.57577	0.623158	0.923307
COG0835	483	42	441	NT	Chemotaxis signal transduction protein	-1	-1	-1	-1	0	0	9	0.673	3.47684	2.88342	3.39227	0.323303	0.9025	8	0.798	3.13312	2.93423	2.69617	0.860538	0.898529
COG1372	176	40	136	LX	Intein/homing endonuclease	-1	-1	-1	-1	0	0	13	0.564	8.01726	6.61124	7.86065	0.411994	0.902545	14	0.705	9.5882	8.17052	9.31104	0.852143	0.911618
COG0188	799	43	756	L	DNA gyrase/topoisomerase IV, subunit A	-1	-1	-1	-1	0	0	6	0.597	1.98567	1.39488	2.19025	0.229955	0.90275	4	0.632	2.25838	1.40424	2.56029	0.621788	0.877736
COG3640	104	34	70	O	CO dehydrogenase nickel-insertion accessory protein CooC1	-1	-1	-1	-1	0	0	9	0.761	2.61022	2.05968	2.65311	0.402943	0.902759	8	0.621	3.05691	2.20863	3.42906	0.722506	0.922124
COG2233	394	24	370	F	Xanthine/uracil permease	-1	-1	725	0	0	0	9	0.871	2.72363	2.27512	2.64289	0.339136	0.902841	9	0.741	3.28909	2.7923	3.18118	0.848958	0.908075
COG1741	519	31	488	R	Redox-sensitive bicupin YhaK, pirin superfamily	-1	-1	-1	-1	0	0	13	0.793	3.29245	2.58688	3.35872	0.337254	0.902915	13	0.817	3.73838	3.00476	3.68599	0.803761	0.894874
COG1797	365	69	296	H	Cobyrinic acid a,c-diamide synthase	-1	-1	-1	-1	0	0	9	0.72	2.67513	2.32483	2.50683	0.338536	0.903071	7	0.512	2.7554	2.31292	2.64062	0.839413	0.898877
COG1524	436	38	398	R	Predicted pyrophosphatase or phosphodiesterase, AlkP superfamily	-1	-1	2797	0	0	0	11	0.732	5.52584	5.00652	4.97537	0.312163	0.903201	10	0.822	6.4995	6.01206	5.8219	0.895745	0.910374
COG1586	291	44	247	E	S-adenosylmethionine decarboxylase or arginine decarboxylase	-1	-1	-1	-1	0	0	7	0.694	3.22952	2.75651	3.07779	0.259894	0.903276	10	0.767	4.21502	3.28461	4.01265	0.779264	0.865626
COG4689	72	11	61	Q	Acetoacetate decarboxylase	-1	-1	-1	-1	0	0	6	0.965	3.67708	3.70198	2.94115	0.43386	0.903317	6	0.794	4.10319	4.1002	3.26509	0.795744	0.897507
COG4273	55	23	32	S	Uncharacterized protein, contains metal-binding DGC domain	-1	-1	-1	-1	0	0	7	0.681	2.6835	2.30218	2.54643	0.564322	0.90341	6	0.655	2.90292	2.47894	2.76655	0.853949	0.903487
COG0600	780	45	735	P	ABC-type nitrate/sulfonate/bicarbonate transport system, permease component	-1	-1	-1	-1	0	0	13	0.937	3.35496	2.70698	3.35488	0.348435	0.903418	14	0.814	3.53226	3.011	3.48952	0.85243	0.920166
COG0178	845	43	802	L	Excinuclease UvrABC ATPase subunit	-1	-1	-1	-1	0	0	7	0.851	1.86771	1.40396	1.971	0.256954	0.903503	7	0.805	1.92267	1.37555	2.06928	0.715436	0.895845
COG1089	325	21	304	M	GDP-D-mannose dehydratase	-1	-1	-1	-1	0	0	8	0.858	1.83487	1.81843	1.49782	0.480377	0.903672	8	0.877	2.53832	2.76753	1.78478	0.703136	0.896717
COG1230	470	16	454	P	Co/Zn/Cd efflux system component	-1	-1	-1	-1	0	0	6	0.94	3.0522	2.56014	2.95699	0.393681	0.903795	7	0.767	3.28827	2.77972	3.03839	0.845345	0.884676
COG0577	1542	66	1476	V	ABC-type antimicrobial peptide transport system, permease component	-1	-1	363	0	0	0	15	0.709	4.83375	3.41865	5.32303	0.289936	0.904233	17	0.514	4.84324	3.59439	5.22164	0.742145	0.910136
COG3635	147	64	83	G	2,3-bisphosphoglycerate-independent phosphoglycerate mutase, archeal type	-1	-1	-1	-1	0	0	6	0.797	2.38754	1.90517	2.41268	0.436544	0.904248	8	0.799	2.70175	2.11629	2.83219	0.783303	0.915792
COG0537	889	79	810	FGR	Diadenosine tetraphosphate (Ap4A) hydrolase or other HIT family hydrolase	-1	-1	-1	-1	0	0.67	17	0.643	3.69054	2.91991	3.75658	0.287827	0.904543	21	0.715	3.25943	2.66756	3.28956	0.818411	0.913827
COG1253	930	46	884	R	Hemolysin or related protein, contains CBS domains	-1	-1	-1	-1	0	0	14	0.876	3.44594	2.80757	3.42706	0.308331	0.904632	13	0.673	3.3487	2.8494	3.2726	0.850897	0.914086
COG0248	603	17	586	FTP	Exopolyphosphatase/pppGpp-phosphohydrolase	-1	-1	-1	-1	0	0	7	0.874	4.01139	3.2942	3.96403	0.295024	0.904703	6	0.68	4.70926	4.70926	3.87215	4.72489	0.822241
COG1983	366	16	350	KT	Phage shock protein PspC (stress-responsive transcriptional regulator)	-1	-1	-1	-1	0	0	11	0.754	3.8587	2.42958	4.55296	0.382741	0.904779	15	0.57	4.65114	3.23562	5.39873	0.695662	0.928198
COG0110	836	58	778	R	Acetyltransferase (isoleucine patch superfamily)	-1	-1	-1	-1	0	0	19	0.875	4.70137	3.72828	4.77938	0.374139	0.904807	22	0.702	4.53649	3.58584	4.81949	0.790445	0.926414
COG0675	574	119	455	X	Transposase	-1	-1	-1	-1	0	0	30	0.751	4.40758	4.03713	3.93971	0.282445	0.904901	27	0.75	4.2661	4.2661	3.89841	3.79349	0.889219
COG0411	555	38	517	E	ABC-type branched-chain amino acid transport system, ATPase component	-1	-1	-1	-1	0	0	13	0.692	2.26338	1.95646	2.1403	0.350879	0.905008	12	0.699	2.25943	2.04352	2.03191	0.899298	0.901868
COG0239	566	45	521	DP	Fluoride ion exporter CrcB/FEX, affects chromosome condensation	-1	-1	-1	-1	0	0	13	0.731	3.19606	2.62786	3.15712	0.367842	0.905018	14	0.751	3.04654	2.70121	3.0067	0.88665	0.936787
COG3259	148	37	111	C	Coenzyme F420-reducing hydrogenase, alpha subunit	-1	-1	-1	-1	0	0	11	0.911	2.49682	2.25602	2.26561	0.413832	0.905475	11	0.88	3.04694	2.89505	2.66686	0.875259	0.912703
COG0655	508	64	444	C	Multimeric flavodoxin WrbA	-1	-1	-1	-1	0	0	32	0.881	3.9695	3.25904	3.9301	0.447406	0.905547	33	0.693	3.99902	3.25104	3.87937	0.81296	0.89152
COG1865	116	58	58	H	Adenosylcobinamide amidohydrolase	-1	-1	-1	-1	0	0	8	0.766	3.50695	3.18103	3.17054	0.417819	0.905568	8	0.654	4.38127	3.98852	3.89341	0.888647	0.899502
COG4603	325	33	292	R	ABC-type uncharacterized transport system, permease component	-1	-1	-1	-1	0	0	6	0.713	2.84627	2.44126	2.7139	0.349479	0.9056	7	0.357	2.99771	2.59662	2.78115	0.8662	0.896979
COG1483	90	22	68	R	Predicted ATPase, AAA+ superfamily	-1	-1	-1	-1	0	0	9	0.878	3.65895	3.51187	3.11582	0.504356	0.90568	10	0.842	4.50026	4.40178	3.7672	0.837108	0.907614
COG2202	226	22	204	T	PAS domain	-1	-1	-1	-1	0	0	13	0.869	6.38361	5.25725	6.30651	0.612631	0.905739	14	0.607	6.3942	5.42801	6.28741	0.848895	0.916097
COG0647	406	38	368	F	Ribonucleotide monophosphatase NagD, HAD superfamily	-1	-1	-1	-1	0	0	8	0.738	2.95277	2.04822	3.30147	0.297967	0.905878	6	0.717	3.29505	2.28751	3.64766	0.694228	0.900621
COG1192	1031	64	967	N	Cellulose biosynthesis protein BcsQ	-1	-1	-1	-1	0	0	17	0.752	4.41787	4.19814	3.80734	0.3047	0.906033	16	0.668	4.04006	3.98018	3.51957	0.871168	0.928173
COG1060	305	67	238	H	2-iminoacetate synthase ThiH (tyrosine cleavage enzyme, thamine biosynthesis)	-1	-1	1231	0	0	0	9	0.841	2.41406	1.99468	2.38156	0.291197	0.906408	7	0.862	2.81135	2.28123	2.80056	0.811438	0.903801
COG0009	812	80	732	J	tRNA A37 threonylcarbamoyladenosine synthetase subunit TsaC/SUA5/YrdC	-1	-1	-1	-1	0	0.66	14	0.666	3.47045	2.74888	3.54517	0.293116	0.906806	13	0.634	3.6689	2.62841	3.86624	0.716403	0.885094
COG1390	140	80	60	C	Archaeal/vacuolar-type H+-ATPase subunit E/Vma4	-1	-1	-1	-1	0	0	5	0.578	3.51573	2.73853	3.63798	0.426309	0.906854	7	0.648	2.82727	2.17677	2.96143	0.769918	0.908684
COG1402	287	54	233	HQ	Creatinine amidohydrolase/Fe(II)-dependent formamide hydrolase involved in riboflavin and F420 biosynthesis	-1	-1	-1	-1	0	0	13	0.765	3.45059	3.07503	3.18497	0.3633	0.90709	13	0.688	3.431	3.11001	3.10057	0.903691	0.905067
COG0340	427	28	399	H	Biotin-(acetyl-CoA carboxylase) ligase	-1	-1	-1	-1	0	0	11	0.587	3.843	2.98219	3.9926	0.406413	0.907465	8	0.685	3.94229	3.31048	3.98003	0.839735	0.924654
COG1233	601	50	551	Q	Phytoene dehydrogenase-related protein	-1	-1	-1	-1	0	0	9	0.913	4.31386	3.76319	4.06706	0.278848	0.907568	10	0.773	4.18146	3.6116	3.98604	0.863717	0.908491
COG0163	379	62	317	H	3-polyprenyl-4-hydroxybenzoate decarboxylase	-1	-1	-1	-1	0	0	10	0.762	2.14532	1.55924	2.33576	0.356479	0.90779	9	0.601	2.44487	1.90423	2.52326	0.778867	0.905464
COG5493	28	16	12	S	Uncharacterized protein	-1	-1	3621	0	0	0	4	0.527	3.28587	2.21728	3.74931	0.603299	0.907916	3	0.931	3.06494	2.02153	3.40621	0.659566	0.885455
COG1840	459	32	427	P	ABC-type Fe3+ transport system, periplasmic component	-1	-1	-1	-1	0	0	8	0.914	4.27917	4.14191	3.6314	0.348757	0.908273	8	0.837	4.04239	3.86627	3.48237	0.861464	0.908948
COG1010	182	52	130	H	Precorrin-3B methylase	-1	-1	-1	-1	0	0	10	0.736	2.00954	1.76432	1.88679	0.356356	0.908443	10	0.701	2.09655	1.75569	2.00832	0.837421	0.897668
COG2337	375	26	349	V	mRNA-degrading endonuclease, toxin component of the MazEF toxin-antitoxin module	-1	-1	-1	-1	0	0	9	0.741	3.41137	3.12521	3.07352	0.305432	0.90854	8	0.655	3.11964	2.8697	2.70824	0.868125	0.894003
COG1744	357	37	320	M	Basic membrane lipoprotein Med, periplasmic binding protein (PBP1-ABC) superfamily	-1	-1	-1	-1	0	0	7	0.877	3.28104	2.92496	3.03761	0.340537	0.908638	7	0.735	3.16332	2.87808	2.87516	0.908904	0.909366
COG1351	281	41	240	F	Thymidylate synthase ThyX	-1	-1	2550	0	0	0	10	0.818	4.65194	4.08311	4.3718	0.304878	0.908751	8	0.751	6.07096	4.92567	6.13664	0.81135	0.911085
COG0367	617	72	545	E	Asparagine synthetase B (glutamine-hydrolyzing)	-1	-1	-1	-1	0	0	17	0.759	4.668	4.70692	3.77754	0.417732	0.908788	17	0.697	5.31078	5.55237	4.08213	0.768649	0.90707
COG0819	219	33	186	H	Thiaminase	-1	-1	-1	-1	0	0	6	0.735	3.00487	2.3117	3.1518	0.295639	0.909107	6	0.703	2.85054	2.85054	2.16306	3.06769	0.758823
COG0019	781	56	725	E	Diaminopimelate decarboxylase	-1	-1	-1	-1	0	0	11	0.763	3.22785	2.19035	3.67897	0.244342	0.909168	12	0.71	3.36211	2.4613	3.76041	0.73207	0.92527
COG3408	350	22	328	G	Glycogen debranching enzyme (alpha-1,6-glucosidase)	-1	-1	-1	-1	0	0	8	0.919	5.47408	4.17075	5.78299	0.38508	0.90917	9	0.793	6.66136	4.92829	6.97711	0.739832	0.893616
COG1343	279	55	224	V	CRISPR/Cas system-associated endoribonuclease Cas2	-1	-1	-1	-1	0	0	12	0.86	3.64449	3.80798	2.81901	0.484635	0.909179	12	0.778	3.39696	2.77396	3.05832	0.816602	0.858456
COG0393	305	44	261	S	Uncharacterized conserved protein YbjQ, UPF0145 family	-1	-1	-1	-1	0	0	16	0.874	2.61981	2.02714	2.73703	0.386201	0.909258	17	0.761	2.50048	1.81753	2.63291	0.726872	0.889918
COG1126	670	34	636	E	ABC-type polar amino acid transport system, ATPase component	-1	-1	-1	-1	0	0	9	0.763	1.79676	1.54616	1.72233	0.364193	0.909551	12	0.7	1.62497	1.59023	1.45994	0.89844	0.938529
COG0415	477	34	443	L	Deoxyribodipyrimidine photolyase	-1	-1	-1	-1	0	0	10	0.773	3.31279	2.74497	3.28324	0.327074	0.909838	11	0.631	3.75199	3.09602	3.81625	0.825167	0.921147
COG4946	109	11	98	S	Uncharacterized N-terminal domain of tricorn protease	-1	-1	1944	0	0	0	4	0.917	3.95185	4.05466	3.13663	0.499992	0.909864	4	0.811	3.80002	4.09704	2.90465	0.764378	0.92127
COG1913	83	53	30	R	Predicted Zn-dependent protease	-1	-1	-1	-1	0	0	8	0.656	2.82971	2.31835	2.83107	0.547905	0.909884	10	0.746	2.50964	2.03199	2.63491	0.809675	0.929796
COG1378	149	81	68	K	Sugar-specific transcriptional regulator TrmB	-1	-1	-1	-1	0	0	11	0.829	4.50748	3.60108	4.60153	0.449868	0.909889	13	0.641	4.24866	3.41876	4.45904	0.804668	0.927093
COG0334	645	68	577	E	Glutamate dehydrogenase/leucine dehydrogenase	-1	-1	-1	-1	0	0	15	0.865	2.6461	1.66996	3.14551	0.290134	0.909918	15	0.723	3.06448	1.9851	3.56436	0.647776	0.905449
COG1275	166	14	152	V	Tellurite resistance protein TehA and related permeases	-1	-1	-1	-1	0	0	8	0.85	3.7443	3.34567	3.47089	0.484899	0.910259	8	0.694	3.65418	3.18919	3.43947	0.872752	0.906998
COG0122	368	55	313	L	3-methyladenine DNA glycosylase/8-oxoguanine DNA glycosylase	-1	-1	-1	-1	0	0	10	0.728	3.89353	3.53523	3.55438	0.32894	0.910434	11	0.727	3.8685	3.50445	3.66546	0.905895	0.926704
COG1053	796	65	731	C	Succinate dehydrogenase/fumarate reductase, flavoprotein subunit	-1	-1	-1	-1	0	0	8	0.676	2.8721	1.85063	3.37943	0.182144	0.910492	8	0.771	3.24112	1.97946	3.92735	0.610733	0.911229
COG2249	297	10	287	R	Putative NADPH-quinone reductase (modulator of drug activity B)	-1	-1	-1	-1	0	0	5	0.906	3.27604	2.46148	3.50527	0.28542	0.910666	4	0.853	2.85333	2.05468	3.13367	0.720099	0.909175
COG1743	123	28	95	L	Adenine-specific DNA methylase, contains a Zn-ribbon domain	-1	-1	-1	-1	0	0	11	0.818	3.85205	3.34572	3.67026	0.600651	0.910681	12	0.685	4.58599	3.89938	4.46977	0.850281	0.91247
COG5305	135	10	125	S	Uncharacterized membrane protein	-1	-1	-1	-1	0	0	3	0.913	4.4345	3.60794	4.47008	0.438601	0.910815	3	0.54	4.36184	3.59601	4.35161	0.824425	0.911039
COG1908	111	43	68	C	Coenzyme F420-reducing hydrogenase, delta subunit	-1	-1	-1	-1	0	0	10	0.682	2.62313	2.028	2.75183	0.377882	0.911092	10	0.775	2.49519	2.11409	2.43042	0.847265	0.910655
COG0310	257	49	208	P	ABC-type Co2+ transport system, permease component	-1	-1	1997	0	0	0	8	0.777	2.90067	2.12626	3.15934	0.387089	0.911098	11	0.673	3.05717	2.44657	3.30116	0.800272	0.94004
COG0576	707	49	658	O	Molecular chaperone GrpE (heat shock protein)	-1	-1	-1	-1	0	0	10	0.771	3.42882	2.89039	3.35769	0.328826	0.911112	9	0.721	2.71362	2.1852	2.80433	0.805269	0.919349
COG1287	158	89	69	O	Asparagine N-glycosylation enzyme, membrane subunit Stt3	-1	-1	-1	-1	0	0	11	0.895	5.88036	4.31277	6.40308	0.445742	0.911156	10	0.84	6.70922	4.93462	7.1407	0.735499	0.899906
COG1468	285	82	203	V	CRISPR/Cas system-associated exonuclease Cas4, RecB family	-1	-1	-1	-1	0	0	20	0.843	4.95518	4.81357	4.21696	0.448819	0.91122	21	0.783	4.79384	4.6716	4.19247	0.874554	0.924527
COG2039	166	17	149	O	Pyrrolidone-carboxylate peptidase (N-terminal pyroglutamyl peptidase)	-1	-1	-1	-1	0	0	6	0.718	2.74903	2.12542	2.88466	0.441104	0.911247	7	0.607	2.94672	2.31386	3.13804	0.78523	0.925078
COG2968	312	31	281	S	Uncharacterized conserved protein YggE, contains kinase-interacting SIMPL domain	-1	-1	-1	-1	0	0	7	0.731	3.05865	2.25964	3.31501	0.42163	0.911292	8	0.618	2.6665	2.15073	2.81109	0.806575	0.930401
COG0419	526	80	446	L	DNA repair exonuclease SbcCD ATPase subunit	-1	-1	-1	-1	0	0	25	0.832	4.98137	3.94112	5.13962	0.474793	0.911471	21	0.759	4.87986	3.86377	5.06648	0.791779	0.91501
COG0270	464	49	415	L	Site-specific DNA-cytosine methylase	-1	-1	-1	-1	0	0	18	0.861	4.36188	3.0914	4.86267	0.379925	0.911771	18	0.799	5.26063	3.80119	5.70165	0.722573	0.903203
COG3287	139	12	127	S	Uncharacterized conserved protein, contains FIST_N domain	-1	-1	-1	-1	0	0	6	0.815	3.42165	2.6802	3.55979	0.451058	0.911838	6	0.722	2.89298	2.2338	3.05607	0.772142	0.914257
COG3415	672	34	638	X	Transposase	-1	-1	-1	-1	0	0	11	0.789	4.59204	3.85586	4.51874	0.258216	0.911861	10	0.725	4.08937	4.08937	3.42014	4.06838	0.836348
COG0006	925	87	838	E	Xaa-Pro aminopeptidase	2	0	3148	0	0	0.63	16	0.762	3.95243	3.11019	4.09826	0.270802	0.9119	15	0.701	4.23808	3.37255	4.46807	0.795771	0.925019
COG2203	591	33	558	T	GAF domain	-1	-1	-1	-1	0	0	15	0.735	10.4524	9.69392	9.36948	0.511269	0.911918	22	0.641	10.7559	10.8588	9.74108	0.905649	0.957609
COG0738	506	11	495	G	Fucose permease	-1	-1	-1	-1	0	0	7	0.971	4.48583	3.80858	4.37317	0.351799	0.911954	6	0.787	3.71131	3.07615	3.42951	0.828859	0.876464
COG0864	253	92	161	K	Metal-responsive transcriptional regulator, contains CopG/Arc/MetJ DNA-binding domain	-1	-1	-1	-1	0	0	12	0.772	3.21365	2.5133	3.34932	0.36096	0.912144	10	0.589	3.24742	2.41286	3.04963	0.743007	0.84105
COG1522	1250	119	1131	K	DNA-binding transcriptional regulator, Lrp family	-1	-1	457	0	0	0	24	0.596	4.06442	3.36772	4.04826	0.285745	0.912306	28	0.673	3.69487	3.38892	3.51807	0.917196	0.934673
COG0652	771	46	725	O	Peptidyl-prolyl cis-trans isomerase (rotamase) - cyclophilin family	-1	-1	-1	-1	0	0	8	0.897	2.81403	1.9756	3.15968	0.232263	0.912444	8	0.729	2.37316	1.59324	2.54918	0.671359	0.872765
COG2105	243	27	216	R	Uncharacterized conserved protein YtfP, gamma-glutamylcyclotransferase (GGCT)/AIG2-like family	-1	-1	1542	0	0	0	13	0.835	4.19275	3.67092	3.98087	0.401843	0.912505	11	0.666	3.41699	3.17741	3.22327	0.929884	0.936595
COG1268	327	42	285	H	Biotin transporter BioY	-1	-1	-1	-1	0	0	10	0.871	3.00261	2.47903	3.0008	0.355574	0.912511	10	0.775	3.08199	2.50992	3.05715	0.814382	0.903161
COG0115	876	59	817	EH	Branched-chain amino acid aminotransferase/4-amino-4-deoxychorismate lyase	-1	-1	-1	-1	0	0	11	0.832	3.07266	1.90006	3.70856	0.230415	0.912666	10	0.698	3.08976	2.01849	3.57065	0.653285	0.904463
COG1661	176	54	122	R	Predicted DNA-binding protein with PD1-like DNA-binding motif	-1	-1	-1	-1	0	0	13	0.832	3.42623	2.96449	3.29241	0.416819	0.913088	12	0.752	3.39177	2.85461	3.3117	0.841627	0.90901
COG4870	127	19	108	O	Cysteine protease, C1A family	-1	-1	-1	-1	0	0	12	0.819	5.21865	4.67494	4.86268	0.616428	0.913802	12	0.606	5.29153	4.70945	4.92707	0.889998	0.910561
COG1567	60	14	46	V	CRISPR/Cas system CSM-associated protein Csm4, group 5 of RAMP superfamily	-1	-1	-1	-1	0	0	6	0.555	3.75175	3.47489	3.38259	0.518915	0.913903	7	0.723	3.99185	3.79922	3.5582	0.891365	0.921554
COG1529	546	26	520	C	CO or xanthine dehydrogenase, Mo-binding subunit	-1	-1	2941	0	0	0	11	0.971	3.22464	2.4893	3.40487	0.296576	0.913928	10	0.819	3.43816	2.62435	3.68475	0.7633	0.917511
COG1108	655	57	598	P	ABC-type Mn2+/Zn2+ transport system, permease component	-1	-1	-1	-1	0	0	12	0.823	3.17807	2.79134	3.01772	0.332195	0.91393	14	0.74	2.91709	2.65199	2.70042	0.909125	0.917425
COG3189	201	21	180	S	Uncharacterized conserved protein YeaO, DUF488 family	-1	-1	-1	-1	0	0	12	0.674	2.46159	1.94238	2.55766	0.517808	0.914053	15	0.717	2.5017	2.08365	2.56367	0.832894	0.928833
COG3958	276	32	244	G	Transketolase, C-terminal subunit	-1	-1	-1	-1	0	0	8	0.723	1.92472	1.471	2.04795	0.354052	0.914146	7	0.891	2.15756	1.69394	2.23359	0.785116	0.910177
COG0451	1973	101	1872	M	Nucleoside-diphosphate-sugar epimerase	-1	-1	-1	-1	0	0	44	0.803	4.36235	3.08556	4.89206	0.384214	0.914372	43	0.749	4.05734	2.94066	4.60521	0.724774	0.929903
COG3440	154	11	143	V	Predicted restriction endonuclease	-1	-1	-1	-1	0	0	5	0.774	4.39449	3.53588	4.50059	0.375499	0.91438	5	0.653	4.09547	3.14778	4.34033	0.7686	0.914194
COG2807	271	13	258	P	Cyanate permease	-1	-1	-1	-1	0	0	8	0.831	3.8248	3.70015	3.29596	0.602375	0.914572	8	0.625	4.03249	3.77386	3.40884	0.845342	0.890602
COG2391	416	46	370	R	Uncharacterized membrane protein YedE/YeeE, contains two sulfur transport domains	-1	-1	-1	-1	0	0	9	0.949	4.41904	3.81939	4.26441	0.226654	0.914656	10	0.776	4.7845	4.07659	4.72452	0.852041	0.919752
COG0265	1044	43	1001	O	Periplasmic serine protease, S1-C subfamily, contain C-terminal PDZ domain	-1	-1	-1	-1	0	0	11	0.894	5.11133	4.58078	4.77006	0.347572	0.914717	13	0.701	6.54906	6.05921	6.04178	0.922542	0.923872
COG0514	532	18	514	L	Superfamily II DNA helicase RecQ	-1	-1	352	0	0	0	5	0.838	3.6512	3.27139	3.4085	0.39688	0.914752	6	0.836	4.28306	4.10487	3.87001	0.903561	0.930979
COG1342	113	36	77	R	Predicted DNA-binding protein, UPF0251 family	-1	-1	-1	-1	0	0	4	0.608	2.69262	2.6401	2.28609	0.430278	0.914757	5	0.779	3.06585	2.96587	2.59214	0.845489	0.90644
COG1373	395	42	353	R	Predicted ATPase, AAA+ superfamily	-1	-1	-1	-1	0	0	23	0.874	4.47213	3.68844	4.49379	0.379942	0.914802	20	0.772	4.16446	3.45869	4.15385	0.830527	0.91399
COG0663	551	50	501	R	Carbonic anhydrase or acetyltransferase, isoleucine patch superfamily	-1	-1	-1	-1	0	0	8	0.761	2.51403	1.89367	2.70642	0.286445	0.914887	12	0.698	2.10232	1.70998	2.2534	0.81338	0.942621
COG1396	1822	10	1812	K	Transcriptional regulator, contains XRE-family HTH domain	-1	-1	2004	0	0	0	8	0.881	6.50293	5.99273	5.9065	0.458499	0.914912	7	0.468	4.90728	4.4675	4.74119	0.910382	0.938268
COG0031	820	70	750	E	Cysteine synthase	-1	-1	-1	-1	0	0	14	0.739	2.70022	2.47582	2.46544	0.322226	0.914974	13	0.721	3.06779	2.92098	2.79221	0.910171	0.931157
COG0421	433	46	387	E	Spermidine synthase	-1	-1	2618	0	0	0	12	0.768	3.84057	2.87156	4.15724	0.332258	0.915074	12	0.685	3.96914	2.89406	4.39949	0.729139	0.918782
COG1645	82	70	12	R	Uncharacterized Zn-finger containing protein, UPF0148 family	-1	-1	-1	-1	0	0	5	0.7	4.75148	3.43125	5.26485	0.433783	0.915094	4	0.682	5.67109	3.28078	6.08851	0.57851	0.826057
COG0855	472	23	449	P	Polyphosphate kinase	-1	-1	-1	-1	0	0	5	0.75	2.45204	2.04912	2.43881	0.304465	0.915143	5	0.444	2.99812	2.56543	2.96719	0.855681	0.922681
COG0156	694	30	664	H	7-keto-8-aminopelargonate synthetase or related enzyme	-1	-1	-1	-1	0	0	6	0.935	2.47291	1.72394	2.80281	0.219665	0.915267	6	0.693	2.44278	1.72695	2.71146	0.706961	0.908475
COG3411	348	22	326	C	(2Fe-2S) ferredoxin	-1	-1	-1	-1	0	0	8	0.899	3.41262	3.11558	3.13158	0.313949	0.915304	7	0.902	3.1275	2.80403	2.95522	0.896573	0.920743
COG1208	685	103	582	JM	NDP-sugar pyrophosphorylase, includes eIF-2Bgamma, eIF-2Bepsilon, and LPS biosynthesis proteins	-1	-1	-1	-1	0	0	18	0.866	3.89916	2.79389	4.34404	0.337493	0.915318	22	0.698	4.91411	3.40183	5.58704	0.692257	0.914597
COG1877	231	22	209	G	Trehalose-6-phosphatase	-1	-1	-1	-1	0	0	8	0.859	3.53365	3.47705	2.99252	0.45696	0.915424	8	0.813	3.69901	3.69901	3.87914	2.97064	0.80309
COG3290	352	28	324	T	Sensor histidine kinase regulating citrate/malate metabolism	-1	-1	-1	-1	0	0	14	0.791	7.01667	6.36243	6.48418	0.524019	0.915435	13	0.696	7.05772	6.30169	6.71286	0.892879	0.922008
COG2373	335	27	308	R	Uncharacterized conserved protein YfaS, alpha-2-macroglobulin family	-1	-1	-1	-1	0	0	16	0.877	6.79854	7.05095	5.39715	0.540163	0.915499	14	0.638	7.75921	8.09767	5.74879	0.740899	0.89226
COG4012	32	16	16	S	Uncharacterized protein, DUF1786 family	-1	-1	-1	-1	0	0	5	0.69	2.01846	1.75856	1.94003	0.638498	0.916191	5	0.886	2.50518	2.12874	2.3889	0.849738	0.901661
COG2212	279	44	235	P	Multisubunit Na+/H+ antiporter, MnhF subunit	-1	-1	-1	-1	0	0	9	0.908	2.89436	2.46618	2.84007	0.305043	0.916653	9	0.684	2.95538	2.5683	2.87852	0.869025	0.921509
COG5496	122	19	103	R	Predicted thioesterase	-1	-1	-1	-1	0	0	7	0.744	2.55298	2.02946	2.65145	0.55876	0.916754	10	0.651	2.02764	1.63386	2.11094	0.805792	0.923438
COG1957	317	16	301	F	Inosine-uridine nucleoside N-ribohydrolase	-1	-1	-1	-1	0	0	6	0.948	3.10212	2.5104	3.17747	0.374815	0.916772	7	0.894	3.02115	2.51049	3.04679	0.830974	0.919731
COG1320	307	42	265	P	Multisubunit Na+/H+ antiporter, MnhG subunit	-1	-1	-1	-1	0	0	9	0.769	2.99839	2.36788	3.13131	0.285242	0.917021	9	0.434	3.53634	2.8583	3.66688	0.808265	0.92259
COG0534	867	64	803	V	Na+-driven multidrug efflux pump	-1	-1	-1	-1	0	0	17	0.832	3.66234	2.78734	3.93025	0.320857	0.917117	16	0.652	3.67038	2.65672	3.95633	0.723827	0.900868
COG1105	298	11	287	G	Fructose-1-phosphate kinase or kinase (PfkB)	-1	-1	-1	-1	0	0	5	0.95	2.89725	2.59034	2.72398	0.492954	0.917131	4	0.848	2.64724	2.45891	2.34657	0.886422	0.90764
COG2340	385	22	363	S	Uncharacterized conserved protein YkwD, contains CAP (CSP/antigen 5/PR1) domain	-1	-1	-1	-1	0	0	9	0.676	4.28036	3.69276	4.15897	0.465215	0.91718	8	0.635	4.81838	4.21616	4.49197	0.875014	0.903635
COG4454	157	12	145	R	Uncharacterized copper-binding protein, cupredoxin-like subfamily	-1	-1	-1	-1	0	0	8	0.801	4.09234	3.39729	4.11073	0.473058	0.917326	8	0.579	4.32154	3.68758	4.28641	0.853301	0.922586
COG0390	199	13	186	P	ABC-type iron transport system FetAB, permease component	-1	-1	-1	-1	0	0	5	0.988	2.74857	2.5202	2.52307	0.360002	0.917434	5	0.858	2.75781	2.48122	2.56108	0.899706	0.914186
COG0604	1356	39	1317	CR	NADPH:quinone reductase or related Zn-dependent oxidoreductase	-1	-1	-1	-1	0	0	13	0.796	3.14744	2.54543	3.23012	0.305908	0.9175	13	0.746	2.99297	2.4733	3.19594	0.826369	0.947093
COG2410	41	29	12	R	Predicted nuclease (RNAse H fold)	-1	-1	-1	-1	0	0	6	0.533	3.17269	2.39024	3.43235	0.576116	0.917611	4	0.597	3.64726	2.71658	3.77704	0.744827	0.890206
COG4930	66	12	54	O	Predicted ATP-dependent Lon-type protease	-1	-1	3693	0	0	0	4	0.97	2.14323	1.95827	1.9753	0.498568	0.91767	4	0.946	2.71502	2.57498	2.39673	0.882767	0.915595
COG2146	595	43	552	PQ	Ferredoxin subunit of nitrite reductase or a ring-hydroxylating dioxygenase	-1	-1	-1	-1	0	0	15	0.759	4.24454	3.26171	4.52863	0.267462	0.917689	14	0.607	4.57656	3.30378	5.21072	0.72189	0.930228
COG2405	108	28	80	R	Predicted nucleic acid-binding protein, contains PIN domain	-1	-1	-1	-1	0	0	12	0.649	3.3957	3.14312	3.09003	0.560636	0.917802	12	0.607	3.1551	3.04484	2.84647	0.902181	0.933616
COG3808	310	28	282	C	Na+ or H+-translocating membrane pyrophosphatase	-1	-1	-1	-1	0	0	8	0.745	1.81875	1.38996	1.94903	0.2964	0.917937	7	0.894	2.87131	2.24256	3.00948	0.781025	0.914573
COG0399	854	53	801	M	dTDP-4-amino-4,6-dideoxygalactose transaminase	-1	-1	-1	-1	0	0	16	0.759	2.85713	2.15706	3.08859	0.353879	0.917991	16	0.63	2.74957	2.22869	2.96047	0.810559	0.943631
COG2253	158	19	139	V	Predicted nucleotidyltransferase component of viral defense system	-1	-1	-1	-1	0	0	9	0.824	4.41491	3.44541	4.66228	0.350519	0.918217	10	0.736	5.14742	4.06541	5.22841	0.789797	0.902765
COG2112	53	36	17	T	Predicted Ser/Thr protein kinase	-1	-1	-1	-1	0	0	5	0.768	3.26408	2.79593	3.1989	0.481041	0.918302	4	0.703	3.4547	2.89852	3.43969	0.839008	0.917332
COG2095	435	56	379	E	Small neutral amino acid transporter SnatA, MarC family	-1	-1	-1	-1	0	0	10	0.63	2.78327	2.19989	2.91215	0.315421	0.918351	12	0.765	3.01137	2.44472	3.22925	0.811831	0.942091
COG0542	935	11	924	O	ATP-dependent Clp protease ATP-binding subunit ClpA	-1	-1	-1	-1	0	0	5	0.934	2.70276	2.77502	2.19038	0.489333	0.918581	5	0.838	5.498	7.80603	2.86485	0.52107	0.970431
COG2033	152	43	109	C	Desulfoferrodoxin, superoxide reductase-like (SORL) domain	-1	-1	-1	-1	0	0	18	0.748	2.74313	2.35253	2.68803	0.487965	0.918758	17	0.596	2.40519	2.03634	2.48037	0.846646	0.938951
COG3118	955	56	899	O	Negative regulator of GroEL, contains thioredoxin-like and TPR-like domains	-1	-1	3673	0	0	0	19	0.72	3.92775	3.51172	3.70589	0.472611	0.918798	24	0.628	4.74025	3.65262	4.04004	0.770554	0.81142
COG0425	475	58	417	O	TusA-related sulfurtransferase	-1	-1	-1	-1	0	0	17	0.681	3.23585	2.47008	3.47662	0.303926	0.918876	15	0.731	2.61623	1.96159	2.85843	0.749778	0.921177
COG1292	308	18	290	M	Choline-glycine betaine transporter	-1	-1	-1	-1	0	0	5	0.866	2.65304	2.22401	2.65184	0.329905	0.91892	5	0.668	3.58062	3.08692	3.47235	0.862118	0.91594
COG1178	418	36	382	P	ABC-type Fe3+ transport system, permease component	-1	-1	-1	-1	0	0	9	0.751	3.55821	3.11069	3.42883	0.308508	0.918935	9	0.702	3.99045	3.5207	3.82943	0.88228	0.920964
COG0834	1018	37	981	ET	ABC-type amino acid transport/signal transduction system, periplasmic component/domain	-1	-1	-1	-1	0	0	15	0.879	4.32862	3.7416	4.21485	0.405189	0.91905	14	0.821	4.03408	3.64282	3.914	0.903013	0.936623
COG1518	384	66	318	V	CRISPR/Cas system-associated endonuclease Cas1	-1	-1	-1	-1	0	0	17	0.799	3.86504	3.38775	3.717	0.467778	0.919104	21	0.704	5.47766	5.02995	5.17055	0.918267	0.931101
COG2131	276	28	248	F	Deoxycytidylate deaminase	-1	-1	-1	-1	0	0	8	0.864	2.4267	1.80585	2.65493	0.315654	0.919105	9	0.64	2.47031	1.87705	2.70896	0.759844	0.928226
COG3381	176	22	154	O	Cytoplasmic chaperone TorD involved in molybdoenzyme TorA maturation	-1	-1	-1	-1	0	0	8	0.76	3.85046	3.53555	3.54251	0.392695	0.919119	7	0.723	3.39738	3.12733	3.12745	0.920512	0.92053
COG2427	58	29	29	S	Uncharacterized conserved protein YjgD, DUF1641 family	-1	-1	-1	-1	0	0	9	0.723	3.5532	3.20117	3.33104	0.511536	0.9192	9	0.623	3.2246	2.91233	3.05606	0.903159	0.925445
COG1451	444	37	407	R	Predicted metal-dependent hydrolase	-1	-1	-1	-1	0	0	16	0.883	4.42921	4.09533	4.05013	0.508786	0.919517	18	0.739	4.7703	4.56684	4.61245	0.957348	0.962129
COG1349	614	15	599	KG	DNA-binding transcriptional regulator of sugar metabolism, DeoR/GlpR family	-1	-1	-1	-1	0	0	8	0.64	3.83726	3.99398	3.0634	0.491416	0.919584	7	0.711	3.88242	4.25792	2.59912	0.66946	0.88309
COG1945	107	59	48	E	Pyruvoyl-dependent arginine decarboxylase (PvlArgDC)	-1	-1	-1	-1	0	0	7	0.754	2.65561	2.55301	2.33261	0.346536	0.919868	8	0.786	2.4009	2.27955	2.0466	0.852433	0.900945
COG1198	622	16	606	L	Primosomal protein N' (replication factor Y) - superfamily II helicase	-1	-1	-1	-1	0	0	8	0.68	4.9817	5.3475	3.81833	0.33966	0.919949	7	0.944	7.95862	8.99683	4.45172	0.559358	0.844905
COG1408	454	19	435	R	Predicted phosphohydrolase, MPP superfamily	-1	-1	-1	-1	0	0	9	0.861	5.42434	5.58902	4.39253	0.404347	0.92007	9	0.735	6.17255	6.96216	4.45287	0.7214	0.924662
COG1401	135	23	112	V	5-methylcytosine-specific restriction endonuclease McrBC, GTP-binding regulatory subunit McrB	-1	-1	2635	0	0	0	10	0.827	5.9913	5.08538	5.9435	0.490407	0.920409	11	0.749	9.05625	7.63777	8.99287	0.84337	0.918186
COG1961	769	27	742	L	Site-specific DNA recombinase related to the DNA invertase Pin	-1	-1	-1	-1	0	0	14	0.784	4.44056	3.69011	4.48671	0.41152	0.920698	11	0.712	5.08037	4.45638	4.94179	0.877177	0.92495
COG1416	168	20	148	P	Intracellular sulfur oxidation protein, DsrE/DsrF family	-1	-1	-1	-1	0	0	7	0.577	3.0922	2.18029	3.51464	0.420206	0.920853	7	0.553	3.26618	2.44669	3.57883	0.749096	0.92241
COG3428	264	36	228	S	Uncharacterized membrane protein YdbT, contains bPH2 (bacterial pleckstrin homology) domain	-1	-1	-1	-1	0	0	8	0.86	4.36311	3.52451	4.51278	0.386002	0.92105	8	0.629	4.57797	3.87071	4.48435	0.84551	0.91253
COG1074	539	25	514	L	ATP-dependent exoDNAse (exonuclease V) beta subunit (contains helicase and exonuclease domains)	-1	-1	-1	-1	0	0	7	0.836	4.8591	4.05183	4.89915	0.2982	0.921053	6	0.637	5.54127	4.69717	5.32779	0.847671	0.904573
COG0123	496	65	431	BQ	Acetoin utilization deacetylase AcuC or a related deacetylase	-1	-1	-1	-1	0	0	16	0.794	3.15407	2.53759	3.27257	0.353779	0.921058	15	0.724	3.41419	2.84545	3.46192	0.833419	0.9237
COG1082	1115	67	1048	G	Sugar phosphate isomerase/epimerase	-1	-1	-1	-1	0	0	26	0.745	5.08672	4.1184	5.25269	0.354182	0.921132	24	0.703	5.14795	4.19233	5.43471	0.814369	0.935036
COG0846	520	40	480	O	NAD-dependent protein deacetylase, SIR2 family	-1	-1	-1	-1	0	0	11	0.863	3.20857	2.28146	3.62976	0.362764	0.921159	11	0.604	2.95763	2.12642	3.41743	0.71896	0.937213
COG0249	631	40	591	L	DNA mismatch repair ATPase MutS	-1	-1	-1	-1	0	0	6	0.863	3.24279	2.70284	3.27268	0.265779	0.921356	6	0.626	4.42253	3.77587	4.32434	0.853779	0.915788
COG2201	483	41	442	NT	Chemotaxis response regulator CheB, contains REC and protein-glutamate methylesterase domains	-1	-1	-1	-1	0	0	11	0.735	2.83409	2.4914	2.73147	0.357632	0.921436	12	0.721	2.5087	2.09059	2.47966	0.833335	0.910879
COG1011	861	66	795	H	FMN phosphatase YigB, HAD superfamily	-1	-1	-1	-1	0	0	21	0.744	4.77048	3.94252	4.84899	0.338936	0.921449	24	0.726	4.40836	3.84376	4.4937	0.871926	0.945644
COG2084	660	41	619	I	3-hydroxyisobutyrate dehydrogenase or related beta-hydroxyacid dehydrogenase	-1	-1	-1	-1	0	0	12	0.897	3.51002	3.60507	2.86465	0.399546	0.921607	11	0.727	3.04548	3.19771	2.514	0.825484	0.937734
COG0225	559	42	517	O	Peptide methionine sulfoxide reductase MsrA	-1	-1	-1	-1	0	0	13	0.776	2.21381	1.44392	2.63719	0.340978	0.92174	13	0.743	2.34195	1.65305	2.65112	0.705844	0.91893
COG2080	566	32	534	C	Aerobic-type carbon monoxide dehydrogenase, small subunit, CoxS/CutS family	-1	-1	-1	-1	0	0	9	0.664	2.86467	2.84162	2.43956	0.308751	0.921778	10	0.804	2.82515	2.86235	2.23807	0.792194	0.90268
COG0665	1031	47	984	E	Glycine/D-amino acid oxidase (deaminating)	-1	-1	-1	-1	0	0	15	0.765	4.55671	3.83717	4.56674	0.282575	0.922146	14	0.701	4.94363	4.05608	5.03319	0.820465	0.919291
COG3585	238	22	216	H	Molybdopterin-binding protein	-1	-1	-1	-1	0	0	12	0.807	2.66647	2.16695	2.75398	0.391164	0.922742	11	0.763	2.87923	2.11354	2.84558	0.734064	0.861188
COG0490	194	20	174	P	K+/H+ antiporter YhaU, regulatory subunit KhtT	-1	-1	-1	-1	0	0	6	0.815	3.6879	3.23354	3.57263	0.291466	0.922769	6	0.634	3.47822	2.97897	3.42531	0.856462	0.920625
COG5423	57	22	35	S	Predicted metal-binding protein	-1	-1	-1	-1	0	0	6	0.74	3.22312	2.79114	3.15774	0.516391	0.922846	6	0.58	2.95367	2.65091	2.84964	0.897494	0.931137
COG4122	606	38	568	R	Predicted O-methyltransferase YrrM	-1	-1	-1	-1	0	0	11	0.925	5.0342	4.57511	4.71717	0.339508	0.922914	12	0.78	4.14125	3.69763	3.99603	0.892879	0.928906
COG0674	241	70	171	C	Pyruvate:ferredoxin oxidoreductase or related 2-oxoacid:ferredoxin oxidoreductase, alpha subunit	-1	-1	-1	-1	0	0	13	0.737	2.69636	2.54293	2.43681	0.430683	0.923418	13	0.706	2.65125	2.41838	2.46356	0.912166	0.920687
COG0591	730	75	655	E	Na+/proline symporter	-1	-1	-1	-1	0	0	23	0.961	4.17954	3.49567	4.22426	0.273021	0.923539	23	0.821	5.6129	4.66329	5.67948	0.830818	0.92134
COG0569	737	76	661	P	Trk K+ transport system, NAD-binding component	-1	-1	2379	0	0	0	19	0.845	4.00072	3.04408	4.3462	0.288249	0.92362	19	0.726	3.76555	2.99179	4.04481	0.794515	0.934339
COG4095	103	12	91	S	Uncharacterized conserved protein, contains PQ loop repeat	-1	-1	-1	-1	0	0	7	0.8	2.45429	2.33689	2.19731	0.532863	0.92373	7	0.517	2.21159	2.15914	1.94104	0.877667	0.926975
COG0077	386	67	319	E	Prephenate dehydratase	-1	-1	675	0	0	0	13	0.778	2.69225	2.17959	2.79468	0.35025	0.923814	11	0.544	3.33531	2.79444	3.35849	0.837836	0.922393
COG1120	760	90	670	PH	ABC-type cobalamin/Fe3+-siderophores transport system, ATPase component	-1	-1	-1	-1	0	0	31	0.848	3.23459	2.98582	2.99091	0.461745	0.923877	35	0.638	3.03414	2.65838	2.98394	0.876158	0.929807
COG1775	122	11	111	Q	Benzoyl-CoA reductase/2-hydroxyglutaryl-CoA dehydratase subunit, BcrC/BadD/HgdB	-1	-1	-1	-1	0	0	5	0.706	2.56218	1.58529	3.14959	0.351626	0.923995	5	0.88	2.46162	1.43486	3.03715	0.582891	0.908346
COG0526	1637	83	1554	O	Thiol-disulfide isomerase or thioredoxin	4	0	-1	-1	0	0	32	0.696	6.68131	6.06486	6.28246	0.394999	0.924019	32	0.62	7.34034	6.44783	6.92009	0.87841	0.910579
COG1846	2460	111	2349	K	DNA-binding transcriptional regulator, MarR family	-1	-1	3094	0	0	0	72	0.764	6.37117	6.63689	5.1427	0.496027	0.924446	74	0.652	4.98538	5.51831	4.10495	0.823397	0.965147
COG1898	558	44	514	M	dTDP-4-dehydrorhamnose 3,5-epimerase or related enzyme	-1	-1	-1	-1	0	0	12	0.855	3.06068	2.83726	2.82344	0.314654	0.924746	12	0.732	3.32682	2.80756	3.42442	0.843916	0.936627
COG1716	712	25	687	T	Forkhead associated (FHA) domain, binds pSer, pThr, pTyr	-1	-1	-1	-1	0	0	10	0.646	6.23727	5.94999	5.58582	0.375716	0.924749	10	0.498	6.77136	6.63481	6.24109	0.921688	0.950761
COG0609	836	90	746	P	ABC-type Fe3+-siderophore transport system, permease component	-1	-1	1380	0	0	0	29	0.873	3.05863	2.67987	2.97756	0.390781	0.924831	28	0.799	3.33483	3.06177	3.2337	0.91812	0.943897
COG1331	404	52	352	R	Uncharacterized conserved protein YyaL, SSP411 family, contains thoiredoxin and six-hairpin glycosidase-like domains	-1	-1	-1	-1	0	0	14	0.796	3.62564	2.57005	4.13795	0.351916	0.925078	16	0.712	4.22957	2.57992	5.31729	0.609972	0.93357
COG0515	1378	34	1344	T	Serine/threonine protein kinase	-1	-1	-1	-1	0	0	18	0.745	6.34087	6.96671	4.76628	0.572015	0.925188	22	0.662	8.3492	10.41	6.01173	0.720037	0.983434
COG3837	199	23	176	S	Uncharacterized conserved protein, cupin superfamily	-1	-1	-1	-1	0	0	7	0.826	3.97925	3.72572	3.63877	0.3537	0.925362	7	0.631	3.7211	3.39457	3.41255	0.912249	0.914665
COG3431	107	25	82	S	Uncharacterized membrane protein, DUF373 family	-1	-1	-1	-1	0	0	8	0.887	3.91711	3.56226	3.6881	0.373205	0.925474	9	0.615	5.07917	4.87852	4.39742	0.865776	0.913136
COG0385	381	24	357	R	Predicted Na+-dependent transporter	-1	-1	-1	-1	0	0	11	0.94	3.54019	3.07415	3.47947	0.34057	0.925604	11	0.678	4.32875	3.89388	4.13726	0.899539	0.927651
COG0406	976	23	953	G	Broad specificity phosphatase PhoE	-1	-1	-1	-1	0	0	10	0.873	4.6353	4.46329	4.12032	0.42286	0.925898	7	0.675	3.93252	3.78609	3.39125	0.862362	0.912564
COG1143	716	97	619	C	Formate hydrogenlyase subunit 6/NADH:ubiquinone oxidoreductase 23 kD subunit (chain I)	-1	-1	2791	0	0	0	21	0.566	4.63042	4.14619	4.4289	0.241452	0.925951	22	0.595	4.92332	4.41544	4.80815	0.896842	0.936724
COG4983	30	11	19	S	Uncharacterized protein, contains Primase-polymerase (Primpol) domain	-1	-1	-1	-1	0	0	4	0.463	3.04747	2.56818	3.07558	0.767174	0.925975	5	0.595	2.64284	2.28861	2.7765	0.865966	0.958269
COG1902	716	40	676	C	2,4-dienoyl-CoA reductase or related NADH-dependent reductase, Old Yellow Enzyme (OYE) family	-1	-1	-1	-1	0	0	12	0.715	3.33303	2.74368	3.42924	0.386795	0.926021	12	0.598	3.41475	2.83257	3.45783	0.829511	0.921064
COG0251	1040	48	992	V	Enamine deaminase RidA, house cleaning of reactive enamine intermediates, YjgF/YER057c/UK114 family	-1	-1	-1	-1	0	0	12	0.648	2.89399	1.91416	3.44565	0.311884	0.926024	10	0.745	2.67012	1.79365	3.03383	0.671748	0.903981
COG1134	408	14	394	GM	ABC-type polysaccharide/polyol phosphate transport system, ATPase component	-1	-1	-1	-1	0	0	7	0.761	2.95125	2.23878	3.22804	0.415979	0.926189	7	0.735	3.41548	2.67711	3.74804	0.783817	0.940593
COG3794	261	57	204	C	Plastocyanin	-1	-1	-1	-1	0	0	15	0.621	4.30064	3.56915	4.39796	0.393277	0.926271	15	0.56	3.89239	3.89239	3.18667	3.9353	0.818692
COG0524	1208	95	1113	G	Sugar or nucleoside kinase, ribokinase family	-1	-1	3674	0	0	0	27	0.78	4.00019	3.38997	4.02113	0.376935	0.926343	25	0.725	3.48385	2.93367	3.69084	0.842077	0.950746
COG0826	423	32	391	O	Collagenase-like protease, PrtC family	-1	-1	-1	-1	0	0	7	0.78	3.36155	2.72877	3.49925	0.295529	0.926361	5	0.852	4.30506	3.66653	4.34498	0.85168	0.930476
COG1079	328	34	294	R	ABC-type uncharacterized transport system, permease component	-1	-1	-1	-1	0	0	8	0.829	2.65276	2.5348	2.38047	0.352667	0.926443	8	0.814	3.34495	3.11454	2.95555	0.883585	0.907351
COG1112	255	20	235	L	Superfamily I DNA and/or RNA helicase	-1	-1	2540	0	0	0	12	0.764	5.3746	4.19674	5.76307	0.401318	0.926564	12	0.865	7.08161	6.03516	7.56282	0.85223	0.96009
COG0299	602	40	562	F	Folate-dependent phosphoribosylglycinamide formyltransferase PurN	-1	-1	-1	-1	0	0	9	0.82	2.61659	2.1401	2.70936	0.287566	0.926677	9	0.83	2.34809	1.9123	2.3112	0.814404	0.899345
COG2026	329	46	283	V	mRNA-degrading endonuclease RelE, toxin component of the RelBE toxin-antitoxin system	-1	-1	-1	-1	0	0	17	0.721	3.62525	3.44324	3.27567	0.478571	0.926683	16	0.603	2.75746	2.64072	2.58121	0.936081	0.946873
COG4891	48	11	37	S	Uncharacterized protein	-1	-1	-1	-1	0	0	6	0.477	2.06812	1.60953	2.22366	0.694974	0.926731	4	0.544	1.9381	1.53281	2.0975	0.790881	0.936563
COG0138	608	25	583	F	AICAR transformylase/IMP cyclohydrolase PurH	-1	-1	-1	-1	0	0	6	0.76	2.03521	1.89863	1.87379	0.293982	0.926788	8	0.593	2.44805	2.33657	2.0922	0.854639	0.90455
COG2423	295	54	241	E	Ornithine cyclodeaminase/archaeal alanine dehydrogenase, mu-crystallin family	-1	-1	-1	-1	0	0	12	0.86	2.63683	1.99239	2.89533	0.373289	0.926818	11	0.76	2.22939	1.70243	2.4432	0.763632	0.92977
COG0038	321	13	308	P	H+/Cl- antiporter ClcA	-1	-1	-1	-1	0	0	9	0.734	3.84974	3.48037	3.65596	0.49471	0.926859	9	0.72	4.62612	4.31322	4.30472	0.930525	0.931443
COG0581	582	67	515	P	ABC-type phosphate transport system, permease component	-1	-1	-1	-1	0	0	12	0.808	3.46606	2.89821	3.52714	0.327483	0.926895	14	0.771	4.24738	3.80294	4.14843	0.895361	0.936032
COG2442	202	14	188	S	Uncharacterized conserved protein, DUF433 family	-1	-1	-1	-1	0	0	9	0.739	3.36988	3.22517	3.02209	0.496504	0.926925	9	0.55	2.54372	2.33473	2.37759	0.917842	0.926266
COG0412	535	14	521	Q	Dienelactone hydrolase	-1	-1	-1	-1	0	0	7	0.7	4.43828	4.09824	4.13362	0.400274	0.92737	7	0.606	3.9916	3.81039	3.62336	0.907748	0.931175
COG0612	907	11	896	R	Predicted Zn-dependent peptidase	-1	-1	-1	-1	0	0	5	0.648	4.24934	4.02085	3.8607	0.453386	0.927386	6	0.48	4.26024	4.41921	3.65558	0.858069	0.947692
COG3959	283	34	249	G	Transketolase, N-terminal subunit	-1	-1	-1	-1	0	0	6	0.878	2.2245	1.94182	2.18528	0.372256	0.927646	6	0.663	1.55044	1.32455	1.48894	0.854304	0.90732
COG0715	862	56	806	P	ABC-type nitrate/sulfonate/bicarbonate transport system, periplasmic component	-1	-1	-1	-1	0	0	18	0.729	4.53237	4.10519	4.30582	0.387013	0.927882	21	0.611	4.455	4.21396	4.36961	0.945894	0.963363
COG0586	718	51	667	S	Uncharacterized membrane protein DedA, SNARE-associated domain	-1	-1	-1	-1	0	0	12	0.749	4.26656	4.14005	3.77838	0.355041	0.927964	17	0.765	4.09346	3.84143	3.70248	0.904487	0.921458
COG0784	620	41	579	T	CheY chemotaxis protein or a CheY-like REC (receiver) domain	-1	-1	-1	-1	0	0	18	0.782	5.81655	5.58034	5.21584	0.502998	0.928057	21	0.573	5.22054	4.93973	4.94959	0.94621	0.947154
COG1203	293	50	243	V	CRISPR/Cas system-associated endonuclease/helicase Cas3	-1	-1	-1	-1	0	0	22	0.9	5.70013	5.22473	5.36131	0.584385	0.928579	20	0.836	7.39544	6.81594	6.83251	0.921641	0.922761
COG4637	223	23	200	R	Predicted ATPase	-1	-1	-1	-1	0	0	14	0.844	5.43291	5.44129	4.64891	0.588081	0.928619	14	0.699	5.49693	5.60765	4.71998	0.858658	0.9394
COG2453	195	34	161	T	Protein-tyrosine phosphatase	-1	-1	-1	-1	0	0	10	0.883	4.80927	3.98601	4.94804	0.40845	0.928836	12	0.752	5.6645	4.46815	6.14341	0.788799	0.936673
COG1213	121	19	102	I	Choline kinase	-1	-1	3341	0	0	0	10	0.831	3.26882	2.98517	3.08765	0.584684	0.928901	10	0.733	3.13695	2.92833	2.86911	0.914618	0.924057
COG2132	444	21	423	DPM	Multicopper oxidase with three cupredoxin domains (includes cell division protein FtsP and spore coat protein CotA)	-1	-1	-1	-1	0	0	9	0.941	4.40631	3.99682	4.19049	0.375022	0.929042	9	0.76	4.24584	3.87642	3.91186	0.912992	0.917166
COG4720	97	16	81	S	Uncharacterized membrane protein	-1	-1	-1	-1	0	0	6	0.605	3.0258	2.6579	2.96442	0.559966	0.929063	5	0.611	2.39971	2.00381	2.4006	0.835024	0.917699
COG1227	124	11	113	CP	Inorganic pyrophosphatase/exopolyphosphatase	-1	-1	-1	-1	0	0	7	0.774	1.92561	1.41237	2.16655	0.460562	0.929293	6	0.814	2.32706	1.62426	2.61879	0.697987	0.911676
COG0673	1945	64	1881	R	Predicted dehydrogenase	-1	-1	2134	0	0	0	23	0.81	4.56175	3.69467	4.78565	0.330869	0.929502	22	0.69	4.69635	3.88453	4.89222	0.827138	0.934422
COG1926	210	31	179	R	Predicted phosphoribosyltransferase	-1	-1	-1	-1	0	0	11	0.871	2.26061	2.08154	2.1213	0.510095	0.92958	10	0.732	2.0337	1.88564	1.87028	0.919644	0.923422
COG1045	588	28	560	E	Serine acetyltransferase	-1	-1	-1	-1	0	0	8	0.859	3.2094	2.84576	3.12205	0.26081	0.929739	7	0.882	4.04631	3.71032	3.81295	0.916965	0.929646
COG4826	118	24	94	O	Serine protease inhibitor	-1	-1	-1	-1	0	0	7	0.711	2.91217	2.26057	3.15522	0.426996	0.929855	7	0.633	2.82146	2.09949	3.0743	0.744113	0.916862
COG0365	790	73	717	I	Acyl-coenzyme A synthetase/AMP-(fatty) acid ligase	-1	-1	3829	0	0	0	15	0.866	2.29329	1.68659	2.57837	0.267474	0.929879	15	0.847	2.11169	1.53922	2.41982	0.728907	0.937414
COG1296	327	21	306	E	Predicted branched-chain amino acid permease (azaleucine resistance)	-1	-1	-1	-1	0	0	6	0.908	3.08286	2.56509	3.16838	0.360111	0.929894	6	0.507	3.63777	3.0276	3.7663	0.832268	0.933799
COG1403	878	40	838	V	5-methylcytosine-specific restriction endonuclease McrA	-1	-1	-1	-1	0	0	31	0.742	7.19973	6.88944	6.50425	0.399489	0.930153	30	0.655	7.63202	8.23661	6.44414	0.844356	0.961787
COG3608	279	29	250	R	Predicted deacylase	-1	-1	-1	-1	0	0	7	0.746	3.9703	3.02983	4.3588	0.256367	0.930487	7	0.806	4.31539	3.31567	4.70844	0.768337	0.929709
COG0179	821	66	755	Q	2-keto-4-pentenoate hydratase/2-oxohepta-3-ene-1,7-dioic acid hydratase (catechol pathway)	-1	-1	-1	-1	0	0	15	0.671	2.97799	2.32697	3.21537	0.275819	0.930551	16	0.879	3.04548	2.27173	3.41818	0.745933	0.934156
COG1121	626	61	565	P	ABC-type Mn2+/Zn2+ transport system, ATPase component	-1	-1	-1	-1	0	0	12	0.61	3.28263	2.95435	3.159	0.317418	0.931168	13	0.519	3.24109	3.14769	2.82764	0.872433	0.921807
COG4635	126	19	107	H	Protoporphyrinogen IX oxidase, menaquinone-dependent (flavodoxin domain)	-1	-1	-1	-1	0	0	10	0.804	3.19237	2.94237	3.00333	0.532369	0.931235	9	0.668	3.2093	2.96045	3.01649	0.922459	0.93119
COG0745	3081	63	3018	TK	DNA-binding response regulator, OmpR family, contains REC and winged-helix (wHTH) domain	-1	-1	-1	-1	0	0	43	0.73	5.46548	5.42745	4.75252	0.530355	0.931298	42	0.578	5.09781	5.28594	4.26816	0.837252	0.937078
COG0492	937	85	852	O	Thioredoxin reductase	5	0	831	0	0	0.8	14	0.756	2.96922	2.3655	3.16553	0.270142	0.931396	11	0.72	2.97967	2.37723	3.12379	0.797818	0.923094
COG0235	611	66	545	G	Ribulose-5-phosphate 4-epimerase/Fuculose-1-phosphate aldolase	-1	-1	-1	-1	0	0	16	0.732	3.37618	2.69338	3.59642	0.306923	0.931495	17	0.579	3.25428	2.6143	3.48704	0.803342	0.937434
COG2002	329	71	258	KV	Bifunctional DNA-binding transcriptional regulator of stationary/sporulation/toxin gene expression and antitoxin component of the YhaV-PrlF toxin-antitoxin module	-1	-1	-1	-1	0	0	22	0.715	4.28898	3.80881	4.18165	0.371504	0.931511	30	0.708	3.63243	2.98539	3.70946	0.821871	0.921539
COG1277	554	71	483	O	ABC-type transport system involved in multi-copper enzyme maturation, permease component	-1	-1	-1	-1	0	0	15	0.768	5.44519	4.6289	5.51719	0.335148	0.931656	18	0.579	5.95676	5.06749	6.0326	0.850714	0.931723
COG3119	908	35	873	P	Arylsulfatase A or related enzyme	-1	-1	-1	-1	0	0	17	0.822	5.16013	4.89521	4.7209	0.423206	0.931771	14	0.554	6.6551	6.13423	5.92546	0.890363	0.906048
COG1142	180	26	154	C	Fe-S-cluster-containing hydrogenase component 2	-1	-1	-1	-1	0	0	13	0.513	3.27338	2.4538	3.64688	0.417952	0.931863	14	0.706	3.21097	2.41356	3.58069	0.75166	0.9334
COG0573	567	59	508	P	ABC-type phosphate transport system, permease component	-1	-1	-1	-1	0	0	12	0.881	2.95992	2.61052	2.90815	0.320026	0.932233	12	0.774	3.97467	3.73673	3.68352	0.92675	0.933443
COG1584	143	30	113	C	Succinate-acetate transporter protein	-1	-1	-1	-1	0	0	9	0.56	2.27653	1.92323	2.32163	0.373084	0.932309	9	0.697	2.63102	2.1493	2.78176	0.816908	0.937102
COG1319	394	24	370	C	CO or xanthine dehydrogenase, FAD-binding subunit	-1	-1	-1	-1	0	0	12	0.743	3.2584	2.80673	3.26916	0.336931	0.932342	9	0.65	2.64856	2.27676	2.70917	0.859621	0.941252
COG2120	661	24	637	G	N-acetylglucosaminyl deacetylase, LmbE family	-1	-1	-1	-1	0	0	18	0.737	4.34252	3.24256	4.85755	0.326588	0.93265	16	0.626	5.0319	3.80934	5.59732	0.757037	0.934701
COG1575	348	42	306	H	1,4-dihydroxy-2-naphthoate octaprenyltransferase	-1	-1	-1	-1	0	0	12	0.751	3.08681	2.77333	2.98462	0.399916	0.93267	12	0.722	3.22414	2.83434	3.12423	0.879101	0.924056
COG3677	400	39	361	X	Transposase	-1	-1	-1	-1	0	0	20	0.852	5.97584	5.26897	5.88017	0.398784	0.932852	19	0.574	5.78878	5.78878	5.31536	5.75238	0.918217
COG1715	145	21	124	V	Restriction endonuclease Mrr	-1	-1	-1	-1	0	0	11	0.788	4.62908	4.44559	4.19204	0.594927	0.932975	11	0.57	4.82143	4.96348	4.18327	0.867641	0.948551
COG0467	263	96	167	T	RecA-superfamily ATPase, KaiC/GvpD/RAD55 family	-1	-1	3028	0	0	0	19	0.781	4.08384	3.4285	4.19185	0.383709	0.932987	20	0.645	4.06924	3.45846	4.17485	0.849903	0.937928
COG2094	229	12	217	L	3-methyladenine DNA glycosylase Mpg	-1	-1	-1	-1	0	0	7	0.764	2.64592	2.48686	2.45146	0.563029	0.933196	6	0.718	3.17309	2.8372	2.91767	0.894144	0.906825
COG2801	1699	25	1674	X	Transposase InsO and inactivated derivatives	-1	-1	-1	-1	0	0	9	0.723	4.70195	4.19094	4.58794	0.256836	0.933536	12	0.624	4.75362	4.35812	4.59242	0.916801	0.941445
COG1853	792	62	730	C	NADH-FMN oxidoreductase RutF, flavin reductase (DIM6/NTAB) family	-1	-1	-1	-1	0	0	27	0.924	4.16941	3.38161	4.40776	0.366368	0.934109	27	0.725	3.94081	3.32589	4.06726	0.84396	0.938023
COG1835	720	10	710	M	Peptidoglycan/LPS O-acetylase OafA/YrhL, contains acyltransferase and SGNH-hydrolase domains	-1	-1	-1	-1	0	0	7	0.866	5.40321	5.02529	5.07003	0.453483	0.934197	8	0.772	5.52851	5.07924	5.27028	0.918736	0.936013
COG3378	147	20	127	X	Phage- or plasmid-associated DNA primase	-1	-1	-1	-1	0	0	11	0.795	5.59202	4.90637	5.54397	0.621445	0.934398	11	0.749	6.63403	5.93041	6.69744	0.893938	0.951748
COG0753	362	14	348	P	Catalase	-1	-1	-1	-1	0	0	7	0.92	2.08943	1.6805	2.22515	0.267467	0.934622	7	0.716	2.67633	2.67633	1.96095	3.09956	0.732704
COG1136	1540	92	1448	M	ABC-type lipoprotein export system, ATPase component	-1	-1	-1	-1	0	0	22	0.811	2.67736	2.27794	2.72675	0.362298	0.934631	25	0.593	2.55335	2.34166	2.58855	0.917094	0.96544
COG1630	54	44	10	L	NurA 5'-3' nuclease	-1	-1	-1	-1	0	0	5	0.592	4.32329	4.36014	3.72252	0.571251	0.934782	6	0.36	4.95061	4.86215	4.63916	0.937087	0.959609
COG0028	923	77	846	EH	Acetolactate synthase large subunit or other thiamine pyrophosphate-requiring enzyme	-1	-1	-1	-1	0	0	16	0.925	2.62454	2.02328	2.8835	0.298907	0.934788	18	0.741	2.53674	2.06504	2.7528	0.814054	0.949613
COG0446	776	77	699	I	NADPH-dependent 2,4-dienoyl-CoA reductase, sulfur reductase, or a related oxidoreductase	-1	-1	-1	-1	0	0	18	0.891	4.12594	3.09948	4.61494	0.315612	0.934869	19	0.839	4.66866	3.44576	5.32425	0.738061	0.939242
COG0667	1403	50	1353	R	Predicted oxidoreductase (related to aryl-alcohol dehydrogenase)	-1	-1	560	0	0	0	15	0.885	3.51935	3.19261	3.39078	0.303511	0.935315	14	0.712	3.44027	3.1254	3.29638	0.908474	0.933324
COG1765	537	38	499	R	Uncharacterized OsmC-related protein	-1	-1	-1	-1	0	0	14	0.824	3.75095	3.54138	3.47888	0.339357	0.935798	15	0.695	3.53445	3.28629	3.30823	0.929787	0.932891
COG2259	550	20	530	S	Uncharacterized membrane protein YphA, DoxX/SURF4 family	-1	-1	-1	-1	0	0	8	0.845	4.25929	3.89054	4.08116	0.311246	0.9358	8	0.702	4.37353	4.2051	4.11419	0.940702	0.951095
COG2211	660	30	630	G	Na+/melibiose symporter or related transporter	-1	-1	-1	-1	0	0	16	0.805	4.95097	4.44029	4.82608	0.37531	0.935813	16	0.735	5.24704	4.69006	5.19252	0.893849	0.94173
COG0079	821	79	742	E	Histidinol-phosphate/aromatic aminotransferase or cobyric acid decarboxylase	-1	-1	-1	-1	0	0	13	0.688	3.05628	2.52937	3.1911	0.310385	0.935853	13	0.606	2.85415	2.55739	2.84119	0.896025	0.945742
COG0559	614	37	577	E	Branched-chain amino acid ABC-type transport system, permease component	-1	-1	-1	-1	0	0	18	0.862	3.22651	3.01908	3.02008	0.383166	0.935866	19	0.718	3.80951	3.70898	3.48556	0.914963	0.944286
COG4268	92	16	76	V	5-methylcytosine-specific restriction endonuclease McrBC, regulatory subunit McrC	-1	-1	3403	0	0	0	7	0.801	3.97632	3.69771	3.74536	0.53161	0.935924	7	0.763	4.20284	3.96965	3.95031	0.939914	0.942215
COG3979	143	11	132	G	Chitodextrinase	-1	-1	-1	-1	0	0	5	0.924	5.02519	4.47649	4.93082	0.499339	0.936016	6	0.525	5.87474	5.87474	5.41727	5.77379	0.922129
COG0584	727	41	686	I	Glycerophosphoryl diester phosphodiesterase	-1	-1	-1	-1	0	0	13	0.845	4.02198	3.48493	4.04467	0.40355	0.936056	13	0.817	4.00065	3.30538	4.10059	0.82621	0.925595
COG1506	861	46	815	E	Dipeptidyl aminopeptidase/acylaminoacyl peptidase	-1	-1	-1	-1	0	0	16	0.837	5.25165	4.06456	5.76906	0.315868	0.936241	16	0.663	6.24277	4.95986	6.75894	0.794497	0.938591
COG0599	533	66	467	R	Uncharacterized conserved protein YurZ, alkylhydroperoxidase/carboxymuconolactone decarboxylase family	-1	-1	-1	-1	0	0	26	0.877	4.08413	3.40979	4.23915	0.380335	0.936423	25	0.66	3.77219	3.31764	3.88901	0.879501	0.955235
COG1724	198	31	167	R	Predicted RNA binding protein YcfA, dsRBD-like fold, HicA-like mRNA interferase family	-1	-1	-1	-1	0	0	20	0.768	2.79057	2.55109	2.67575	0.585338	0.936519	18	0.726	1.98415	1.78538	1.95972	0.899824	0.943758
COG0484	955	52	903	O	DnaJ-class molecular chaperone with C-terminal Zn finger domain	-1	-1	-1	-1	0	0	13	0.683	3.77384	2.70587	4.36275	0.321631	0.93653	14	0.661	3.43713	2.47391	4.06272	0.71976	0.950884
COG1309	5344	65	5279	K	DNA-binding transcriptional regulator, AcrR family	-1	-1	3204	0	0	0	36	0.792	7.1514	7.20377	6.19316	0.403258	0.936665	38	0.59	5.93348	6.19279	5.20231	0.876773	0.960238
COG0494	1184	60	1124	V	8-oxo-dGTP pyrophosphatase MutT and related house-cleaning NTP pyrophosphohydrolases, NUDIX family	-1	-1	-1	-1	0	0	21	0.723	5.21891	4.40308	5.37658	0.367355	0.936945	21	0.689	4.45428	3.85294	4.48897	0.864998	0.936393
COG1651	606	39	567	O	Protein-disulfide isomerase	-1	-1	-1	-1	0	0	10	0.68	4.85227	4.23628	4.85656	0.431197	0.936967	10	0.625	5.05535	4.56685	5.03196	0.90337	0.949372
COG1804	693	31	662	I	Crotonobetainyl-CoA:carnitine CoA-transferase CaiB and related acyl-CoA transferases	-1	-1	-1	-1	0	0	13	0.854	2.939	2.42209	3.08572	0.394597	0.937022	10	0.817	2.67963	2.23309	2.82812	0.833359	0.944388
COG0075	447	80	367	EF	Archaeal aspartate aminotransferase or a related aminotransferase, includes purine catabolism protein PucG	-1	-1	-1	-1	0	0	10	0.718	2.58034	2.19281	2.64421	0.280534	0.937282	8	0.825	2.41415	1.99318	2.54354	0.825625	0.939611
COG1618	88	45	43	F	Nucleoside-triphosphatase THEP1	-1	-1	-1	-1	0	0	9	0.584	3.38846	2.23204	4.12011	0.53921	0.93732	7	0.613	3.27107	2.1032	3.97999	0.642971	0.929848
COG1055	491	54	437	P	Na+/H+ antiporter NhaD or related arsenite permease	-1	-1	-1	-1	0	0	19	0.874	3.64978	3.09267	3.74991	0.33936	0.937396	22	0.61	4.71042	3.92752	4.83182	0.833794	0.929784
COG2254	83	31	52	V	CRISPR/Cas system-associated endonuclease Cas3-HD	-1	-1	-1	-1	0	0	11	0.796	4.99002	4.68843	4.66852	0.503491	0.937566	9	0.606	5.39194	4.6865	5.29279	0.869168	0.92539
COG1807	653	28	625	M	4-amino-4-deoxy-L-arabinose transferase or related glycosyltransferase of PMT family	-1	-1	-1	-1	0	0	18	0.939	6.88507	6.49299	6.42121	0.509468	0.937842	18	0.799	7.40318	7.20111	6.7476	0.911447	0.942076
COG1177	437	19	418	E	ABC-type spermidine/putrescine transport system, permease component II	-1	-1	-1	-1	0	0	8	0.804	2.98736	2.65511	2.94945	0.414383	0.938044	9	0.767	2.80571	2.64064	2.64797	0.941167	0.942471
COG1176	385	18	367	E	ABC-type spermidine/putrescine transport system, permease component I	-1	-1	-1	-1	0	0	8	0.943	3.03674	2.84822	2.85037	0.437493	0.938276	8	0.891	3.29963	3.26897	2.9689	0.899769	0.945239
COG2710	309	50	259	P	Nitrogenase molybdenum-iron protein, alpha and beta chains	-1	-1	3899	0	0	0	20	0.938	3.86997	3.4937	3.76861	0.340873	0.93829	20	0.9	4.26793	3.94331	4.08666	0.923938	0.940733
COG0145	299	51	248	EQ	N-methylhydantoinase A/oxoprolinase/acetone carboxylase, beta subunit	-1	-1	-1	-1	0	0	10	0.647	2.82739	2.48286	2.82513	0.374421	0.938673	10	0.697	3.0452	2.66293	3.08272	0.874469	0.943394
COG0366	939	29	910	G	Glycosidase	-1	-1	-1	-1	0	0	12	0.943	4.75793	4.29413	4.63841	0.329009	0.938701	13	0.75	6.31672	6.31672	5.4572	6.35968	0.86393
COG0410	649	38	611	E	ABC-type branched-chain amino acid transport system, ATPase component	-1	-1	-1	-1	0	0	14	0.874	2.17556	2.03338	2.05127	0.391397	0.938758	16	0.645	1.75942	1.68943	1.64548	0.935238	0.94773
COG2133	609	28	581	G	Glucose/arabinose dehydrogenase, beta-propeller fold	-1	-1	-1	-1	0	0	10	0.816	3.99573	3.1803	4.322	0.312167	0.938791	12	0.687	4.02402	3.3631	4.19275	0.835754	0.938842
COG0004	584	56	528	P	Ammonia channel protein AmtB	-1	-1	-1	-1	0	0	16	0.824	2.47232	2.20449	2.43829	0.323211	0.938953	15	0.826	3.2181	3.06599	3.00918	0.93508	0.943908
COG2068	321	27	294	H	CTP:molybdopterin cytidylyltransferase MocA	-1	-1	-1	-1	0	0	7	0.837	3.48117	3.02335	3.51421	0.424173	0.938989	8	0.666	3.4365	2.93727	3.28507	0.854725	0.90533
COG3177	463	30	433	K	Fic family protein	-1	-1	-1	-1	0	0	7	0.623	4.34142	3.59468	4.55906	0.311726	0.939064	8	0.735	4.42106	3.60646	4.73306	0.815746	0.943159
COG1106	217	21	196	R	ATPase/GTPase, AAA15 family	-1	-1	-1	-1	0	0	15	0.833	5.6308	5.22939	5.34685	0.623478	0.939142	14	0.748	5.63486	5.17895	5.31166	0.919091	0.930866
COG0582	1321	66	1255	LX	Integrase	-1	-1	-1	-1	0	0	28	0.711	7.81418	7.40304	7.2748	0.383619	0.939179	27	0.545	7.69353	7.69353	7.50754	7.07237	0.919262
COG0543	496	68	428	HC	NAD(P)H-flavin reductase	-1	-1	-1	-1	0	0	19	0.802	4.08654	3.17853	4.49922	0.347942	0.939393	18	0.641	4.43762	3.65954	4.64208	0.824663	0.935369
COG2703	160	13	147	T	Hemerythrin	-1	-1	-1	-1	0	0	6	0.848	3.72775	3.49691	3.50676	0.433604	0.939396	6	0.49	3.20272	3.20272	2.91453	3.05705	0.910017
COG0546	847	68	779	C	Phosphoglycolate phosphatase, HAD superfamily	-1	-1	2172	0	0	0	27	0.834	5.10164	4.85762	4.72771	0.416934	0.939437	27	0.643	4.26191	4.25835	3.79871	0.891317	0.94524
COG1595	3598	10	3588	K	DNA-directed RNA polymerase specialized sigma subunit, sigma24 family	-1	-1	-1	-1	0	0	9	0.664	6.84241	7.62183	5.23658	0.473232	0.939611	7	0.557	7.16207	8.13584	4.73852	0.661614	0.898788
COG0160	514	54	460	E	4-aminobutyrate aminotransferase or related aminotransferase	-1	-1	3114	0	0	0	16	0.912	2.5877	2.12049	2.74254	0.332114	0.939643	16	0.788	2.68691	2.23437	2.82815	0.831576	0.94207
COG0553	606	40	566	KL	Superfamily II DNA or RNA helicase, SNF2 family	-1	-1	-1	-1	0	0	20	0.949	5.49469	4.72392	5.60388	0.398991	0.939798	23	0.637	8.66358	7.37754	9.03431	0.851558	0.947175
COG3639	213	16	197	P	ABC-type phosphate/phosphonate transport system, permease component	-1	-1	-1	-1	0	0	6	0.707	2.81364	2.46954	2.82011	0.411182	0.940002	6	0.814	3.10791	2.684	3.11766	0.863604	0.933371
COG1013	396	97	299	C	Pyruvate:ferredoxin oxidoreductase or related 2-oxoacid:ferredoxin oxidoreductase, beta subunit	-1	-1	-1	-1	0	0	23	0.784	2.92744	2.35385	3.14975	0.31174	0.940002	22	0.644	3.00995	2.64861	3.03171	0.879951	0.94359
COG0402	714	93	621	FR	Cytosine/adenosine deaminase or related metal-dependent hydrolase	-1	-1	1831	0	0	0	16	0.896	3.35251	2.86584	3.43772	0.317023	0.940126	16	0.72	3.29185	2.79303	3.44856	0.848469	0.948037
COG1942	321	25	296	Q	Phenylpyruvate tautomerase PptA, 4-oxalocrotonate tautomerase family	-1	-1	-1	-1	0	0	16	0.759	3.50664	2.95953	3.63544	0.342511	0.940354	17	0.662	3.06116	2.65046	3.11021	0.865834	0.94093
COG0798	373	36	337	P	Arsenite efflux pump ArsB, ACR3 family	-1	-1	-1	-1	0	0	16	0.902	2.502	2.32332	2.38225	0.351734	0.940361	15	0.748	3.27387	3.24836	2.90189	0.886379	0.939294
COG0352	639	45	594	H	Thiamine monophosphate synthase	-1	-1	-1	-1	0	0	13	0.882	2.95557	1.91223	3.64674	0.284656	0.940422	12	0.774	3.09339	1.97466	3.76789	0.638347	0.928195
COG1409	800	44	756	T	3',5'-cyclic AMP phosphodiesterase CpdA	-1	-1	-1	-1	0	0	17	0.869	5.99106	5.22593	6.04267	0.388199	0.940452	17	0.687	7.29892	6.3027	7.35036	0.863512	0.93528
COG3439	211	29	182	S	Uncharacterized conserved protein, DUF302 family	-1	-1	-1	-1	0	0	10	0.799	3.45023	3.03394	3.45593	0.426262	0.940499	11	0.675	3.06043	2.75141	3.04205	0.899029	0.946512
COG3387	396	37	359	G	Glucoamylase (glucan-1,4-alpha-glucosidase), GH15 family	-1	-1	2979	0	0	0	12	0.861	4.62036	4.30397	4.3871	0.359459	0.940518	12	0.769	5.82245	5.29819	5.60845	0.909958	0.936602
COG1132	1870	52	1818	V	ABC-type multidrug transport system, ATPase and permease component	-1	-1	639	0	0	0	21	0.616	4.75343	3.41218	5.52969	0.29687	0.940569	20	0.547	4.68707	3.75568	5.24885	0.801284	0.96057
COG4741	22	12	10	F	Predicted secreted endonuclease distantly related to archaeal Holliday junction resolvase	-1	-1	-1	-1	0	0	5	0.592	2.18187	1.8394	2.26514	0.729724	0.940603	5	0.726	2.40955	1.97785	2.55553	0.820837	0.940711
COG0705	732	51	681	O	Membrane associated serine protease, rhomboid family	-1	-1	-1	-1	0	0	11	0.829	5.04484	4.42915	5.06939	0.328593	0.94141	12	0.61	6.56871	6.30793	6.18549	0.94166	0.95098
COG4974	1408	70	1338	L	Site-specific recombinase XerD	-1	-1	367	0	0	0	24	0.645	4.82152	4.37007	4.71155	0.3436	0.941779	21	0.635	5.14238	4.91877	4.83238	0.939717	0.948117
COG0426	256	57	199	C	Flavorubredoxin	-1	-1	-1	-1	0	0	21	0.84	3.18475	2.57354	3.42611	0.482613	0.941933	22	0.805	3.27353	3.27353	2.5844	3.62021	0.789485
COG0392	547	71	476	S	Uncharacterized membrane protein YbhN, UPF0104 family	-1	-1	-1	-1	0	0	16	0.889	4.56611	3.98552	4.61721	0.393122	0.942019	15	0.62	4.88681	4.20643	5.07931	0.860773	0.950082
COG1131	2353	137	2216	V	ABC-type multidrug transport system, ATPase component	-1	-1	-1	-1	0	0	50	0.786	3.43868	2.94709	3.53223	0.359213	0.942122	49	0.75	2.62156	2.1893	2.77476	0.835114	0.946777
COG0727	373	75	298	R	Fe-S-cluster containining protein	-1	-1	-1	-1	0	0	15	0.772	6.2454	5.34344	6.42459	0.300782	0.942135	17	0.688	6.56755	4.95324	7.01376	0.7542	0.911072
COG0491	1390	89	1301	R	Glyoxylase or a related metal-dependent hydrolase, beta-lactamase superfamily II	-1	-1	3747	0	0	0	26	0.776	5.04957	4.43652	5.0789	0.314474	0.942202	27	0.666	4.88609	4.09048	4.98134	0.837168	0.928331
COG0702	1232	24	1208	R	Uncharacterized conserved protein YbjT, contains NAD(P)-binding and DUF2867 domains	-1	-1	-1	-1	0	0	11	0.645	4.16435	3.41645	4.43095	0.313509	0.94221	10	0.742	4.50986	3.80645	4.7058	0.844028	0.943737
COG0651	491	79	412	CP	Formate hydrogenlyase subunit 3/Multisubunit Na+/H+ antiporter, MnhD subunit	-1	-1	-1	-1	0	0	19	0.92	3.52618	3.16088	3.48476	0.362955	0.94233	20	0.811	3.57792	3.23946	3.53885	0.905405	0.947243
COG1414	982	46	936	K	DNA-binding transcriptional regulator, IclR family	-1	-1	-1	-1	0	0	16	0.629	5.0733	6.20141	3.36055	0.488064	0.942381	17	0.662	4.68168	5.67275	3.01299	0.643569	0.92763
COG0476	573	75	498	H	Molybdopterin or thiamine biosynthesis adenylyltransferase	-1	-1	-1	-1	0	0	10	0.74	3.27355	2.44576	3.72426	0.366731	0.942403	14	0.7	3.71594	2.73341	4.20591	0.735591	0.933723
COG1359	482	13	469	C	Quinol monooxygenase YgiN	-1	-1	-1	-1	0	0	9	0.796	3.50705	2.73415	3.87604	0.454259	0.942415	9	0.625	3.09127	2.36595	3.56458	0.765365	0.959239
COG1672	403	59	344	R	Predicted ATPase, archaeal AAA+ ATPase superfamily	-1	-1	-1	-1	0	0	25	0.878	6.40922	4.99618	7.08538	0.422758	0.942514	25	0.818	6.41892	5.15186	7.00351	0.802605	0.946839
COG2445	122	29	93	S	Uncharacterized conserved protein YutE, UPF0331/DUF86 family	-1	-1	-1	-1	0	0	10	0.7	3.48517	3.33631	3.2354	0.466225	0.94281	9	0.815	3.16318	2.92304	2.99549	0.924082	0.935534
COG4372	201	11	190	S	Uncharacterized conserved protein, contains DUF3084 domain	-1	-1	-1	-1	0	0	9	0.983	6.7668	6.8132	5.9481	0.565096	0.942935	9	0.77	5.73161	5.92437	4.96369	0.86602	0.949825
COG1048	527	46	481	C	Aconitase A	-1	-1	-1	-1	0	0	8	0.8	2.26579	1.95116	2.32329	0.275932	0.943257	8	0.822	3.73766	3.35375	3.83165	0.897284	0.961215
COG1361	189	87	102	S	Uncharacterized conserved protein	-1	-1	-1	-1	0	0	18	0.802	5.3817	4.90711	5.24611	0.530559	0.94331	24	0.638	5.02584	4.59171	5.07627	0.913619	0.961826
COG1249	1087	70	1017	C	Pyruvate/2-oxoglutarate dehydrogenase complex, dihydrolipoamide dehydrogenase (E3) component or related enzyme	-1	-1	-1	-1	0	0	13	0.932	3.12439	3.04202	2.85461	0.284605	0.943646	12	0.808	3.19933	3.16903	2.85376	0.891987	0.941259
COG0229	575	42	533	O	Peptide methionine sulfoxide reductase MsrB	-1	-1	-1	-1	0	0	13	0.685	2.60322	2.25936	2.6541	0.368868	0.943726	15	0.538	3.21281	2.91392	3.21294	0.906969	0.953505
COG1247	623	34	589	E	L-amino acid N-acyltransferase YncA	-1	-1	-1	-1	0	0	19	0.654	4.06025	3.77523	3.88853	0.503382	0.943755	21	0.717	4.41685	4.3251	4.18624	0.947789	0.963508
COG0329	950	72	878	EM	Dihydrodipicolinate synthase/N-acetylneuraminate lyase	-1	-1	-1	-1	0	0.75	11	0.712	2.86901	2.33001	3.08539	0.302976	0.943778	12	0.651	2.64888	2.18059	2.8149	0.823212	0.942943
COG2050	811	54	757	Q	Acyl-coenzyme A thioesterase PaaI, contains HGG motif	-1	-1	3100	0	0	0	18	0.747	4.06982	3.52288	4.16069	0.301471	0.943969	19	0.564	3.55908	2.96351	3.74156	0.832663	0.941967
COG2421	217	24	193	C	Acetamidase/formamidase	-1	-1	-1	-1	0	0	11	0.891	2.97291	2.32683	3.28586	0.389279	0.943972	11	0.838	3.31721	3.31721	2.66909	3.58414	0.80462
COG3261	101	38	63	C	Ni,Fe-hydrogenase III large subunit	-1	-1	-1	-1	0	0	10	0.831	2.4951	2.2469	2.46757	0.447752	0.944745	10	0.599	3.13956	2.87228	3.06218	0.914868	0.945111
COG3247	239	22	217	S	Uncharacterized membrane protein HdeD, DUF308 family	-1	-1	-1	-1	0	0	7	0.784	3.45418	2.94624	3.58066	0.490812	0.944782	8	0.754	3.28421	2.88701	3.29724	0.879056	0.941512
COG4978	209	18	191	T	Bacterial effector-binding domain	-1	-1	-1	-1	0	0	7	0.893	4.03935	3.3423	4.29151	0.390275	0.944931	6	0.649	3.62397	2.86217	3.91078	0.789789	0.934466
COG0679	497	40	457	R	Predicted permease	-1	-1	2016	0	0	0	8	0.666	3.76882	3.25363	3.86899	0.363667	0.94494	8	0.64	4.05618	3.63861	4.03998	0.897054	0.946529
COG1680	1299	25	1274	V	CubicO group peptidase, beta-lactamase class C family	-1	-1	3487	0	0	0	11	0.695	4.68609	4.03008	4.82953	0.343813	0.94531	11	0.827	4.07544	3.29774	4.42035	0.809175	0.946904
COG1721	728	70	658	S	Uncharacterized conserved protein, DUF58 family, contains vWF domain	-1	-1	2404	0	0	0	14	0.79	4.47941	4.20691	4.26532	0.385518	0.945685	13	0.537	4.35459	4.08577	4.13537	0.938267	0.943962
COG2250	156	37	119	S	HEPN domain	-1	-1	2493	0	0	0	15	0.74	4.01843	3.16269	4.43877	0.520262	0.945823	16	0.539	3.64808	2.75716	4.2157	0.755783	0.955688
COG2013	274	62	212	S	Uncharacterized conserved protein, AIM24 family	-1	-1	-1	-1	0	0	13	0.808	3.06927	2.47011	3.33616	0.373221	0.94587	13	0.651	3.30913	2.66552	3.58482	0.805504	0.944407
COG1335	796	66	730	HR	Nicotinamidase-related amidase	-1	-1	-1	-1	0	0	27	0.785	3.89907	3.13224	4.24414	0.366534	0.945915	27	0.733	3.73861	2.99031	4.10793	0.799844	0.949314
COG3462	118	20	98	S	Uncharacterized membrane protein	-1	-1	-1	-1	0	0	9	0.75	3.48275	3.60975	2.97928	0.625135	0.945954	12	0.727	3.23734	3.33576	2.83632	0.876125	0.953262
COG5483	127	17	110	S	Uncharacterized conserved protein, DUF488 family	-1	-1	-1	-1	0	0	10	0.772	3.21008	2.60914	3.46459	0.505235	0.946038	9	0.77	3.22948	2.76759	3.36537	0.856979	0.949529
COG0823	644	22	622	U	Periplasmic component of the Tol biopolymer transport system	-1	-1	-1	-1	0	0	16	0.809	7.93066	8.11794	6.88974	0.567791	0.946181	16	0.73	8.14151	8.45031	6.83983	0.840119	0.939024
COG0737	485	23	462	FV	2',3'-cyclic-nucleotide 2'-phosphodiesterase/5'- or 3'-nucleotidase, 5'-nucleotidase family	-1	-1	-1	-1	0	0	10	0.813	4.41685	4.78843	3.57301	0.396767	0.946539	11	0.635	5.13727	5.86787	3.93587	0.766142	0.954179
COG0436	1202	100	1102	E	Aspartate/methionine/tyrosine aminotransferase	-1	-1	-1	-1	0	0	23	0.765	2.9356	2.34602	3.21257	0.31693	0.946755	24	0.785	2.37433	1.92294	2.58186	0.809886	0.948646
COG0437	479	43	436	C	Fe-S-cluster-containing dehydrogenase component	-1	-1	2779	0	0	0	15	0.808	3.76575	3.16421	3.97306	0.2758	0.947658	17	0.711	4.66006	4.05432	4.80304	0.870014	0.950348
COG0640	1863	125	1738	K	DNA-binding transcriptional regulator, ArsR family	-1	-1	-1	-1	0	0	52	0.853	5.46537	5.76021	4.59873	0.402933	0.947688	54	0.58	5.53459	5.73867	4.67935	0.845474	0.941174
COG2426	69	27	42	S	Uncharacterized membrane protein	-1	-1	-1	-1	0	0	8	0.611	2.82527	2.7718	2.58513	0.591298	0.948038	7	0.784	3.05363	3.03057	2.71999	0.890741	0.941594
COG1305	739	65	674	O	Transglutaminase-like enzyme, putative cysteine protease	-1	-1	-1	-1	0	0	31	0.788	6.64884	6.36682	6.24087	0.451679	0.948113	31	0.712	7.05497	6.76959	6.59556	0.934881	0.947215
COG2164	44	22	22	S	Uncharacterized protein	-1	-1	-1	-1	0	0	7	0.583	2.45727	2.32028	2.33948	0.671561	0.948157	8	0.517	2.0993	2.07418	1.93048	0.919585	0.953811
COG1051	1214	79	1135	F	ADP-ribose pyrophosphatase YjhB, NUDIX family	-1	-1	2575	0	0	0	28	0.856	5.10886	4.46446	5.22403	0.367358	0.948204	31	0.706	5.01914	4.28962	5.13527	0.854652	0.938895
COG0662	595	47	548	G	Mannose-6-phosphate isomerase, cupin superfamily	-1	-1	-1	-1	0	0	20	0.853	4.66537	3.72795	5.12158	0.330395	0.948426	22	0.647	4.1627	3.41692	4.50532	0.820841	0.951574
COG3250	641	12	629	G	Beta-galactosidase/beta-glucuronidase	-1	-1	-1	-1	0	0	5	0.828	5.03711	3.96223	5.59287	0.2801	0.948471	5	0.808	6.41558	6.41558	5.07942	7.06243	0.791732
COG2159	530	37	493	R	Predicted metal-dependent hydrolase, TIM-barrel fold	-1	-1	2619	0	0	0	21	0.821	4.52543	3.85625	4.72835	0.377896	0.948483	21	0.702	4.65938	3.82203	4.92921	0.820287	0.939099
COG1817	66	45	21	R	Predicted glycosyltransferase	-1	-1	-1	-1	0	0	7	0.817	2.95299	2.72471	2.87772	0.530404	0.948603	8	0.859	3.03888	2.70162	3.12663	0.889016	0.958945
COG1653	1508	42	1466	G	ABC-type glycerol-3-phosphate transport system, periplasmic component	-1	-1	1364	0	0	0	18	0.863	6.19519	5.49522	6.26135	0.385705	0.948846	18	0.729	5.96037	5.32787	5.96912	0.893883	0.947675
COG1196	876	82	794	D	Chromosome segregation ATPase	-1	-1	-1	-1	0	0	28	0.749	7.45611	6.67715	7.47363	0.478833	0.948938	26	0.648	7.15251	6.31745	7.42158	0.88325	0.960435
COG3173	546	25	521	R	Predicted kinase, aminoglycoside phosphotransferase (APT) family	-1	-1	-1	-1	0	0	11	0.941	5.3989	4.93602	5.31159	0.366757	0.949046	10	0.74	5.2092	4.64711	5.3739	0.892096	0.961857
COG1484	570	10	560	L	DNA replication protein DnaC	-1	-1	-1	-1	0	0	7	0.869	5.83442	6.87547	4.19884	0.663296	0.94905	7	0.526	5.79416	7.06023	3.8272	0.660528	0.939518
COG1670	1556	51	1505	JO	Protein N-acetyltransferase, RimJ/RimL family	-1	-1	2292	0	0	0	28	0.614	4.74739	4.00633	5.00558	0.467914	0.949143	26	0.694	4.72704	4.29	4.87416	0.907546	0.969335
COG0840	833	57	776	NT	Methyl-accepting chemotaxis protein	-1	-1	-1	-1	0	0	18	0.627	4.65624	4.49491	4.34551	0.503671	0.949309	17	0.671	5.86567	5.32386	5.64705	0.90763	0.93518
COG2076	477	28	449	V	Multidrug transporter EmrE and related cation transporters	-1	-1	-1	-1	0	0	12	0.775	3.38373	3.1702	3.25516	0.394711	0.949449	12	0.781	2.52397	2.3031	2.56968	0.912491	0.965302
COG0657	882	35	847	I	Acetyl esterase/lipase	-1	-1	-1	-1	0	0	10	0.757	4.1438	3.5338	4.33577	0.399996	0.949559	12	0.715	3.78757	3.20459	4.08092	0.846079	0.961765
COG0318	1743	64	1679	IQ	Acyl-CoA synthetase (AMP-forming)/AMP-acid ligase II	-1	-1	-1	-1	0	0	18	0.85	3.60635	2.95112	3.89848	0.298717	0.949659	18	0.788	3.77352	3.01495	4.18782	0.798975	0.954383
COG0346	2188	59	2129	Q	Catechol 2,3-dioxygenase or other lactoylglutathione lyase family enzyme	-1	-1	-1	-1	0	0	30	0.717	4.79798	3.93611	5.1855	0.336399	0.950568	36	0.689	4.50436	3.70979	4.97379	0.823599	0.963907
COG2006	144	22	122	S	Uncharacterized conserved protein, DUF362 family	-1	-1	-1	-1	0	0	11	0.744	3.71993	3.70894	3.36386	0.503767	0.950663	11	0.605	3.89915	3.88316	3.54274	0.908593	0.952246
COG0701	335	31	304	S	Uncharacterized membrane protein YraQ, UPF0718 family	-1	-1	-1	-1	0	0	13	0.908	3.58177	3.18729	3.62322	0.307046	0.95072	15	0.761	3.97239	3.46114	4.1456	0.871299	0.957452
COG1695	929	98	831	K	DNA-binding transcriptional regulator, PadR family	-1	-1	2316	0	0	0	25	0.79	4.88933	4.25444	5.04349	0.350967	0.950839	26	0.708	4.86027	4.39828	4.675	0.904946	0.933414
COG1205	241	39	202	L	ATP-dependent helicase YprA, contains C-terminal metal-binding DUF1998 domain	-1	-1	-1	-1	0	0	11	0.746	4.02508	3.52617	4.12887	0.428075	0.950918	11	0.767	5.77063	5.20886	5.82103	0.902651	0.955692
COG1353	166	28	138	V	CRISPR/Cas system-associated protein Cas10, large subunit of type III CRISPR-Cas systems, contains HD superfamily nuclease domain	-1	-1	3344	0	0	0	11	0.856	5.35529	5.01306	5.17382	0.504494	0.951104	10	0.751	6.62271	6.10333	6.56937	0.921576	0.956761
COG0827	199	18	181	L	Adenine-specific DNA methylase	-1	-1	-1	-1	0	0	12	0.818	5.94792	5.84284	5.47338	0.474708	0.951275	12	0.768	5.97146	6.0282	5.43117	0.90952	0.959511
COG1511	362	20	342	S	Uncharacterized membrane protein YhgE, phage infection protein (PIP) family	-1	-1	-1	-1	0	0	13	0.821	7.90304	7.54716	7.4896	0.606974	0.951328	14	0.674	6.61869	7.32485	5.57888	0.842898	0.974795
COG3595	251	16	235	S	Uncharacterized conserved protein YvlB, contains DUF4097 and DUF4098 domains	-1	-1	-1	-1	0	0	7	0.913	6.11051	6.21424	5.41461	0.512128	0.951546	9	0.668	3.47847	3.29913	3.27607	0.941815	0.945129
COG0520	897	66	831	E	Selenocysteine lyase/Cysteine desulfurase	-1	-1	-1	-1	0	0	15	0.763	2.91447	2.23501	3.31396	0.307376	0.951969	13	0.844	3.54528	2.88613	3.64188	0.814078	0.920663
COG1032	648	92	556	R	Radical SAM superfamily enzyme YgiQ, UPF0313 family	-1	-1	2960	0	0	0	29	0.802	5.0691	4.34621	5.30552	0.354612	0.952016	29	0.776	5.53897	4.76626	5.77178	0.860495	0.951263
COG0730	984	86	898	S	Uncharacterized membrane protein YfcA	-1	-1	2956	0	0	0	30	0.906	4.13884	3.63249	4.24869	0.314573	0.952101	28	0.76	3.81934	3.34666	3.94699	0.876241	0.954831
COG1151	222	38	184	PC	Hydroxylamine reductase (hybrid-cluster protein)	-1	-1	-1	-1	0	0	15	0.891	2.17917	2.31218	1.8381	0.509588	0.952264	15	0.89	2.67082	2.9482	2.13207	0.798285	0.951071
COG0598	626	41	585	P	Mg2+ and Co2+ transporter CorA	-1	-1	-1	-1	0	0	20	0.763	3.87858	3.32461	4.06277	0.395075	0.952331	25	0.722	4.16426	3.60872	4.28232	0.866595	0.947474
COG0668	907	92	815	M	Small-conductance mechanosensitive channel	-1	-1	2953	0	0	0	22	0.767	4.33188	3.62756	4.62583	0.345963	0.952634	22	0.671	5.04538	4.44129	5.19839	0.88027	0.955299
COG0641	317	43	274	O	Sulfatase maturation enzyme AslB, radical SAM superfamily	-1	-1	-1	-1	0	0	19	0.774	4.54322	4.08335	4.57659	0.482288	0.953061	18	0.8	5.4902	4.95199	5.51966	0.90197	0.953668
COG0338	298	30	268	L	Site-specific DNA-adenine methylase	-1	-1	-1	-1	0	0	15	0.869	3.31017	2.77846	3.53199	0.469191	0.953192	17	0.669	3.26832	2.81977	3.46654	0.862757	0.961703
COG0428	414	53	361	P	Zinc transporter ZupT	-1	-1	-1	-1	0	0	18	0.835	3.45732	3.2376	3.35357	0.379267	0.95322	19	0.705	4.13736	3.85289	4.07951	0.931242	0.958629
COG0614	985	127	858	P	ABC-type Fe3+-hydroxamate transport system, periplasmic component	-1	-1	3418	0	0	0	30	0.805	4.09633	3.68141	4.12858	0.385769	0.95329	32	0.769	3.5375	3.16705	3.6035	0.895277	0.956966
COG4608	834	76	758	E	ABC-type oligopeptide transport system, ATPase component	-1	-1	-1	-1	0	0	19	0.825	2.30794	2.22638	2.17457	0.415193	0.953436	17	0.785	2.27646	2.22061	2.19542	0.964401	0.969934
COG1887	200	13	187	MI	CDP-glycerol glycerophosphotransferase, TagB/SpsB family	-1	-1	-1	-1	0	0	8	0.961	5.32573	4.6543	5.50443	0.519524	0.953741	8	0.755	5.80219	5.34994	5.79783	0.922056	0.960652
COG0053	675	77	598	P	Divalent metal cation (Fe/Co/Zn/Cd) transporter	-1	-1	2821	0	0	0	22	0.857	3.59774	3.1328	3.73025	0.378894	0.953799	23	0.736	4.5181	4.12617	4.43252	0.913254	0.947156
COG2810	41	10	31	V	Predicted type IV restriction endonuclease	-1	-1	-1	-1	0	0	8	0.748	4.34887	3.86634	4.43532	0.574294	0.954462	6	0.822	4.8296	4.22755	4.87613	0.875341	0.942487
COG1431	64	13	51	JV	Argonaute homolog, implicated in RNA metabolism and viral defense	-1	-1	-1	-1	0	0	6	0.852	4.12224	4.00244	3.87095	0.521211	0.95499	6	0.896	4.95756	4.83906	4.62724	0.93337	0.954733
COG0226	709	71	638	P	ABC-type phosphate transport system, periplasmic component	-1	-1	-1	-1	0	0	16	0.699	3.74668	3.17047	3.98693	0.345757	0.955167	16	0.66	5.36119	4.73622	5.68279	0.883427	0.971707
COG1321	438	88	350	K	Mn-dependent transcriptional regulator, DtxR family	-1	-1	-1	-1	0	0	20	0.645	3.69125	3.35011	3.70148	0.395881	0.955177	20	0.645	3.78849	3.47492	3.76743	0.917231	0.955835
COG1225	934	60	874	O	Peroxiredoxin	-1	-1	1285	0	0	0	22	0.781	3.2055	2.40921	3.71778	0.326247	0.955698	23	0.683	2.78611	2.78611	2.1757	3.18077	0.780908
COG0588	321	10	311	G	Phosphoglycerate mutase (BPG-dependent)	-1	-1	-1	-1	0	0	6	0.837	1.59966	1.48016	1.57809	0.432869	0.955907	7	0.583	1.44136	1.39499	1.40819	0.96783	0.972409
COG1848	291	58	233	R	Predicted nucleic acid-binding protein, contains PIN domain	-1	-1	-1	-1	0	0	27	0.708	4.29315	3.76975	4.43979	0.517204	0.95612	24	0.68	3.89129	3.43774	3.94931	0.883443	0.949176
COG4106	328	14	314	C	Trans-aconitate methyltransferase	-1	-1	-1	-1	0	0	9	0.936	5.11146	5.14213	4.63514	0.43642	0.956408	9	0.766	4.92471	4.79383	4.62326	0.938789	0.956107
COG1501	320	18	302	G	Alpha-glucosidase, glycosyl hydrolase family GH31	-1	-1	-1	-1	0	0	9	0.889	3.93332	3.66103	3.86466	0.445226	0.956659	9	0.832	4.57685	4.27788	4.44888	0.934678	0.953358
COG0693	716	70	646	R	Putative intracellular protease/amidase	-1	-1	-1	-1	0	0	25	0.819	3.67765	3.07911	3.95781	0.374446	0.956715	24	0.759	3.69584	3.07193	3.87528	0.831185	0.939869
COG2151	648	71	577	O	Metal-sulfur cluster biosynthetic enzyme	-1	-1	-1	-1	0	0	19	0.815	3.25686	2.99006	3.24179	0.336829	0.956726	17	0.653	3.85887	3.42333	3.81687	0.887135	0.938125
COG1237	166	50	116	R	Metal-dependent hydrolase, beta-lactamase superfamily II	-1	-1	-1	-1	0	0	21	0.874	3.03488	2.93368	2.87366	0.58796	0.956766	21	0.723	3.23467	3.10644	3.10819	0.960356	0.960626
COG1024	1398	39	1359	I	Enoyl-CoA hydratase/carnithine racemase	-1	-1	-1	-1	0	0	16	0.612	3.13068	2.64818	3.34607	0.340939	0.957341	17	0.695	3.06121	2.65953	3.28347	0.868784	0.970695
COG0589	1380	113	1267	T	Nucleotide-binding universal stress protein, UspA family	-1	-1	2980	0	0	0	40	0.698	3.95729	3.20111	4.37648	0.381944	0.957422	50	0.587	3.56121	2.92862	4.02282	0.822367	0.975995
COG5000	647	35	612	T	Signal transduction histidine kinase involved in nitrogen fixation and metabolism regulation	-1	-1	-1	-1	0	0	20	0.716	7.564	7.44004	7.04483	0.480417	0.957488	20	0.726	8.36366	8.00286	7.64253	0.913778	0.935319
COG2221	162	35	127	P	Dissimilatory sulfite reductase (desulfoviridin), alpha and beta subunits	-1	-1	-1	-1	0	0	12	0.856	4.11855	3.69215	4.19484	0.485554	0.957495	15	0.648	4.14475	3.79111	4.16699	0.914678	0.960022
COG1878	427	52	375	E	Kynurenine formamidase	-1	-1	-1	-1	0	0	21	0.816	3.39075	2.65872	3.83538	0.411912	0.957619	19	0.708	2.85157	2.30456	3.14021	0.808174	0.954698
COG2223	559	44	515	P	Nitrate/nitrite transporter NarK	-1	-1	-1	-1	0	0	20	0.893	5.31606	4.24722	5.93914	0.345194	0.958073	26	0.748	4.82503	4.42669	4.97424	0.917444	0.974184
COG1115	370	11	359	E	Na+/alanine symporter	-1	-1	-1	-1	0	0	6	0.878	2.5132	2.34497	2.47075	0.368537	0.958084	7	0.816	2.99901	2.82287	2.90949	0.941267	0.955708
COG2327	278	10	268	M	Polysaccharide pyruvyl transferase family protein WcaK	-1	-1	-1	-1	0	0	8	0.824	4.87446	4.36097	4.98112	0.574679	0.95827	9	0.797	4.6502	4.31354	4.80655	0.927603	0.980613
COG1052	671	57	614	CHR	Lactate dehydrogenase or related 2-hydroxyacid dehydrogenase	-1	-1	-1	-1	0	0	18	0.809	2.99449	2.68327	3.05601	0.38947	0.958306	19	0.802	3.17362	2.8956	3.00986	0.912398	0.930399
COG1457	263	20	243	F	Purine-cytosine permease or related protein	-1	-1	-1	-1	0	0	8	0.902	3.60318	3.24439	3.66171	0.353748	0.958334	8	0.609	4.50054	3.89458	4.71042	0.865358	0.955997
COG1122	591	89	502	PR	Energy-coupling factor transporter ATP-binding protein EcfA2	-1	-1	-1	-1	0	0	33	0.781	3.21793	2.78653	3.38373	0.48271	0.958731	32	0.627	3.19539	2.95907	3.27086	0.926043	0.974831
COG4177	658	37	621	E	ABC-type branched-chain amino acid transport system, permease component	-1	-1	-1	-1	0	0	18	0.78	3.62944	3.51693	3.44504	0.447322	0.959098	19	0.646	3.87918	3.83059	3.60132	0.928373	0.957923
COG0463	1191	82	1109	M	Glycosyltransferase involved in cell wall bisynthesis	-1	-1	-1	-1	0	0	40	0.793	7.23167	6.08112	7.7922	0.522048	0.959206	39	0.733	7.00274	6.09047	7.26442	0.869726	0.953547
COG2755	1251	11	1240	E	Lysophospholipase L1 or related esterase	-1	-1	2050	0	0	0	7	0.956	5.75712	4.705	6.34094	0.357892	0.959329	8	0.762	6.28191	5.04615	7.01737	0.803283	0.96018
COG4902	50	10	40	S	Uncharacterized protein	-1	-1	-1	-1	0	0	9	0.701	2.48613	1.96692	2.8058	0.77367	0.959871	8	0.559	2.52336	1.89361	2.89864	0.750433	0.949576
COG2191	124	40	84	C	Formylmethanofuran dehydrogenase subunit E	-1	-1	-1	-1	0	0	11	0.822	2.95681	2.6037	3.07315	0.446878	0.959962	12	0.769	2.71477	2.36848	2.84683	0.872443	0.960545
COG2214	292	23	269	K	Curved DNA-binding protein CbpA, contains a DnaJ-like domain	-1	-1	-1	-1	0	0	11	0.768	5.99116	4.86314	6.64161	0.343371	0.960144	9	0.614	5.59553	4.53487	5.93168	0.810446	0.935261
COG0395	1443	40	1403	G	ABC-type glycerol-3-phosphate transport system, permease component	-1	-1	3164	0	0	0	22	0.875	3.46281	3.43357	3.2165	0.396862	0.960213	22	0.72	3.22919	3.22915	2.99467	0.927376	0.963682
COG1918	510	68	442	P	Fe2+ transport system protein FeoA	-1	-1	-1	-1	0	0	31	0.781	3.29175	2.70848	3.61434	0.438727	0.960404	29	0.648	3.15916	2.66746	3.29947	0.844358	0.944386
COG1470	130	38	92	S	Uncharacterized membrane protein	-1	-1	-1	-1	0	0	14	0.828	5.93065	5.42442	5.96782	0.539767	0.960454	16	0.677	5.24469	4.75176	5.33258	0.906014	0.961386
COG0530	404	64	340	P	Ca2+/Na+ antiporter	-1	-1	2813	0	0	0	23	0.804	3.21582	3.18315	2.99448	0.413475	0.960504	21	0.723	3.68406	3.73772	3.32698	0.903076	0.958821
COG0726	943	44	899	GM	Peptidoglycan/xylan/chitin deacetylase, PgdA/CDA1 family	-1	-1	-1	-1	0	0	25	0.825	6.03388	5.99911	5.59224	0.484895	0.960522	27	0.634	7.14942	7.28119	6.41759	0.897638	0.958035
COG4221	1154	30	1124	C	NADP-dependent 3-hydroxy acid dehydrogenase YdfG	-1	-1	-1	-1	0	0	12	0.807	3.4379	2.80505	3.80021	0.324074	0.960655	12	0.745	2.70213	2.21607	3.00396	0.820118	0.96591
COG4743	60	50	10	S	Uncharacterized membrane protein	-1	-1	-1	-1	0	0	6	0.652	3.26678	2.67413	3.60276	0.696807	0.960713	4	0.586	2.95763	2.34206	3.16816	0.791871	0.931527
COG0624	1128	72	1056	E	Acetylornithine deacetylase/Succinyl-diaminopimelate desuccinylase or related deacylase	-1	-1	-1	-1	0	0	22	0.761	4.17151	3.60894	4.40697	0.314815	0.960792	25	0.643	4.01472	3.44576	4.25938	0.858282	0.959612
COG1479	278	18	260	S	Uncharacterized conserved protein, contains ParB-like and HNH nuclease domains	-1	-1	-1	-1	0	0	16	0.923	5.08866	4.41233	5.37068	0.618114	0.961256	17	0.753	5.81994	5.08627	6.13889	0.873939	0.964371
COG0475	409	61	348	P	Kef-type K+ transport system, membrane component KefB	-1	-1	-1	-1	0	0	15	0.839	3.61065	3.0618	3.88103	0.364031	0.961437	17	0.68	3.80336	3.30161	4.031	0.868078	0.963965
COG0243	644	40	604	C	Anaerobic selenocysteine-containing dehydrogenase	-1	-1	3183	0	0	0	15	0.807	3.80506	3.48511	3.83167	0.358374	0.961454	15	0.648	3.99443	3.65268	4.03133	0.914444	0.961841
COG0683	952	65	887	E	ABC-type branched-chain amino acid transport system, periplasmic component	-1	-1	-1	-1	0	0	27	0.849	4.34589	4.09655	4.26138	0.411659	0.961591	28	0.82	4.19632	3.96846	4.12323	0.945699	0.964141
COG4096	206	13	193	V	Type I site-specific restriction endonuclease, part of a restriction-modification system	-1	-1	-1	-1	0	0	9	0.9	4.77809	4.8189	4.37106	0.477984	0.961677	10	0.824	8.1025	8.56117	7.05077	0.870196	0.963402
COG0477	2155	74	2081	GEPR	MFS family permease	-1	-1	-1	-1	0	0	37	0.704	4.49813	4.47821	4.17337	0.410627	0.961685	38	0.606	4.85262	4.92309	4.41534	0.909888	0.962204
COG1708	355	51	304	R	Predicted nucleotidyltransferase	-1	-1	-1	-1	0	0	20	0.721	5.03867	4.39477	5.29946	0.464689	0.961982	20	0.629	4.06522	3.56481	4.2587	0.876904	0.962249
COG1254	420	76	344	C	Acylphosphatase	-1	-1	-1	-1	0	0	20	0.802	2.98556	2.67321	3.0724	0.436661	0.962235	19	0.735	2.54413	2.54413	2.57958	2.33882	0.919298
COG1002	297	37	260	V	Type II restriction/modification system, DNA methylase subunit YeeA	-1	-1	-1	-1	0	0	18	0.924	6.02576	5.40308	6.19724	0.393435	0.96256	18	0.744	7.62458	6.60112	7.99582	0.865768	0.957229
COG1228	718	37	681	Q	Imidazolonepropionase or related amidohydrolase	-1	-1	-1	-1	0	0	13	0.888	4.1175	3.61638	4.31093	0.342959	0.962637	15	0.77	4.90142	4.39578	5.12692	0.896838	0.971422
COG0300	969	33	936	R	Short-chain dehydrogenase	-1	-1	-1	-1	0	0	13	0.813	3.56259	3.24215	3.61919	0.349477	0.962971	11	0.792	3.35454	2.9946	3.55268	0.892699	0.975882
COG1337	134	22	112	V	CRISPR/Cas system CSM-associated protein Csm3, group 7 of RAMP superfamily	-1	-1	-1	-1	0	0	10	0.702	4.38177	4.34843	4.09093	0.478794	0.963007	9	0.619	4.56621	4.41161	4.15657	0.910289	0.938216
COG1454	548	49	499	C	Alcohol dehydrogenase, class IV	-1	-1	-1	-1	0	0	21	0.818	3.07106	3.02728	2.88866	0.412374	0.963176	21	0.754	3.15262	3.25663	2.85669	0.90613	0.96956
COG3383	493	62	431	R	Predicted molibdopterin-dependent oxidoreductase YjgC	-1	-1	-1	-1	0	0	22	0.848	3.81825	3.24645	4.11116	0.340222	0.963478	21	0.842	5.26969	4.90532	5.31788	0.930855	0.969999
COG1598	301	52	249	V	Predicted nuclease of the RNAse H fold, HicB family	-1	-1	-1	-1	0	0	33	0.798	3.50618	3.08581	3.67057	0.505169	0.963498	32	0.72	3.25963	2.80991	3.44486	0.862033	0.95943
COG0619	524	80	444	H	Energy-coupling factor transporter transmembrane protein EcfT	-1	-1	3221	0	0	0	23	0.78	4.15165	3.95468	4.04957	0.400839	0.963985	23	0.729	4.0915	3.97958	3.9212	0.958377	0.965511
COG0601	1185	82	1103	EP	ABC-type dipeptide/oligopeptide/nickel transport system, permease component	-1	-1	3250	0	0	0	24	0.812	3.02955	2.94553	2.89565	0.344268	0.964034	30	0.744	3.00341	2.87592	2.97222	0.957552	0.973583
COG3886	137	14	123	L	HKD family nuclease	-1	-1	-1	-1	0	0	11	0.907	4.3065	3.97535	4.32924	0.657871	0.964193	11	0.832	5.56814	5.15287	5.60188	0.92542	0.96574
COG1149	235	47	188	R	MinD superfamily P-loop ATPase, contains an inserted ferredoxin domain	-1	-1	3409	0	0	0	25	0.74	5.64789	5.16518	5.72947	0.488374	0.96449	26	0.659	6.27347	5.95085	6.45647	0.948573	0.988871
COG0607	1211	65	1146	P	Rhodanese-related sulfurtransferase	-1	-1	-1	-1	0	0	24	0.692	4.63126	4.27856	4.65587	0.362503	0.964578	26	0.673	5.17326	4.9715	4.94497	0.955871	0.958435
COG0631	573	14	559	T	Serine/threonine protein phosphatase PrpC	-1	-1	-1	-1	0	0	11	0.686	3.99825	3.92035	3.79493	0.570696	0.964831	9	0.774	5.05669	5.25315	4.56716	0.903193	0.971023
COG5485	199	19	180	R	Predicted ester cyclase	-1	-1	-1	-1	0	0	11	0.774	2.98788	2.4651	3.30389	0.557267	0.965398	13	0.624	2.56967	2.13424	2.88683	0.83055	0.976988
COG1794	221	12	209	M	Aspartate/glutamate racemase	-1	-1	-1	-1	0	0	7	0.829	2.54247	2.20407	2.70505	0.449034	0.965423	8	0.739	2.5076	2.19164	2.71432	0.873999	0.978219
COG1014	461	114	347	C	Pyruvate:ferredoxin oxidoreductase or related 2-oxoacid:ferredoxin oxidoreductase, gamma subunit	-1	-1	-1	-1	0	0	22	0.897	3.33006	3.01736	3.41467	0.34231	0.965752	29	0.68	3.53939	3.14557	3.68624	0.888732	0.96511
COG2089	215	14	201	M	Sialic acid synthase SpsE, contains C-terminal SAF domain	-1	-1	-1	-1	0	0	11	0.885	2.16137	1.9314	2.2441	0.582988	0.965936	12	0.724	2.10732	1.99551	2.09049	0.946942	0.96948
COG4895	68	16	52	S	Uncharacterized protein YwbE	-1	-1	-1	-1	0	0	9	0.624	1.15612	1.21052	1.02298	0.696775	0.965946	7	0.69	1.34832	1.32648	1.11185	0.824616	0.90421
COG1874	300	18	282	G	Beta-galactosidase GanA	-1	-1	-1	-1	0	0	8	0.899	6.44541	6.51481	5.94024	0.472651	0.966195	7	0.851	7.5147	7.67837	6.87852	0.915342	0.968562
COG0388	1015	81	934	R	Predicted amidohydrolase	-1	-1	2436	0	0	0	25	0.816	4.03415	3.48472	4.31585	0.343628	0.966816	24	0.784	4.0229	3.69077	4.10096	0.917439	0.968421
COG0847	742	15	727	L	DNA polymerase III, epsilon subunit or related 3'-5' exonuclease	-1	-1	-1	-1	0	0	14	0.661	4.99108	4.88592	4.7721	0.632399	0.967527	13	0.725	6.42677	6.54532	5.16074	0.803007	0.910727
COG1633	324	41	283	P	Rubrerythrin	-1	-1	3893	0	0	0	21	0.843	5.34488	4.89635	5.44648	0.342283	0.967546	21	0.672	5.32549	5.32549	4.82576	5.40466	0.906162
COG0500	763	61	702	QR	SAM-dependent methyltransferase	-1	-1	-1	-1	0	0	34	0.881	6.48464	6.01262	6.53694	0.481036	0.967638	30	0.732	7.03466	6.66344	6.63255	0.942838	0.945034
COG0842	1290	104	1186	V	ABC-type multidrug transport system, permease component	-1	-1	845	0	0	0	40	0.785	4.47994	3.89392	4.77607	0.366822	0.967645	44	0.722	4.30849	4.17998	4.18942	0.970174	0.97127
COG0863	314	56	258	L	DNA modification methylase	-1	-1	-1	-1	0	0	34	0.936	5.32038	4.98759	5.30996	0.519067	0.967746	35	0.802	5.86731	5.42006	5.92152	0.923772	0.966506
COG1472	878	20	858	G	Periplasmic beta-glucosidase and related glycosidases	-1	-1	-1	-1	0	0	13	0.884	3.5003	2.88155	3.89388	0.456064	0.967837	13	0.737	4.35429	3.59811	4.81598	0.826337	0.966184
COG2189	387	29	358	L	Adenine specific DNA methylase Mod	-1	-1	-1	-1	0	0	20	0.931	4.89074	4.69399	4.77586	0.620748	0.968142	21	0.729	5.82618	5.61545	5.6761	0.963831	0.969036
COG1148	182	49	133	C	Heterodisulfide reductase, subunit A (polyferredoxin)	-1	-1	-1	-1	0	0	18	0.845	3.8589	3.42362	4.04895	0.511708	0.968226	20	0.707	4.19043	3.54662	4.72033	0.846363	0.986409
COG1173	1181	84	1097	EP	ABC-type dipeptide/oligopeptide/nickel transport system, permease component	-1	-1	2896	0	0	0	32	0.855	3.06968	2.95034	2.99517	0.388186	0.968426	34	0.721	3.58951	3.54039	3.41794	0.952203	0.96926
COG3467	402	52	350	V	Nitroimidazol reductase NimA or a related FMN-containing flavoprotein, pyridoxamine 5'-phosphate oxidase superfamily	-1	-1	1793	0	0	0	23	0.717	3.79847	3.3631	3.9951	0.397313	0.968574	25	0.701	3.21832	2.91098	3.31928	0.904501	0.967935
COG4251	764	49	715	T	Bacteriophytochrome (light-regulated signal transduction histidine kinase)	-1	-1	-1	-1	0	0	17	0.652	5.83192	5.2176	6.08218	0.474138	0.968786	18	0.696	8.41994	7.67361	8.46777	0.911362	0.958521
COG3842	1189	87	1102	E	ABC-type Fe3+/spermidine/putrescine transport systems, ATPase components	-1	-1	-1	-1	0	0	32	0.816	3.1155	3.02287	3.01563	0.457476	0.969106	32	0.682	2.65585	2.53977	2.65627	0.956291	0.978224
COG1012	2013	76	1937	C	Acyl-CoA reductase or other NAD-dependent aldehyde dehydrogenase	-1	-1	513	0	0	0	29	0.816	3.18491	2.67437	3.4998	0.336314	0.969286	29	0.762	3.00176	2.48719	3.36735	0.828577	0.975185
COG3706	927	13	914	TK	Two-component response regulator, PleD family, consists of two REC domains and a diguanylate cyclase (GGDEF) domain	-1	-1	-1	-1	0	0	9	0.642	9.8297	11.9794	7.07926	0.577006	0.969443	8	0.598	17.6996	19.2223	9.17849	0.518572	0.802303
COG3420	266	54	212	P	Nitrous oxidase accessory protein NosD, contains tandem CASH domains	-1	-1	-1	-1	0	0	23	0.82	5.36325	5.08478	5.31469	0.63593	0.969512	25	0.679	5.10253	4.97378	4.94637	0.969397	0.972082
COG2020	367	28	339	O	Protein-S-isoprenylcysteine O-methyltransferase Ste14	-1	-1	-1	-1	0	0	16	0.876	4.73408	4.73212	4.44748	0.499089	0.969524	16	0.819	4.37661	4.16193	4.26417	0.950948	0.962628
COG2227	961	41	920	H	2-polyprenyl-3-methyl-5-hydroxy-6-metoxy-1,4-benzoquinol methylase	-1	-1	-1	-1	0	0	33	0.729	6.10711	6.25565	5.58909	0.537025	0.96975	32	0.699	5.96798	6.11189	5.48249	0.91865	0.971382
COG2271	754	55	699	G	Sugar phosphate permease	-1	-1	2762	0	0	0	29	0.905	4.30617	4.11905	4.23454	0.454459	0.969957	29	0.818	4.34961	4.21966	4.22398	0.970125	0.970621
COG1917	1034	77	957	R	Cupin domain protein related to quercetin dioxygenase	-1	-1	-1	-1	0	0	40	0.72	5.76095	5.3373	5.83875	0.38985	0.969983	38	0.71	5.51571	4.93141	5.76553	0.894067	0.96968
COG4948	857	45	812	MR	L-alanine-DL-glutamate epimerase or related enzyme of enolase superfamily	-1	-1	2877	0	0	0	20	0.833	3.84645	3.3477	4.11681	0.35426	0.97031	20	0.775	3.99111	3.53727	4.22316	0.886287	0.972214
COG3593	241	22	219	L	Predicted ATP-dependent endonuclease of the OLD family, contains P-loop ATPase and TOPRIM domains	-1	-1	-1	-1	0	0	17	0.819	5.33405	4.97882	5.37573	0.510533	0.970609	16	0.827	6.33881	5.91619	6.37603	0.933328	0.9696
COG1669	350	43	307	R	Predicted nucleotidyltransferase	-1	-1	-1	-1	0	0	28	0.769	3.79498	3.77062	3.59821	0.577225	0.970867	27	0.599	3.07002	3.03199	2.90318	0.945655	0.966633
COG1001	213	35	178	F	Adenine deaminase	-1	-1	-1	-1	0	0	18	0.842	2.20328	2.09352	2.18905	0.57733	0.971861	16	0.746	2.29531	2.17602	2.26913	0.948029	0.968311
COG2414	175	59	116	C	Aldehyde:ferredoxin oxidoreductase	-1	-1	3680	0	0	0	20	0.938	2.58918	2.40137	2.63364	0.483289	0.972318	20	0.897	2.672	2.4457	2.71295	0.915308	0.965318
COG1397	359	30	329	O	ADP-ribosylglycohydrolase	-1	-1	1691	0	0	0	12	0.838	4.08865	3.40266	4.54952	0.409852	0.972469	13	0.791	4.45083	4.45083	3.78142	4.90431	0.849599
COG1070	616	16	600	G	Sugar (pentulose or hexulose) kinase	-1	-1	-1	-1	0	0	11	0.869	3.42199	3.25138	3.40497	0.481015	0.972583	11	0.732	3.43504	3.29067	3.44061	0.957972	0.979797
COG1175	1438	49	1389	G	ABC-type sugar transport system, permease component	-1	-1	-1	-1	0	0	23	0.756	3.63937	3.6622	3.41808	0.404662	0.972736	23	0.795	3.93852	4.14126	3.5536	0.902269	0.976873
COG2217	529	44	485	P	Cation transport ATPase	-1	-1	-1	-1	0	0	18	0.837	3.03529	2.92258	2.98433	0.391755	0.973038	19	0.811	3.5321	3.44661	3.39466	0.961087	0.968441
COG2345	333	32	301	K	Predicted transcriptional regulator, ArsR family	-1	-1	-1	-1	0	0	20	0.785	4.76824	5.21243	4.07131	0.543695	0.973497	21	0.694	5.04685	5.49831	4.05196	0.802869	0.946161
COG0531	1083	78	1005	E	Amino acid transporter	-1	-1	2128	0	0	0	36	0.917	4.16588	3.75377	4.35721	0.342864	0.973501	37	0.841	5.29913	4.77883	5.50601	0.901814	0.970428
COG0535	671	94	577	R	Radical SAM superfamily enzyme, MoaA/NifB/PqqE/SkfB family	-1	-1	-1	-1	0	0	40	0.858	5.33179	4.87232	5.51119	0.372605	0.973736	42	0.697	5.5574	5.08172	5.77508	0.914406	0.976789
COG2014	102	28	74	S	Uncharacterized conserved protein, contains DUF4213 and DUF364 domains	-1	-1	-1	-1	0	0	14	0.804	3.46773	3.3239	3.42999	0.534502	0.973821	14	0.75	3.8585	3.68022	3.81189	0.953796	0.970858
COG0610	368	29	339	V	Type I site-specific restriction-modification system, R (restriction) subunit and related helicases ...	-1	-1	-1	-1	0	0	22	0.819	3.65271	3.08996	4.02467	0.594552	0.973883	20	0.678	4.53372	3.79125	5.04168	0.836234	0.974138
COG3391	822	63	759	R	DNA-binding beta-propeller fold protein YncE	-1	-1	-1	-1	0	0	32	0.826	6.72403	6.27672	6.82269	0.574349	0.974075	35	0.645	5.8771	5.50376	5.89109	0.936475	0.969428
COG1404	960	54	906	O	Serine protease, subtilisin family	-1	-1	2268	0	0	0	25	0.723	4.50054	4.17837	4.59181	0.525339	0.974348	25	0.799	5.54146	5.07659	5.74131	0.91611	0.976088
COG0474	579	62	517	P	Magnesium-transporting ATPase (P-type)	-1	-1	-1	-1	0	0	29	0.94	2.91208	2.7219	2.95452	0.48421	0.974634	27	0.871	3.98853	3.7686	4.03588	0.944859	0.978365
COG0671	964	68	896	I	Membrane-associated phospholipid phosphatase	-1	-1	-1	-1	0	0	24	0.833	5.80924	5.39167	5.93505	0.393115	0.974887	27	0.698	5.40586	4.93434	5.56899	0.912777	0.971477
COG0714	1129	93	1036	R	MoxR-like ATPase	-1	-1	2993	0	0	0	18	0.886	3.6681	3.08256	4.07039	0.294419	0.975021	18	0.687	3.80407	3.23193	4.21256	0.849598	0.978491
COG0747	1178	78	1100	E	ABC-type transport system, periplasmic component	-1	-1	-1	-1	0	0	31	0.876	4.17779	4.04756	4.10393	0.386928	0.975573	27	0.734	3.70437	3.60504	3.62503	0.973186	0.975884
COG4997	47	14	33	R	Predicted house-cleaning noncanonical NTP pyrophosphatase, all-alpha NTP-PPase (MazG) superfamily	-1	-1	-1	-1	0	0	8	0.748	2.15419	2.11177	2.09437	0.686478	0.976272	7	0.634	1.73377	1.74243	1.6475	0.950238	0.977615
COG2814	2884	126	2758	G	Predicted arabinose efflux permease, MFS family	-1	-1	2852	0	0	0	83	0.854	5.26489	5.11064	5.17086	0.491542	0.976422	76	0.736	5.16467	4.87436	5.23451	0.943789	0.978655
COG2244	1009	88	921	M	Membrane protein involved in the export of O-antigen and teichoic acid	-1	-1	3580	0	0	0	37	0.789	5.30933	4.97295	5.39625	0.484471	0.976507	40	0.768	4.66725	4.2333	4.94959	0.907024	0.983759
COG1433	281	65	216	O	Predicted Fe-Mo cluster-binding protein, NifX family	-1	-1	3267	0	0	0	30	0.791	3.57374	3.14343	3.83897	0.550419	0.976904	32	0.739	3.62887	3.14959	3.8688	0.867927	0.967023
COG0471	366	40	326	G	Di- and tricarboxylate transporter	-1	-1	-1	-1	0	0	18	0.891	3.41775	3.1024	3.5762	0.422263	0.977046	16	0.682	4.12595	3.68925	4.35272	0.894156	0.974558
COG3063	340	15	325	NW	Tfp pilus assembly protein PilF	-1	-1	3402	0	0	0	14	0.752	9.53807	7.74578	10.907	0.575484	0.977806	13	0.571	9.48116	7.63163	11.042	0.804926	0.984777
COG2304	942	65	877	R	Secreted protein containing bacterial Ig-like domain and vWFA domain	-1	-1	-1	-1	0	0	40	0.686	8.1381	9.10274	6.81314	0.526545	0.977862	41	0.672	7.93598	8.84538	6.63071	0.835524	0.975058
COG0286	593	40	553	V	Type I restriction-modification system, DNA methylase subunit	-1	-1	-1	-1	0	0	26	0.939	5.08693	4.58461	5.36595	0.439209	0.978051	27	0.859	6.60685	5.98096	6.98701	0.905266	0.981403
COG0596	1710	49	1661	HR	Pimeloyl-ACP methyl ester carboxylesterase	-1	-1	2731	0	0	0	30	0.826	5.1422	4.67866	5.3803	0.465286	0.978079	31	0.674	5.33267	4.79904	5.62351	0.899933	0.977236
COG5492	208	10	198	R	Uncharacterized conserved protein YjdB, contains Ig-like domain	-1	-1	-1	-1	0	0	7	0.686	5.8513	5.70728	5.74411	0.648437	0.978534	7	0.699	6.10483	5.8653	6.03067	0.960764	0.974308
COG4191	973	26	947	T	Signal transduction histidine kinase regulating C4-dicarboxylate transport system	-1	-1	-1	-1	0	0	18	0.666	6.99028	7.52648	6.15978	0.694963	0.978949	13	0.596	10.9288	10.9279	8.95102	0.81903	0.909475
COG1520	660	74	586	M	Outer membrane protein assembly factor BamB, contains PQQ-like beta-propeller repeat	-1	-1	-1	-1	0	0	46	0.664	7.91737	8.21575	7.28672	0.655623	0.979016	51	0.572	7.89803	8.02479	7.42664	0.940316	0.978183
COG0778	1101	84	1017	C	Nitroreductase	-1	-1	695	0	0	0	50	0.843	4.27549	3.532	4.84646	0.435376	0.979826	48	0.695	4.35635	4.35635	3.71178	4.8062	0.852041
COG2768	177	42	135	S	Uncharacterized Fe-S center protein	-1	-1	-1	-1	0	0	19	0.808	4.01389	3.59238	4.27555	0.518416	0.980087	19	0.586	4.17909	3.81063	4.38509	0.911833	0.980563
COG2245	26	16	10	S	Uncharacterized membrane protein	-1	-1	-1	-1	0	0	5	0.644	2.48522	2.42679	2.44537	0.857922	0.980226	6	0.719	2.47592	2.2929	2.46591	0.92608	0.961018
COG2605	82	10	72	R	Predicted kinase related to galactokinase and mevalonate kinase	-1	-1	-1	-1	0	0	6	0.697	2.44132	2.26891	2.51878	0.627135	0.980552	6	0.509	2.39208	2.28711	2.42634	0.956116	0.98522
COG3832	798	13	785	S	Uncharacterized conserved protein YndB, AHSA1/START domain	-1	-1	-1	-1	0	0	11	0.758	5.7189	5.53464	5.68077	0.461548	0.980557	11	0.659	5.8835	5.68016	5.69747	0.965439	0.96691
COG0454	490	19	471	KR	N-acetyltransferase, GNAT superfamily (includes histone acetyltransferase HPA2)	-1	-1	-1	-1	0	0	15	0.825	5.66537	5.3931	5.72042	0.478912	0.980829	14	0.666	5.40447	5.35323	5.31875	0.984139	0.987329
COG2205	1976	43	1933	T	K+-sensing histidine kinase KdpD	-1	-1	-1	-1	0	0	22	0.755	7.32967	7.9101	6.47158	0.638268	0.981058	23	0.78	8.62487	8.51285	7.84865	0.910002	0.948507
COG2226	2347	140	2207	H	Ubiquinone/menaquinone biosynthesis C-methylase UbiE	-1	-1	-1	-1	0	0	87	0.823	5.70585	5.58095	5.62381	0.482125	0.981865	90	0.631	4.8572	4.70573	4.88571	0.968814	0.987341
COG1357	642	31	611	S	Uncharacterized protein YjbI, contains pentapeptide repeats	-1	-1	-1	-1	0	0	24	0.84	5.97691	6.29842	5.44456	0.64402	0.982361	25	0.642	6.01472	6.49432	5.30502	0.882006	0.980871
COG1266	768	57	711	O	Membrane protease YdiL, CAAX protease family	-1	-1	-1	-1	0	0	34	0.811	5.64815	5.423	5.67598	0.533036	0.982533	35	0.762	5.47643	5.21121	5.48412	0.951571	0.976487
COG1215	1563	107	1456	N	Glycosyltransferase, catalytic subunit of cellulose synthase and poly-beta-1,6-N-acetylglucosamine synthase	-1	-1	3803	0	0	0	51	0.779	6.3489	5.96495	6.51388	0.461596	0.982755	55	0.772	6.52751	5.9667	6.92831	0.914085	0.987743
COG1592	282	56	226	C	Rubrerythrin	-1	-1	-1	-1	0	0	21	0.771	2.80544	2.80593	2.70998	0.437007	0.983076	21	0.684	2.4736	2.4736	2.50046	2.32536	0.940071
COG1413	664	72	592	R	HEAT repeat	-1	-1	-1	-1	0	0	38	0.792	8.7462	7.69887	9.49938	0.498546	0.983184	38	0.574	9.24834	7.99016	10.2726	0.863956	0.987355
COG0732	553	36	517	V	Restriction endonuclease S subunit	-1	-1	-1	-1	0	0	32	0.891	4.41027	4.02878	4.64561	0.658588	0.98343	33	0.688	4.02387	3.6498	4.28881	0.907036	0.986439
COG5561	48	14	34	S	Predicted metal-binding protein	-1	-1	-1	-1	0	0	11	0.801	2.40927	2.00293	2.73673	0.723161	0.983629	11	0.582	2.76146	2.26198	3.14507	0.819124	0.979018
COG5015	59	10	49	S	Uncharacterized protein, pyridoxamine 5'-phosphate oxidase (PNPOx-like) family	-1	-1	-1	-1	0	0	9	0.739	2.69406	2.48251	2.81812	0.805855	0.983764	9	0.703	2.45081	2.32823	2.50148	0.949985	0.985331
COG1572	142	42	100	O	Serine protease, subtilase family	-1	-1	-1	-1	0	0	24	0.692	8.98372	8.83102	8.84898	0.752375	0.984001	26	0.56	8.7247	8.737	8.51468	0.975928	0.98867
COG3064	344	10	334	M	Membrane protein involved in colicin uptake	-1	-1	-1	-1	0	0	8	0.791	8.22649	8.30335	7.89142	0.661147	0.984306	9	0.565	6.71994	6.77717	6.49462	0.96647	0.987493
COG1028	4332	83	4249	IQR	NAD(P)-dependent dehydrogenase, short-chain alcohol dehydrogenase family	-1	-1	-1	-1	0	0	51	0.7	3.27388	3.07045	3.38262	0.421526	0.985538	53	0.702	2.7828	2.50239	3.02868	0.899235	0.993796
COG1063	1027	64	963	ER	Threonine dehydrogenase or related Zn-dependent dehydrogenase	-1	-1	-1	-1	0	0	36	0.801	3.74295	3.75267	3.62825	0.442996	0.985977	36	0.696	4.0515	4.02033	3.96009	0.977438	0.984872
COG0438	3242	133	3109	M	Glycosyltransferase involved in cell wall bisynthesis	-1	-1	761	0	0	0	90	0.703	8.1628	7.5192	8.58473	0.563324	0.986422	100	0.595	6.11338	5.56773	6.60723	0.910745	0.995764
COG2267	2017	61	1956	I	Lysophospholipase, alpha-beta hydrolase superfamily	-1	-1	-1	-1	0	0	41	0.888	5.56264	5.44805	5.52672	0.507702	0.986472	39	0.72	5.79128	5.63312	5.76193	0.97269	0.983811
COG0456	2562	112	2450	J	Ribosomal protein S18 acetylase RimI and related acetyltransferases	-1	-1	3427	0	0	0	64	0.836	6.93359	6.80109	6.88164	0.491366	0.986698	68	0.664	4.94892	4.67465	5.11302	0.944581	0.98887
COG0697	1507	80	1427	GER	Permease of the drug/metabolite transporter (DMT) superfamily	-1	-1	2769	0	0	0	40	0.844	4.47528	4.30581	4.53189	0.430469	0.987391	38	0.782	4.24811	4.10443	4.28106	0.966178	0.986967
COG2361	207	20	187	S	Uncharacterized conserved protein, contains HEPN domain	-1	-1	-1	-1	0	0	18	0.866	2.45536	2.09495	2.75412	0.682676	0.987446	16	0.707	1.83921	1.49689	2.09571	0.813881	0.976673
COG3049	143	12	131	MR	Penicillin V acylase or related amidase, Ntn superfamily	-1	-1	-1	-1	0	0	7	0.861	3.6543	3.73691	3.48591	0.488255	0.988263	7	0.824	4.81325	5.12739	4.33458	0.900551	0.982909
COG1216	1773	96	1677	G	Glycosyltransferase, GT2 family	-1	-1	3488	0	0	0	60	0.736	7.38953	6.957	7.65182	0.590481	0.988481	61	0.689	6.46433	6.04105	6.7757	0.934521	0.991343
COG1073	1295	62	1233	T	Fermentation-respiration switch protein FrsA, has esterase activity, DUF1100 family	-1	-1	1142	0	0	0	36	0.805	6.28092	6.07749	6.35052	0.513345	0.989346	37	0.628	6.18132	5.8275	6.43316	0.942761	0.991752
COG2865	347	27	320	K	Predicted transcriptional regulator, contains HTH domain	-1	-1	-1	-1	0	0	21	0.822	4.4774	4.23635	4.63065	0.610861	0.990195	21	0.876	4.17444	3.89746	4.38546	0.933648	0.9921
COG3291	494	55	439	S	PKD repeat	-1	-1	-1	-1	0	0	33	0.845	5.84196	5.4393	6.15397	0.667672	0.992241	39	0.625	6.26545	5.82873	6.61506	0.930296	0.993047
COG3153	414	20	394	R	Predicted N-acetyltransferase YhbS	-1	-1	-1	-1	0	0	15	0.773	4.94141	5.09237	4.72122	0.586501	0.992994	15	0.643	4.36968	4.50521	4.18417	0.957546	0.994281
COG4932	241	23	218	S	Uncharacterized surface anchored protein	-1	-1	-1	-1	0	0	20	0.687	6.50787	6.88699	6.04323	0.827181	0.993429	17	0.604	6.19075	6.43385	5.81778	0.939753	0.989511
COG0574	90	13	77	G	Phosphoenolpyruvate synthase/pyruvate phosphate dikinase	-1	-1	-1	-1	0	0	9	0.708	3.86976	3.63772	4.06733	0.618639	0.995547	7	0.825	4.28645	4.12029	4.39859	0.961237	0.9937
COG4804	168	11	157	R	Predicted nuclease of restriction endonuclease-like (RecB) superfamily, DUF1016 family	-1	-1	-1	-1	0	0	11	0.796	2.65136	2.56514	2.72415	0.76694	0.997468	11	0.599	2.74712	2.58111	2.86807	0.939568	0.991799
