# Supplementary material for: A New Analysis of Archaea–Bacteria Domain Separation: Variable Phylogenetic Distance and the Tempo of Early Evolution
Source: Mol Biol Evol. 2020 Apr 21;37(8):2332–40. doi: 10.1093/molbev/msaa089 (PMC7403611; doi:10.1093/molbev/msaa089)
Supplement: msaa089_Supplementary_Data [file msaa089_supplementary_data.zip › msaa089-suppl_data/additionalTable6b_COGs_min10A10B_singleSplit_corrected.xlsx]

## Sheet: additionalTable6b_COGs_corrected
General Information												IQTree results							FastTree results
COG	genes	archaeal	bacterial	functional category	annotation	HarrisGroup	HarrisSingle	SSC-ID	SCCSingle	NUTs,s=1	NUTs,s<1	splits	bootstrap-support	MeanDistAB	MeanDistAA	MeanDistBB	Dmin	Dav	splits	support	MeanDistAB	MeanDistAA	MeanDistBB	Dmin	Dav
COG ID	total number of genes	number of archaeal genes	number of bacterial genes	functional category of gene family	Gene annotation	Group number as in Harris et al, 2003 Table 1 (-1 is not present)	Single split group as in Harris et al. 2003 Table 1 (-1 is not present, 0 is a conflicting result with the COG analysis, and 1 is an matching result with the COG analysis)	ID of SSC as in Weiss et al. 2016	Single split SSC as in Weiss et al. 2016 (-1 is not present, 0 is a conflicting result with the COG analysis, and 1 is an matching result with the COG analysis)	COGs corresponding to NUTS as in Puigbo, 2009. (0 is not present, 1 overlaps with the COGs), separation score = 1	COGs corresponding to NUTS as in Puigbo, 2009. (0 is not present, 1 overlaps with the COGs), separation score < 1	number of splits in the phylogenetic tree	support value for splits, NA: no bootstrap possible	mean pairwise interdomain distance	mean pairwise intradomain distance for archaeal genes	mean pairwise intradomain distance for bacterial genes	ratio of intra:inter domain distance using min (see paper)	ratio of intra:inter domain distance using mean (see paper)	number of splits in the phylogenetic tree	Support value for splits	mean pairwise interdomain distance	mean pairwise intradomain distance for archaeal genes	mean pairwise intradomain distance for bacterial genes	ratio of intra:inter domain distance using min (see paper)	ratio of intra:inter domain distance using mean (see paper)
COG0048	707	82	625	J	Ribosomal protein S12	1	1	-1	-1	1	0	1	0.96	2.71705	0.630406	0.84105	0.0505241	0.270782	1	0.725	5.87906	0.73773	0.991566	0.125484	0.147073
COG0231	718	82	636	J	Translation elongation factor P (EF-P)/translation initiation factor 5A (eIF-5A)	1	1	-1	-1	1	0	1	0.47	5.28482	1.29104	2.08904	0.0709731	0.319792	1	0.872	6.67413	1.32248	1.83136	0.19815	0.236273
COG1093	117	83	34	J	Translation initiation factor 2, alpha subunit (eIF-2alpha)	-1	-1	-1	-1	0	0	1	0.85	4.13918	1.66207	1.16975	0.125153	0.342075	1	0.557	4.98557	1.83364	1.25365	0.251455	0.309622
COG0185	704	83	621	J	Ribosomal protein S19	1	1	-1	-1	1	0	1	0.7	3.37801	1.23593	1.22936	0.0992152	0.364902	1	0.837	3.94746	1.33411	1.44227	0.337968	0.351667
COG0361	716	84	632	J	Translation initiation factor IF-1	1	1	-1	-1	1	0	1	0.97	4.01973	1.77968	1.19372	0.0796123	0.36985	1	0.742	3.86507	1.65019	1.25125	0.323734	0.375342
COG3363	43	30	13	F	Archaeal IMP cyclohydrolase	-1	-1	-1	-1	0	0	1	0.83	2.94131	1.21904	1.03883	0.192388	0.383821	1	0.759	3.48369	1.37424	1.0449	0.29994	0.347209
COG0086	619	82	537	K	DNA-directed RNA polymerase, beta' subunit/160 kD subunit	3	1	-1	-1	1	0	1	0.38	4.11147	1.18914	1.98372	0.0790857	0.385855	1	0.952	8.13028	1.64571	2.40556	0.202417	0.249147
COG0094	708	83	625	J	Ribosomal protein L5	1	1	24	1	1	0	1	0.99	3.55235	1.38486	1.35788	0.121616	0.386046	1	0.772	2.66706	1.11614	0.98839	0.370591	0.394541
COG0102	705	82	623	J	Ribosomal protein L13	1	0	-1	-1	1	0	1	0.69	4.42609	1.74791	1.70172	0.124262	0.389693	2	0.658	5.33799	1.88713	1.80448	0.338046	0.345787
COG0093	708	83	625	J	Ribosomal protein L14	1	1	33	1	1	0	1	0.78	2.63482	1.05573	1.00524	0.0884761	0.391101	1	0.81	2.97596	1.03892	1.09219	0.349105	0.358054
COG0052	688	83	605	J	Ribosomal protein S2	1	1	-1	-1	1	0	1	0.97	3.98891	1.31256	1.84403	0.10269	0.395671	1	0.219	6.79119	1.93877	2.45628	0.285483	0.323584
COG0256	703	83	620	J	Ribosomal protein L18	1	1	-1	-1	1	0	1	0.99	4.05478	1.57243	1.70395	0.123849	0.404015	1	0.89	4.63712	1.67431	1.96984	0.361068	0.392933
COG1702	545	15	530	T	Phosphate starvation-inducible protein PhoH, predicted ATPase	-1	-1	-1	-1	0	0	1	0.93	4.51283	1.28756	2.38075	0.146118	0.406432	1	0.857	9.12611	1.69907	2.41703	0.186177	0.225512
COG0051	705	84	621	J	Ribosomal protein S10	1	1	35	1	1	0	1	0.71	2.3355	0.960505	0.984295	0.0822021	0.416356	1	0.87	2.05608	0.835374	0.831812	0.404562	0.405428
COG0522	720	83	637	J	Ribosomal protein S4 or related protein	1	1	-1	-1	1	0	1	0.62	4.05063	1.54227	1.88094	0.106336	0.422553	1	0.462	5.51778	1.72703	1.94074	0.312994	0.33236
COG0085	706	87	619	K	DNA-directed RNA polymerase, beta subunit/140 kD subunit	3	1	-1	-1	1	0	1	0.74	3.62347	1.18644	1.88567	0.0868522	0.423919	1	0.87	7.74919	1.83135	2.31398	0.236327	0.267468
COG0184	708	83	625	J	Ribosomal protein S15P/S13E	1	1	-1	-1	0	0	1	0.74	3.40578	1.3961	1.50946	0.104941	0.426564	1	0.76	4.36243	1.37698	1.44302	0.315646	0.323215
COG0098	709	83	626	J	Ribosomal protein S5	1	1	28	1	1	0	1	0.86	3.64877	1.27949	1.8826	0.087092	0.43331	1	0.048	3.68696	1.36369	1.99231	0.369869	0.455117
COG2718	174	17	157	R	Uncharacterized conserved protein YeaH/YhbH, required for sporulation, DUF444 family	-1	-1	-1	-1	0	0	1	0.26	2.97366	0.449279	2.13376	0.110454	0.43432	1	0.015	3.99962	0.456462	2.65384	0.114126	0.388825
COG0100	703	83	620	J	Ribosomal protein S11	1	1	36	1	1	0	1	0.98	2.50607	0.774244	1.42119	0.0714636	0.438023	1	0.71	3.54788	1.06216	1.38181	0.299378	0.344426
COG0090	707	83	624	J	Ribosomal protein L2	1	1	26	1	1	0	1	0.94	2.84445	1.23244	1.27725	0.112108	0.441156	1	0.77	2.8793	1.30596	1.31531	0.453569	0.455192
COG2719	175	17	158	D	Stage V sporulation protein SpoVR/YcgB, involved in spore cortex formation (function unknown)	-1	-1	-1	-1	0	0	1	0.95	3.13632	0.669986	2.10034	0.125963	0.441652	1	0.026	4.21912	0.665012	2.62855	0.157619	0.390314
COG0092	707	83	624	J	Ribosomal protein S3	5	1	-1	-1	1	0	1	1	3.79267	1.71804	1.65979	0.119472	0.44531	1	0.484	5.29002	2.21341	2.2162	0.418413	0.418676
COG0197	710	83	627	J	Ribosomal protein L16/L10AE	1	1	-1	-1	1	0	1	0.79	2.85361	1.33487	1.2711	0.105605	0.45661	1	0.685	3.46206	1.41757	1.1802	0.340895	0.375176
COG0012	702	85	617	J	Ribosome-binding ATPase YchF, GTP1/OBG family	6	1	21	1	1	0	1	0.73	3.09131	1.38883	1.46276	0.141509	0.461227	1	0.944	3.61564	1.35194	1.37899	0.373914	0.377656
COG0049	709	83	626	J	Ribosomal protein S7	1	1	-1	-1	1	0	1	0.13	3.19075	1.424	1.52317	0.10291	0.461832	1	0.94	3.85062	1.39416	1.74245	0.362061	0.407286
COG0201	705	83	622	U	Preprotein translocase subunit SecY	2	1	-1	-1	1	0	1	0.7	4.47706	1.95867	2.19442	0.101766	0.463819	1	0.714	6.34164	2.36521	2.60822	0.372965	0.392125
COG2163	73	37	36	J	Ribosomal protein L14E/L6E/L27E	-1	-1	-1	-1	0	0	1	0.76	3.12172	0.924291	2.01575	0.274129	0.470902	1	0.362	3.73298	1.05591	2.5654	0.282859	0.485042
COG0087	710	83	627	J	Ribosomal protein L3	1	1	-1	-1	1	0	1	0.98	3.68859	1.69284	1.78181	0.114427	0.471	1	0.709	4.67995	1.92305	2.16299	0.410912	0.436548
COG0081	709	83	626	J	Ribosomal protein L1	1	1	30	1	1	0	1	0.98	3.33323	1.64698	1.49448	0.142764	0.471235	1	0.708	3.86319	1.91863	1.52026	0.393526	0.445085
COG4327	153	13	140	S	Uncharacterized membrane protein	-1	-1	-1	-1	0	0	1	0.83	3.68416	1.13771	2.35623	0.161201	0.474183	1	0.893	3.11616	0.810601	1.82226	0.260128	0.422454
COG0258	238	84	154	L	5'-3' exonuclease	3	1	-1	-1	0	0	1	0.73	4.48319	1.54869	2.72382	0.153464	0.476503	1	0.817	4.98119	1.57651	3.00841	0.316493	0.460224
COG0202	709	81	628	K	DNA-directed RNA polymerase, alpha subunit/40 kD subunit	3	1	-1	-1	0	0	1	0.96	4.52591	2.1663	2.19789	0.11437	0.482134	1	0.825	4.48543	1.87288	1.80482	0.402373	0.40996
COG0592	664	22	642	L	DNA polymerase III sliding clamp (beta) subunit, PCNA homolog	3	1	-1	-1	0	0	1	0.99	5.0366	1.92491	2.9533	0.144973	0.484276	1	0.979	5.24694	1.863	2.81752	0.355064	0.446024
COG0103	709	83	626	J	Ribosomal protein S9	1	1	72	1	1	0	1	0.88	3.31502	1.25347	1.96301	0.106059	0.485138	1	0.868	3.992	1.53139	2.13561	0.383615	0.459294
COG0480	842	81	761	J	Translation elongation factor EF-G, a GTPase	1	1	11	1	1	0	1	0.99	2.70832	1.11002	1.52348	0.105456	0.486187	1	0.921	2.88609	1.00371	1.53998	0.347775	0.440681
COG1758	550	82	468	K	DNA-directed RNA polymerase, subunit K/omega	-1	-1	-1	-1	0	0	1	0.94	5.38681	2.06857	3.19443	0.119824	0.488508	1	0.867	6.85413	2.10944	3.52881	0.307762	0.411303
COG0198	702	83	619	J	Ribosomal protein L24	1	1	-1	-1	1	0	1	0.99	3.26359	1.46527	1.72659	0.142643	0.48901	1	0.706	3.91762	1.49871	1.93992	0.382557	0.438868
COG0186	705	83	622	J	Ribosomal protein S17	1	1	-1	-1	1	0	1	0.14	3.45412	1.34798	2.04794	0.118223	0.491574	1	0.787	2.59547	1.04148	1.54904	0.40127	0.499048
COG5459	58	11	47	J	Ribosomal protein RSM22 (predicted mitochondrial rRNA methylase)	-1	-1	-1	-1	0	0	1	0.73	4.7296	1.78533	2.8665	0.222588	0.491779	1	0.098	4.43404	1.62758	2.67713	0.367065	0.485417
COG4309	98	17	81	S	Uncharacterized conserved protein, DUF2249 family	-1	-1	-1	-1	0	0	1	0.62	3.64199	1.0948	2.4935	0.226176	0.49263	1	0.964	3.34148	1.15818	2.51245	0.346606	0.549251
COG2047	105	64	41	R	Proteasome assembly chaperone (PAC2) family protein	-1	-1	-1	-1	0	0	1	0.9	3.92809	1.68769	2.2063	0.235414	0.495659	1	0.839	4.41055	1.80803	2.51848	0.409932	0.490472
COG0195	669	78	591	K	Transcription antitermination factor NusA, contains S1 and KH domains	-1	-1	-1	-1	1	0	1	0.91	4.14216	1.65007	2.47514	0.117303	0.497954	1	0.68	7.83561	3.26246	2.95438	0.377045	0.396704
COG0080	715	83	632	J	Ribosomal protein L11	1	1	25	1	1	0	1	0.89	2.60092	1.32667	1.27086	0.136054	0.499349	1	0.8	2.89691	1.38391	1.37305	0.473971	0.475846
COG0250	789	83	706	K	Transcription antitermination factor NusG	3	1	-1	-1	1	0	1	0.67	4.55108	1.90564	2.67947	0.118692	0.503738	1	0	5.5194	2.09362	2.98976	0.37932	0.460501
COG0091	706	83	623	J	Ribosomal protein L22	1	1	-1	-1	1	0	1	0.97	3.47321	1.61081	1.92061	0.134591	0.50838	1	0.794	3.33424	1.53061	1.82863	0.45906	0.503749
COG1841	594	81	513	J	Ribosomal protein L30/L7E	-1	-1	-1	-1	0	0	1	0.81	3.44458	1.6436	1.8812	0.144437	0.511646	1	0.918	3.90364	1.68837	1.85463	0.432511	0.453807
COG0200	709	83	626	J	Ribosomal protein L15	5	1	-1	-1	1	0	1	0.99	3.86348	1.86137	2.0995	0.149594	0.512603	1	0.849	5.48426	2.11541	2.20091	0.385724	0.393519
COG0097	707	83	624	J	Ribosomal protein L6P/L9E	1	1	-1	-1	1	0	1	0.42	3.23681	1.49389	1.84854	0.152557	0.516316	1	0.871	3.21507	1.48914	1.81216	0.463175	0.513409
COG0532	555	78	477	J	Translation initiation factor IF-2, a GTPase	1	1	-1	-1	1	0	1	0.97	3.78436	1.40495	2.5349	0.147651	0.520544	1	0.442	6.84479	2.56339	3.15488	0.374503	0.41771
COG0096	708	83	625	J	Ribosomal protein S8	1	1	27	1	1	0	1	0.6	2.87796	1.1703	1.84899	0.10899	0.524553	1	0.679	3.04171	1.12649	1.7261	0.370347	0.468912
COG2037	59	29	30	C	Formylmethanofuran:tetrahydromethanopterin formyltransferase	-1	-1	2256	1	0	0	1	0.55	1.68178	0.854436	0.919809	0.324136	0.527489	1	0.791	1.6993	0.957499	1.02421	0.563467	0.583095
COG3799	29	11	18	E	Methylaspartate ammonia-lyase	-1	-1	-1	-1	0	0	1	0.95	1.37534	0.454042	0.997016	0.309461	0.527529	1	0.65	1.52394	0.497587	1.16964	0.326514	0.547012
COG0271	276	18	258	T	Stress-induced morphogen (activity unknown)	-1	-1	-1	-1	0	0	1	0.81	3.04279	0.678697	2.53336	0.165559	0.527814	1	0.875	2.38847	0.505749	1.90287	0.211746	0.504219
COG3091	119	12	107	R	Predicted Zn-dependent metalloprotease, SprT family	-1	-1	-1	-1	0	0	1	0.6	4.61546	1.57271	3.31363	0.206833	0.529346	1	0.7	5.73815	1.75825	4.2131	0.306413	0.520319
COG0391	391	50	341	HG	Archaeal 2-phospho-L-lactate transferase/Bacterial gluconeogenesis factor, CofD/UPF0052 family	-1	-1	1568	0	0	0	1	0.96	4.5645	1.53837	3.31032	0.152452	0.531131	2	0.873	6.06634	2.14998	4.6577	0.354412	0.561103
COG0180	731	92	639	J	Tryptophanyl-tRNA synthetase	3	1	-1	-1	1	0	1	0.67	4.54914	2.42935	2.44677	0.113091	0.535938	1	0.963	5.634	3.13079	2.75119	0.488319	0.522007
COG0575	384	79	305	I	CDP-diglyceride synthetase	5	1	-1	-1	0	0	1	0.52	5.15752	2.1231	3.43385	0.192486	0.538723	1	0.518	6.1951	2.41816	3.64695	0.390333	0.489508
COG0341	500	47	453	U	Preprotein translocase subunit SecF	-1	-1	-1	-1	0	0	1	0.67	4.08157	1.70653	2.71207	0.159227	0.541287	1	0.746	5.85309	2.39348	3.31643	0.408926	0.487769
COG2988	78	11	67	E	Succinylglutamate desuccinylase	-1	-1	-1	-1	0	0	1	0.95	3.65796	0.802063	3.18096	0.194029	0.544433	1	0.155	4.63258	0.882887	3.78197	0.190582	0.503484
COG1161	249	34	215	J	Ribosome biogenesis GTPase A	-1	-1	618	0	0	0	1	0.97	3.80423	1.74265	2.41111	0.205568	0.54594	3	0.526	2.86949	1.4444	1.89638	0.503364	0.582121
COG3651	116	11	105	S	Uncharacterized conserved protein, DUF2237 family	-1	-1	-1	-1	0	0	1	0.99	1.98051	0.84522	1.34012	0.279681	0.551712	1	0.692	2.216	1.04017	1.57789	0.469393	0.59072
COG1035	89	20	69	C	Coenzyme F420-reducing hydrogenase, beta subunit	-1	-1	3739	1	0	0	1	0.97	3.51647	1.05295	2.84398	0.179753	0.554097	1	0.944	3.97435	1.06125	3.21276	0.267024	0.537698
COG4347	44	19	25	S	Uncharacterized membrane protein YpjA	-1	-1	-1	-1	0	0	1	0.53	3.16263	1.35082	2.15727	0.303294	0.554615	2	0.887	3.96757	1.63879	2.75807	0.413047	0.5541
COG0244	707	82	625	J	Ribosomal protein L10	1	1	-1	-1	1	0	1	0.16	3.92071	1.9253	2.43496	0.15916	0.556054	1	0.74	4.24178	2.07457	2.59467	0.489081	0.550388
COG2837	243	13	230	P	Periplasmic deferrochelatase/peroxidase EfeB	-1	-1	-1	-1	0	0	1	0.82	3.75311	0.908481	3.31139	0.169048	0.562183	1	0.478	4.11515	0.819873	3.48938	0.199233	0.523584
COG0709	253	14	239	E	Selenophosphate synthase	-1	-1	736	1	0	0	1	0.73	3.90192	2.35024	2.03758	0.222707	0.562264	1	0.645	5.71398	3.84918	2.1161	0.370338	0.521991
COG4541	31	10	21	S	Uncharacterized membrane protein	-1	-1	-1	-1	0	0	1	0.89	2.03033	0.72665	1.56641	0.339298	0.5647	1	0.622	2.15168	0.689402	1.65053	0.320402	0.543747
COG4986	90	21	69	P	ABC-type anion transport system, duplicated permease component	-1	-1	-1	-1	0	0	1	0.56	3.24654	2.0012	1.66627	0.281616	0.564829	2	0.667	4.55742	3.12985	2.06694	0.453533	0.570145
COG5282	136	18	118	S	Uncharacterized conserved protein, DUF2342 family	-1	-1	-1	-1	0	0	1	0.68	3.12528	0.690643	2.84934	0.194434	0.566348	1	0.358	4.53761	0.940562	3.68983	0.207281	0.510224
COG2836	200	17	183	P	Sulfite exporter TauE/SafE	-1	-1	-1	-1	0	0	1	0.49	3.72459	1.07024	3.17404	0.213318	0.569764	1	0.735	4.15214	1.02833	3.61608	0.247663	0.559278
COG0088	708	83	625	J	Ribosomal protein L4	1	1	-1	-1	1	0	1	0.81	3.182	1.44251	2.18485	0.153695	0.569981	1	0.889	3.93831	1.55478	2.50963	0.394783	0.516009
COG0023	261	83	178	J	Translation initiation factor 1 (eIF-1/SUI1)	-1	-1	-1	-1	0	0	1	0.94	3.14275	1.24945	2.34503	0.164581	0.571869	1	0.879	3.61933	1.4962	2.8415	0.41339	0.599239
COG4962	390	13	377	UW	Pilus assembly protein, ATPase of CpaF family	-1	-1	534	0	0	0	1	0.98	4.23377	2.24907	2.603	0.223591	0.573021	3	0.579	4.78048	4.04885	3.56875	0.746526	0.796741
COG3276	208	40	168	J	Selenocysteine-specific translation elongation factor	-1	-1	-1	-1	0	0	1	0.25	4.26562	2.3899	2.50651	0.231274	0.573938	1	0.461	4.65916	3.13122	2.40403	0.515981	0.594019
COG1323	96	11	85	R	Predicted nucleotidyltransferase	-1	-1	-1	-1	0	0	1	0.57	3.59904	1.85109	2.31207	0.290999	0.578371	1	0.922	4.30971	2.37664	2.5765	0.551461	0.574648
COG0800	403	15	388	G	2-keto-3-deoxy-6-phosphogluconate aldolase	-1	-1	-1	-1	0	0	1	0.97	2.97962	0.849933	2.62969	0.189185	0.583902	1	0.968	2.53937	0.726159	2.21752	0.28596	0.579608
COG4754	89	22	67	S	Uncharacterized protein	-1	-1	3272	1	0	0	1	0.94	3.26028	2.34755	1.46132	0.267649	0.584132	1	0.764	3.41935	2.51256	1.70493	0.498612	0.616709
COG0008	779	76	703	J	Glutamyl- or glutaminyl-tRNA synthetase	5	0	447	0	0	0.97	1	1	4.323	1.92711	3.13958	0.15256	0.586016	2	0.395	4.81075	1.84179	3.78469	0.382848	0.584782
COG0533	659	42	617	J	tRNA A37 threonylcarbamoyltransferase TsaD	5	1	60	1	0	0	1	1	3.15654	1.23059	2.4695	0.163509	0.586099	1	0.989	3.4516	1.35973	2.3849	0.39394	0.542447
COG3270	111	19	92	J	Ribosome biogenesis protein, NOL1/NOP2/fmu family	-1	-1	-1	-1	0	0	1	0.71	4.15222	2.47446	2.40385	0.274166	0.587434	1	0.871	4.40083	2.38232	2.80234	0.541336	0.589056
COG3482	47	22	25	S	Uncharacterized protein	-1	-1	2656	0	0	0	1	0.72	2.96206	1.39432	2.10253	0.454015	0.590274	4	0.346	2.63297	1.64701	2.77536	0.625532	0.839806
COG5530	30	11	19	S	Uncharacterized membrane protein	-1	-1	-1	-1	0	0	1	1	2.47849	0.986589	1.94911	0.302143	0.592236	1	0.839	3.12204	1.1496	2.52471	0.368221	0.588447
COG3403	46	12	34	S	Uncharacterized protein YcgG, contains conserved FPC and CPF motifs	-1	-1	-1	-1	0	0	1	0.63	2.97742	0.55569	3.03476	0.278205	0.602946	1	0.893	2.2611	0.346455	2.36826	0.153224	0.600309
COG2069	58	24	34	C	CO dehydrogenase/acetyl-CoA synthase delta subunit (corrinoid Fe-S protein)	-1	-1	2349	1	0	0	1	0.96	2.12754	1.28336	1.31337	0.274354	0.610263	1	0.933	1.96962	1.15628	1.28278	0.587058	0.61917
COG2352	337	15	322	C	Phosphoenolpyruvate carboxylase	-1	-1	-1	-1	0	0	1	0.56	2.56096	0.464671	2.66517	0.157807	0.611068	1	0.958	3.177	0.522882	3.35301	0.164584	0.609992
COG1718	168	83	85	T	Serine/threonine-protein kinase RIO1	-1	-1	-1	-1	0	0	1	0.95	3.63961	1.99908	2.47923	0.198693	0.615218	1	0.652	4.29632	2.17851	2.96477	0.507064	0.598569
COG1813	261	82	179	J	Archaeal ribosome-binding protein aMBF1, putative translation factor, contains Zn-ribbon and HTH domains	-1	-1	-1	-1	0	0	1	0.56	5.89423	2.24901	5.01087	0.2424	0.615846	3	0.612	5.38918	1.96173	4.73496	0.364012	0.621309
COG2158	50	31	19	R	Uncharacterized protein, contains a Zn-finger-like domain	-1	-1	-1	-1	0	0	1	0.86	3.57738	2.54381	1.87815	0.26317	0.618044	1	0.815	3.76793	2.62534	1.82102	0.483296	0.590027
COG1444	120	47	73	J	tRNA(Met) C34 N-acetyltransferase TmcA	-1	-1	-1	-1	0	0	1	0.41	3.98897	2.10503	2.8463	0.311872	0.620627	1	0.897	4.79428	2.24062	3.93974	0.467353	0.644556
COG2266	95	70	25	H	GTP:adenosylcobinamide-phosphate guanylyltransferase	-1	-1	-1	-1	0	0	1	1	3.66009	2.56384	1.99167	0.28842	0.622321	1	0.946	3.86049	2.69719	2.06854	0.535823	0.617244
COG1548	57	27	30	S	Uncharacterized protein, hydantoinase/oxoprolinase family	-1	-1	-1	-1	0	0	1	0.99	2.82492	1.67993	1.83715	0.357608	0.62251	1	0.813	3.19785	1.95802	2.14364	0.612293	0.641315
COG1767	162	65	97	H	Triphosphoribosyl-dephospho-CoA synthetase	-1	-1	-1	-1	0	0	1	0.46	4.21352	2.57353	2.71545	0.293171	0.62762	2	0.971	4.44011	2.69164	3.01644	0.60621	0.642786
COG0435	187	18	169	C	Glutathionyl-hydroquinone reductase	-1	-1	-1	-1	0	0	1	0.87	1.79033	0.528477	1.72026	0.222355	0.628023	1	0.779	1.73196	0.476786	1.70063	0.275286	0.628596
COG1803	225	15	210	G	Methylglyoxal synthase	-1	-1	-1	-1	0	0	1	0.76	2.42655	0.545099	2.50605	0.150971	0.6287	1	0.733	2.23076	0.560839	2.01282	0.251412	0.576857
COG1165	249	18	231	H	2-succinyl-5-enolpyruvyl-6-hydroxy-3-cyclohexene-1-carboxylate synthase	-1	-1	-1	-1	0	0	1	1	2.95238	0.797775	2.93715	0.221405	0.632529	1	1	2.87096	0.765511	3.08265	0.26664	0.670188
COG0541	687	82	605	U	Signal recognition particle GTPase	2	1	49	1	1	0	1	0.95	2.55094	1.36378	1.88101	0.159483	0.635998	1	0.913	3.87673	2.17649	2.56558	0.561424	0.611607
COG2054	58	27	31	R	Uncharacterized archaeal kinase related to aspartokinase	-1	-1	-1	-1	0	0	1	0.9	3.27532	1.95376	2.25264	0.389958	0.642135	1	0.814	3.80443	2.14745	2.85802	0.564462	0.657848
COG3002	105	11	94	S	Uncharacterized conserved protein YbcC, UPF0753/DUF2309 family	-1	-1	-1	-1	0	0	1	0.99	2.64304	0.725951	2.67105	0.249082	0.642632	1	0.969	3.21833	0.78232	3.29092	0.243082	0.632818
COG2262	616	60	556	J	50S ribosomal subunit-associated GTPase HflX	-1	-1	115	1	0	0	1	0.98	3.49283	1.80549	2.68397	0.191592	0.642667	1	0.896	4.48762	2.77815	3.31778	0.619071	0.679194
COG4865	43	11	32	E	Glutamate mutase epsilon subunit	-1	-1	-1	-1	0	0	1	0.92	1.67825	0.32784	1.83505	0.274879	0.644388	1	0.773	1.96231	0.316001	2.1459	0.161036	0.627299
COG4272	51	13	38	S	Uncharacterized membrane protein	-1	-1	-1	-1	0	0	1	0.68	2.89198	1.26235	2.4658	0.295846	0.644567	1	0.83	2.88027	1.17856	2.05904	0.409185	0.562031
COG0130	622	19	603	J	tRNA U55 pseudouridine synthase TruB, may also work on U342 of tmRNA	-1	-1	65	0	1	0	1	0.19	3.64263	1.68125	3.02901	0.207484	0.646547	4	0.671	3.88879	2.85059	3.00156	0.733026	0.752437
COG1859	117	36	81	J	RNA:NAD 2'-phosphotransferase, TPT1/KptA family	-1	-1	1416	1	0	0	1	0.95	3.07447	1.95281	2.02444	0.293601	0.646819	1	0.883	3.20255	1.9614	2.04211	0.612451	0.62505
COG3252	79	45	34	H	Methenyltetrahydromethanopterin cyclohydrolase	-1	-1	2019	1	0	0	1	0.49	2.07915	1.30279	1.39526	0.289804	0.648833	1	0.257	1.85158	1.15489	1.30046	0.623734	0.663043
COG2108	77	63	14	S	Uncharacterized conserved protein related to pyruvate formate-lyase activating enzyme	-1	-1	-1	-1	0	0	1	0.84	3.54608	1.81543	2.80097	0.252739	0.650917	1	0.832	4.31744	2.15089	3.53102	0.498188	0.658019
COG0750	695	83	612	OK	Membrane-associated protease RseP, regulator of RpoE activity	-1	-1	1938	0	1	0	1	0.97	5.21077	3.33581	3.51939	0.214586	0.657792	4	0.72	5.44728	3.66923	3.86546	0.67359	0.691601
COG0552	665	79	586	U	Signal recognition particle GTPase	2	1	45	1	1	0	1	0.86	3.00515	1.63514	2.33861	0.215278	0.661158	1	0.793	4.34439	2.434	3.26733	0.560263	0.656172
COG2130	217	13	204	QR	NADPH-dependent curcumin reductase CurA	-1	-1	-1	-1	0	0	1	0.95	1.78267	0.553224	1.84013	0.23345	0.671282	1	0.973	1.77939	0.533552	1.92039	0.299852	0.689549
COG2311	217	10	207	S	Uncharacterized membrane protein YeiB	-1	-1	-1	-1	0	0	1	0.99	3.16866	0.783164	3.47107	0.256942	0.671298	1	0.784	3.14437	0.650096	3.54219	0.206749	0.666633
COG1163	93	83	10	J	Ribosome-interacting GTPase 1	-1	-1	1794	1	0	0	1	0.62	2.26852	1.7413	1.3064	0.323008	0.671738	1	0.292	2.75185	1.96612	1.63149	0.592869	0.653672
COG3361	88	15	73	S	Uncharacterized protein YqjF, DUF2071 family	-1	-1	-1	-1	0	0	1	0.55	3.26218	1.30097	3.09234	0.28432	0.673371	1	0.264	3.60079	1.38092	3.45338	0.383506	0.671284
COG1915	95	36	59	S	Uncharacterized conserved protein, contains Saccharopine dehydrogenase N-terminal (SDHN) domain	-1	-1	1824	0	0	0	1	0.74	2.34933	1.05406	2.11749	0.218606	0.67499	2	0.702	2.37968	1.21175	2.453	0.509205	0.770008
COG2827	358	18	340	L	Predicted endonuclease, GIY-YIG superfamily	-1	-1	-1	-1	0	0	1	0.87	2.76553	0.515987	3.21825	0.203162	0.675139	1	0.437	2.60703	0.38968	2.44382	0.149473	0.543435
COG1358	183	83	100	J	Ribosomal protein L7Ae or related RNA K-turn-binding protein	-1	-1	-1	-1	0	0	1	0.99	2.89696	1.12878	2.80055	0.256781	0.678181	1	0.29	2.54374	0.85953	2.28628	0.337899	0.618342
COG2457	92	62	30	S	Uncharacterized protein	-1	-1	-1	-1	0	0	1	0.95	3.65304	3.33811	1.61941	0.302188	0.678547	1	0.898	4.65741	4.24062	1.90664	0.409378	0.659944
COG0638	210	95	115	O	20S proteasome, alpha and beta subunits	-1	-1	-1	-1	0	0	1	0.94	3.37949	1.94192	2.68048	0.164936	0.683891	1	0.999	3.70776	2.04491	2.95376	0.551522	0.674082
COG4813	64	13	51	G	Trehalose utilization protein	-1	-1	-1	-1	0	0	1	1	1.35752	0.55965	1.30573	0.310098	0.687052	1	0.894	1.47981	0.600393	1.51023	0.405722	0.713139
COG4006	49	16	33	V	CRISPR/Cas system-associated protein Csm6, COG1517 family	-1	-1	-1	-1	0	0	1	0.38	4.38378	2.60153	3.45394	0.386391	0.690668	1	0.22	5.00473	3.10346	3.81738	0.620106	0.69143
COG3358	134	17	117	S	Uncharacterized conserved protein, DUF1684 family	-1	-1	-1	-1	0	0	1	0.99	3.10834	1.23434	3.11346	0.25533	0.699378	1	0.944	2.9079	1.18721	2.93999	0.40827	0.709653
COG1534	293	62	231	J	RNA-binding protein YhbY	-1	-1	-1	-1	0	0	1	0.53	3.04805	2.02881	2.27271	0.220961	0.705618	1	0.165	3.2416	2.33582	2.34042	0.720578	0.721287
COG1836	132	61	71	S	Uncharacterized membrane protein	-1	-1	2272	0	0	0	1	0.95	3.58712	2.70415	2.42447	0.298598	0.714867	2	0.887	4.96661	3.80955	3.83653	0.767033	0.769749
COG0315	511	74	437	H	Molybdenum cofactor biosynthesis enzyme	-1	-1	267	1	0	0	1	0.6	2.25796	1.41183	1.82067	0.251026	0.7158	1	0.869	2.9628	1.729	1.77548	0.583571	0.591414
COG1781	157	79	78	F	Aspartate carbamoyltransferase, regulatory subunit	-1	-1	-1	-1	0	0	1	0.35	2.33974	1.42116	1.96398	0.255623	0.723402	1	0.76	2.00707	1.18888	1.81313	0.592347	0.747859
COG1679	79	56	23	C	Predicted aconitase	-1	-1	-1	-1	0	0	1	0.44	2.6262	1.80451	2.04089	0.427725	0.732123	1	0.848	2.78971	2.08279	2.43172	0.746598	0.809137
COG0805	570	47	523	U	Sec-independent protein secretion pathway component TatC	-1	-1	3856	0	0	0	1	0.81	4.13095	2.99517	3.10088	0.200943	0.737851	4	0.543	4.20143	3.98984	3.29704	0.784743	0.867191
COG1415	68	37	31	S	Uncharacterized protein	-1	-1	1972	1	0	0	1	1	2.13646	1.79207	1.4221	0.373443	0.752215	1	0.507	2.75102	2.22429	1.69362	0.615632	0.712081
COG2178	59	48	11	R	Predicted RNA- or ssDNA-binding protein, translin family	-1	-1	-1	-1	0	0	1	1	2.3994	2.38583	1.22619	0.365993	0.752693	1	0.943	2.51547	2.53905	1.25837	0.500251	0.754812
COG0373	537	69	468	H	Glutamyl-tRNA reductase	-1	-1	268	0	0	0	1	0.91	3.3829	2.34419	2.78271	0.249649	0.757768	6	0.668	3.65965	2.78013	3.12473	0.759672	0.806753
COG1190	559	19	540	J	Lysyl-tRNA synthetase (class II)	-1	-1	-1	-1	0	0	1	0.49	2.26689	1.34313	2.11199	0.234012	0.762084	2	0.618	2.79592	1.95427	2.46173	0.698971	0.789723
COG4934	95	14	81	O	Serine protease, subtilase family	-1	-1	-1	-1	0	0	1	0.48	3.45786	2.51344	2.8037	0.395115	0.768848	3	0.544	3.37142	2.64362	2.83536	0.784127	0.812562
