# Supplementary material for: A New Analysis of Archaea–Bacteria Domain Separation: Variable Phylogenetic Distance and the Tempo of Early Evolution
Source: Mol Biol Evol. 2020 Apr 21;37(8):2332–40. doi: 10.1093/molbev/msaa089 (PMC7403611; doi:10.1093/molbev/msaa089)
Supplement: msaa089_Supplementary_Data [file msaa089_supplementary_data.zip › msaa089-suppl_data/refs.bib]

@article{adam,
  title={Evolutionary history of carbon monoxide dehydrogenase/acetyl-CoA synthase, one of the oldest enzymatic complexes},
  author={Adam, Panagiotis S and Borrel, Guillaume and Gribaldo, Simonetta},
  journal={Proceedings of the National Academy of Sciences},
  volume={115},
  number={6},
  pages={E1166--E1173},
  year={2018},
  publisher={National Acad Sciences}
}

@article{inoue,
  title={Structural and phylogenetic diversity of anaerobic carbon-monoxide dehydrogenases},
  author={Inoue, Masao and Nakamoto, Issei and Omae, Kimiho and Oguro, Tatsuki and Ogata, Hiroyuki and Yoshida, Takashi and Sako, Yoshihiko},
  journal={Frontiers in microbiology},
  volume={9},
  pages={3353},
  year={2019},
  publisher={Frontiers}
}

@article{outofthebox,
  title={The evolution of respiratory O2/NO reductases: an out-of-the-phylogenetic-box perspective},
  author={Ducluzeau, Anne-Lise and Schoepp-Cothenet, Barbara and van Lis, Robert and Baymann, Frauke and Russell, Michael J and Nitschke, Wolfgang},
  journal={Journal of The Royal Society Interface},
  volume={11},
  number={98},
  pages={20140196},
  year={2014},
  publisher={The Royal Society}
}

@article{cho2010,
	title = {Ribosomal protein {L}7Ae is a subunit of archaeal {RNase} {P}},
	volume = {107},
	issn = {0027-8424},
	url = {https://www.pnas.org/content/107/33/14573},
	doi = {10.1073/pnas.1005556107},
	number = {33},
	journal = {Proceedings of the National Academy of Sciences},
	author = {Cho, I-Ming and Lai, Lien B. and Susanti, Dwi and Mukhopadhyay, Biswarup and Gopalan, Venkat},
	year = {2010},
	pages = {14573--14578}
}

@article{Makarova_2003,
  title={Filling a gap in the central metabolism of archaea: prediction of a novel aconitase by comparative-genomic analysis},
  author={Makarova, Kira S and Koonin, Eugene V},
  journal={FEMS microbiology letters},
  volume={227},
  number={1},
  pages={17--23},
  year={2003},
  publisher={Blackwell Publishing Ltd Oxford, UK}
}

@article{hilario1993,
  title={Horizontal transfer of ATPase genes—the tree of life becomes a net of life},
  author={Hilario, Elena and Gogarten, Johann Peter},
  journal={Biosystems},
  volume={31},
  number={2-3},
  pages={111--119},
  year={1993},
  publisher={Elsevier}
}

@article{wolf1999,
  title={Evolution of Aminoacyl-tRNA Synthetases Analysis of Unique Domain Architectures and Phylogenetic Trees Reveals a Complex History of Horizontal Gene Transfer Events},
  author={Wolf, YI and Aravind, L. and Grishin, NV and Koonin, EV},
  journal={Genome Res},
  volume={9},
  pages={689--710},
  year={1999}
}

@article{brochier,
  title={Widespread distribution of archaeal reverse gyrase in thermophilic bacteria suggests a complex history of vertical inheritance and lateral gene transfers},
  author={Brochier-Armanet, C{\'e}line and Forterre, Patrick},
  journal={Archaea},
  volume={2},
  number={2},
  pages={83--93},
  year={2006},
  publisher={Hindawi}
}

@article{nguyen2014,
  title={{IQ-TREE:} a fast and effective stochastic algorithm for estimating maximum-likelihood phylogenies},
  author={Nguyen, Lam-Tung and Schmidt, Heiko A and von Haeseler, Arndt and Minh, Bui Quang},
  journal={Molecular biology and evolution},
  volume={32},
  number={1},
  pages={268--274},
  year={2014},
  publisher={Oxford University Press}
}

@article{boyd2011_b,
  title={An alternative path for the evolution of biological nitrogen fixation},
  author={Boyd, Eric S and Hamilton, Trinity L and Peters, John W},
  journal={Frontiers in microbiology},
  volume={2},
  pages={205},
  year={2011},
  publisher={Frontiers}
}

@article{boyd2011_a,
  title={A late methanogen origin for molybdenum-dependent nitrogenase},
  author={Boyd, ES and Anbar, AD and Miller, S and Hamilton, TL and Lavin, M and Peters, JW},
  journal={Geobiology},
  volume={9},
  number={3},
  pages={221--232},
  year={2011},
  publisher={Wiley Online Library}
}

@article{cornish2017,
  title={Life before LUCA},
  author={Cornish-Bowden, Athel and C{\'a}rdenas, Mar{\'\i}a Luz},
  journal={Journal of theoretical biology},
  doi = {10.1016/j.jtbi.2017.05.023},
  volume={434},
  pages={68--74},
  year={2017},
  publisher={Elsevier}
}

@article{altenhoff_2016,
  title={Standardized benchmarking in the quest for orthologs},
  author={Altenhoff, Adrian M and Boeckmann, Brigitte and Capella-Gutierrez, Salvador and Dalquen, Daniel A and DeLuca, Todd and Forslund, Kristoffer and Huerta-Cepas, Jaime and Linard, Benjamin and Pereira, C{\'e}cile and Pryszcz, Leszek P and others},
  journal={Nature methods},
  volume={13},
  number={5},
  pages={425},
  year={2016},
  publisher={Nature Publishing Group}
}

@article{goldman2012a,
  title={The enzymatic and metabolic capabilities of early life},
  author={Goldman, Aaron David and Baross, John A and Samudrala, Ram},
  journal={PLoS One},
  volume={7},
  number={9},
  pages={e39912},
  year={2012},
  publisher={Public Library of Science}
}

@article{Lawrence_2006,
	doi = {10.1128/jb.188.3.1143-1154.2006},
	year = 2006,
	publisher = {American Society for Microbiology},
	volume = {188},
	number = {3},
	pages = {1143--1154},
	author = {S. H. Lawrence and K. B. Luther and H. Schindelin and J. G. Ferry},
	title = {Structural and Functional Studies Suggest a Catalytic Mechanism for the Phosphotransacetylase from Methanosarcina thermophila},
	journal = {Journal of Bacteriology}
}

@article{Jain_1999,
	doi = {10.1073/pnas.96.7.3801},
	year = 1999,
	publisher = {Proceedings of the National Academy of Sciences},
	volume = {96},
	number = {7},
	pages = {3801--3806},
	author = {R. Jain and M. C. Rivera and J. A. Lake},
	title = {Horizontal gene transfer among genomes: The complexity hypothesis},
	journal = {Proceedings of the National Academy of Sciences}
}

@article{Hellmuth_2017,
	doi = {10.1186/s13015-017-0114-z},
	year = 2017,
	publisher = {Springer Nature},
	volume = {12},
	number = {1},
	author = {Marc Hellmuth},
	title = {Biologically feasible gene trees, reconciliation maps and informative triples},
	journal = {Algorithms for Molecular Biology}
}

@incollection{Altenhoff_2012,
	doi = {10.1007/978-1-61779-582-4_9},
	year = 2012,
	publisher = {Humana Press},
	pages = {259--279},
	author = {Adrian M. Altenhoff and Christophe Dessimoz},
	title = {Inferring Orthology and Paralogy},
	booktitle = {Methods in Molecular Biology}
}

@article{Nehrt_2011,
	doi = {10.1371/journal.pcbi.1002073},
	year = 2011,
	publisher = {Public Library of Science ({PLoS})},
	volume = {7},
	number = {6},
	pages = {e1002073},
	author = {Nathan L. Nehrt and Wyatt T. Clark and Predrag Radivojac and Matthew W. Hahn},
	editor = {Andrey Rzhetsky},
	title = {Testing the Ortholog Conjecture with Comparative Functional Genomic Data from Mammals},
	journal = {{PLoS} Computational Biology}
}

@article{lechner2014,
  title={Orthology detection combining clustering and synteny for very large datasets},
  author={Lechner, Marcus and Hernández Rosales, Maribel and Doerr, Daniel and Wieseke, Nicolas and Thévenin, Annelyse and Stoye, Jens and Hartmann, Roland K and Prohaska, Sonja J and Stadler, Peter F},
  journal={PLoS One},
  volume={9},
  number={8},
  pages={e105015},
  year={2014},
  doi = {10.1371/journal.pone.0105015},
  publisher={Public Library of Science}
}

@article{Forslund_2017,
	doi = {10.1093/bioinformatics/btx542},
	year = 2017,
	publisher = {Oxford University Press ({OUP})},
	volume = {34},
	number = {2},
	pages = {323--329},
	author = {Kristoffer Forslund and Cecile Pereira and Salvador Capella-Gutierrez and Alan Sousa da Silva and Adrian Altenhoff and Jaime Huerta-Cepas and Matthieu Muffato and Mateus Patricio and Klaas Vandepoele and Ingo Ebersberger and Judith Blake and Jesualdo Tom{\'{a}}s Fern{\'{a}}ndez Breis and Brigitte Boeckmann and Toni Gabald{\'{o}}n and Erik Sonnhammer and Christophe Dessimoz and Suzanna Lewis and Adrian Altenhoff and Carla Bello and Judith Blake and Brigitte Boeckmann and S{\'{e}}bastien Briois and Salvador Capella-Gutierrez and Edward Chalstrey and Hirokazu Chiba and Oscar Conchillo-Sol{\'{e}} and Vincent Daubin and Todd DeLuca and Christophe Dessimoz and Jean-Francois Dufayard and Dannie Durand and Ingo Ebersberger and Jesualdo Tom{\'{a}}s Fern{\'{a}}ndez-Breis and Kristoffer Forslund and Natasha Glover and Alexander Hauser and Davide Heller and Jaime Huerta-Cepas and Mateusz Kaduk and Jan Koch and Eugene V Koonin and Evgenia Kriventseva and Shigehiro Kuraku and Odile Lecompte and Olivier Lespinet and Jeremy Levy and Suzanna Lewis and Benjamin Liebeskind and Benjamin Linard and Marina Marcet-Houben and Maria Martin and Claire McWhite and Sergei Mekhedov and Sebastien Moretti and Matthieu Muffato and Steven Müller and El-Mabrouk Nadia and C{\'{e}}dric Notredame and Mateus Patricio and Simon Penel and C{\'{e}}cile Pereira and Ivana Pilizota and Henning Redestig and Marc Robinson-Rechavi and Fabian Schreiber and Kimmen Sjölander and Nives {\v{S}}kunca and Erik Sonnhammer and Alan Sousa da Silva and Martin Steinegger and Damian Szklarczyk and Paul Thomas and Ernst Thuer and Cl{\'{e}}ment Train and Ikuo Uchiyama and Klaas Vandepoele and Lucas Wittwer and Ioannis Xenarios and Bethan Yates and Evgeny Zdobnov and Robert M Waterhouse and   and},
	editor = {Janet Kelso},
	title = {Gearing up to handle the mosaic nature of life in the quest for orthologs},
	journal = {Bioinformatics}
}


@article{Goldenfeld_2017,
	doi = {10.1098/rsta.2016.0341},
	year = 2017,
	publisher = {The Royal Society},
	volume = {375},
	number = {2109},
	pages = {20160341},
	author = {Nigel Goldenfeld and Tommaso Biancalani and Farshid Jafarpour},
	title = {Universal biology and the statistical mechanics of early life},
	journal = {Philosophical Transactions of the Royal Society A: Mathematical, Physical and Engineering Sciences}
}

@article{Woese_1977,
	doi = {10.1007/bf01796132},
	year = 1977,
	publisher = {Springer Science and Business Media {LLC}},
	volume = {10},
	number = {1},
	pages = {1--6},
	author = {Carl R. Woese and George E. Fox},
	title = {The concept of cellular evolution},
	journal = {Journal of Molecular Evolution}
}

@article{Kovacs_2017,
	doi = {10.1093/molbev/msx086},
	year = 2017,
	publisher = {Oxford University Press ({OUP})},
	volume = {34},
	number = {5},
	pages = {1252--1260},
	author = {Nicholas A. Kovacs and Anton S. Petrov and Kathryn A. Lanier and Loren Dean Williams},
	title = {Frozen in Time: The History of Proteins},
	journal = {Molecular Biology and Evolution}
}

@article{Inoue_2019,
	doi = {10.3389/fmicb.2018.03353},
	year = 2019,
	publisher = {Frontiers Media {SA}},
	volume = {9},
	author = {Masao Inoue and Issei Nakamoto and Kimiho Omae and Tatsuki Oguro and Hiroyuki Ogata and Takashi Yoshida and Yoshihiko Sako},
	title = {Structural and Phylogenetic Diversity of Anaerobic Carbon-Monoxide Dehydrogenases},
	journal = {Frontiers in Microbiology}
}

@article{Adam_2018,
	doi = {10.1073/pnas.1716667115},
	year = 2018,
	publisher = {Proceedings of the National Academy of Sciences},
	volume = {115},
	number = {6},
	pages = {E1166--E1173},
	author = {Panagiotis S. Adam and Guillaume Borrel and Simonetta Gribaldo},
	title = {Evolutionary history of carbon monoxide dehydrogenase/acetyl-{CoA} synthase, one of the oldest enzymatic complexes},
	journal = {Proceedings of the National Academy of Sciences}
}

@article{Liu_2018,
	doi = {10.1111/1462-2920.14399},
	year = 2018,
	publisher = {Wiley},
	volume = {20},
	number = {10},
	pages = {3836--3850},
	author = {Shuo Liu and Meng-Ze Du and Qing-Feng Wen and Juanjuan Kang and Chuan Dong and Lifeng Xiong and Jian Huang and Feng-Biao Guo},
	title = {Comprehensive exploration of the enzymes catalysing oxygen-involved reactions and {COGs} relevant to bacterial oxygen utilization},
	journal = {Environmental Microbiology}
}

@article{Forterre_2006,
	doi = {10.1073/pnas.0510333103},
	year = 2006,
	publisher = {Proceedings of the National Academy of Sciences},
	volume = {103},
	number = {10},
	pages = {3669--3674},
	author = {P. Forterre},
	title = {Three {RNA} cells for ribosomal lineages and three {DNA} viruses to replicate their genomes: A hypothesis for the origin of cellular domain},
	journal = {Proceedings of the National Academy of Sciences}
}

@article{Woese_1998,
	doi = {10.1073/pnas.95.12.6854},
	year = 1998,
	publisher = {Proceedings of the National Academy of Sciences},
	volume = {95},
	number = {12},
	pages = {6854--6859},
	author = {C. Woese},
	title = {The universal ancestor},
	journal = {Proceedings of the National Academy of Sciences}
}

@article{Galperin_2017,
	doi = {10.1093/bib/bbx117},
	year = 2017,
	publisher = {Oxford University Press ({OUP})},
	author = {Michael Y. Galperin and David M. Kristensen and Kira S. Makarova and Yuri I. Wolf and Eugene V. Koonin},
	title = {Microbial genome analysis: the {COG} approach},
	journal = {Briefings in Bioinformatics}
}

@article{Zaremba_Niedzwiedzka_2017,
	doi = {10.1038/nature21031},
	year = 2017,
	publisher = {Springer Science and Business Media {LLC}},
	volume = {541},
	number = {7637},
	pages = {353--358},
	author = {Katarzyna Zaremba-Niedzwiedzka and Eva F. Caceres and Jimmy H. Saw and Disa Bäckström and Lina Juzokaite and Emmelien Vancaester and Kiley W. Seitz and Karthik Anantharaman and Piotr Starnawski and Kasper U. Kjeldsen and Matthew B. Stott and Takuro Nunoura and Jillian F. Banfield and Andreas Schramm and Brett J. Baker and Anja Spang and Thijs J. G. Ettema},
	title = {Asgard archaea illuminate the origin of eukaryotic cellular complexity},
	journal = {Nature}
}

@article{Raymann_2015,
	doi = {10.1073/pnas.1420858112},
	year = 2015,
	publisher = {Proceedings of the National Academy of Sciences},
	volume = {112},
	number = {21},
	pages = {6670--6675},
	author = {Kasie Raymann and C{\'{e}}line Brochier-Armanet and Simonetta Gribaldo},
	title = {The two-domain tree of life is linked to a new root for the Archaea},
	journal = {Proceedings of the National Academy of Sciences}
}

@article{Schulze_1982,
	doi = {10.1002/j.1460-2075.1982.tb01216.x},
	year = 1982,
	publisher = {Wiley},
	volume = {1},
	number = {5},
	pages = {609--613},
	author = {H. Schulze and K.H. Nierhaus},
	title = {Minimal set of ribosomal components for reconstitution of the peptidyltransferase activity.},
	journal = {The {EMBO} Journal}
}

@article{Soeding_2003,
	doi = {10.1002/bies.10321},
	year = 2003,
	publisher = {Wiley},
	volume = {25},
	number = {9},
	pages = {837--846},
	author = {Johannes Söding and Andrei N. Lupas},
	title = {More than the sum of their parts: On the evolution of proteins from peptides},
	journal = {{BioEssays}}
}

@article{Doolittle_2016,
	doi = {10.1371/journal.pgen.1005912},
	year = 2016,
	publisher = {Public Library of Science ({PLoS})},
	volume = {12},
	number = {4},
	pages = {e1005912},
	author = {W. Ford Doolittle and Tyler D. P. Brunet},
	editor = {Susan M. Rosenberg},
	title = {What Is the Tree of Life?},
	journal = {{PLOS} Genetics}
}

@article{O_Malley_2011,
	doi = {10.1186/1745-6150-6-32},
	year = 2011,
	publisher = {Springer Nature},
	volume = {6},
	number = {1},
	pages = {32},
	author = {Maureen A O'Malley and Eugene V Koonin},
	title = {How stands the Tree of Life a century and a half after The Origin?},
	journal = {Biology Direct}
}

@article{Doolittle_2007,
	doi = {10.1073/pnas.0610699104},
	year = 2007,
	publisher = {Proceedings of the National Academy of Sciences},
	volume = {104},
	number = {7},
	pages = {2043--2049},
	author = {W. F. Doolittle and E. Bapteste},
	title = {Pattern pluralism and the Tree of Life hypothesis},
	journal = {Proceedings of the National Academy of Sciences}
}

@article{Doolittle_2009,
	doi = {10.1101/sqb.2009.74.002},
	year = 2009,
	publisher = {Cold Spring Harbor Laboratory},
	volume = {74},
	number = {0},
	pages = {197--204},
	author = {W. F. Doolittle},
	title = {Eradicating Typological Thinking in Prokaryotic Systematics and Evolution},
	journal = {Cold Spring Harbor Symposia on Quantitative Biology}
}

@article{Fournier_2015,
	doi = {10.1186/s12862-015-0350-0},
	year = 2015,
	publisher = {Springer Nature},
	volume = {15},
	number = {1},
	author = {Gregory P Fournier and Cheryl P Andam and Johann Peter Gogarten},
	title = {Ancient horizontal gene transfer and the last common ancestors},
	journal = {BMC Evolutionary Biology}
}

@article{gogarten2016,
  title={Is LUCA a thermophilic progenote?},
  author={Gogarten, Johann Peter and Deamer, David},
  journal={Nature microbiology},
  volume={1},
  number={12},
  pages={16229},
  year={2016},
  publisher={Nature Publishing Group}
}

@article{koonin2008,
  title={Genomics of bacteria and archaea: the emerging dynamic view of the prokaryotic world},
  author={Koonin, Eugene V and Wolf, Yuri I},
  journal={Nucleic acids research},
  volume={36},
  number={21},
  pages={6688--6719},
  year={2008},
  publisher={Oxford University Press}
}

@article{puigbo2010,
  title={The tree and net components of prokaryote evolution},
  author={Puigbo, Pere and Wolf, Yuri I and Koonin, Eugene V},
  journal={Genome biology and evolution},
  volume={2},
  pages={745--756},
  year={2010},
  publisher={Oxford University Press}
}

@article{puigbo2009,
  title={Search for a 'Tree of Life' in the thicket of the phylogenetic forest},
  author={Puigbò, Pere and Wolf, Yuri I and Koonin, Eugene V},
  journal={Journal of biology},
  volume={8},
  number={6},
  pages={59},
  year={2009},
  doi = {https://doi.org/10.1186/jbiol159},
  publisher={BioMed Central}
}


@article{Shih2017,
	doi = {10.1073/pnas.1710798114},
	url = {https://doi.org/10.1073/pnas.1710798114},
	year = 2017,
	publisher = {Proceedings of the National Academy of Sciences},
	volume = {114},
	number = {40},
	pages = {10749--10754},
	author = {Patrick M. Shih and Lewis M. Ward and Woodward W. Fischer},
	title = {Evolution of the 3-hydroxypropionate bicycle and recent transfer of anoxygenic photosynthesis into the Chloroflexi},
	journal = {Proceedings of the National Academy of Sciences}
}

@article{Wolfe2018,
	doi = {10.1038/s41559-018-0513-7},
	url = {https://doi.org/10.1038/s41559-018-0513-7},
	year = 2018,
	publisher = {Springer Nature},
	volume = {2},
	number = {5},
	pages = {897--903},
	author = {Joanna M. Wolfe and Gregory P. Fournier},
	title = {Horizontal gene transfer constrains the timing of methanogen evolution},
	journal = {Nature Ecology {\&} Evolution}
}

@article{woese1990,
  title={Towards a natural system of organisms: proposal for the domains Archaea, Bacteria, and Eucarya.},
  author={Woese, Carl R and Kandler, Otto and Wheelis, Mark L},
  journal={Proceedings of the National Academy of Sciences},
  volume={87},
  number={12},
  pages={4576--4579},
  year={1990},
  publisher={National Acad Sciences}
}

@article{hug2016,
  title={A new view of the tree of life},
  author={Hug, Laura A and Baker, Brett J and Anantharaman, Karthik and Brown, Christopher T and Probst, Alexander J and Castelle, Cindy J and Butterfield, Cristina N and Hernsdorf, Alex W and Amano, Yuki and Ise, Kotaro and others},
  journal={Nature microbiology},
  volume={1},
  number={5},
  pages={16048},
  year={2016},
  publisher={Nature Publishing Group}
}

@article{case2007,
  title={Use of 16S rRNA and rpoB genes as molecular markers for microbial ecology studies},
  author={Case, Rebecca J and Boucher, Yan and Dahll{\"o}f, Ingela and Holmstr{\"o}m, Carola and Doolittle, W Ford and Kjelleberg, Staffan},
  journal={Appl. Environ. Microbiol.},
  volume={73},
  number={1},
  pages={278--288},
  year={2007},
  publisher={Am Soc Microbiol}
}

@article{charlebois2004,
  title={Computing prokaryotic gene ubiquity: rescuing the core from extinction},
  author={Charlebois, Robert L and Doolittle, W Ford},
  journal={Genome research},
  volume={14},
  number={12},
  pages={2469--2477},
  year={2004},
  publisher={Cold Spring Harbor Lab}
}

@article{tatusov1997,
  title={A genomic perspective on protein families},
  author={Tatusov, Roman L and Koonin, Eugene V and Lipman, David J},
  journal={Science},
  volume={278},
  number={5338},
  pages={631--637},
  year={1997},
  publisher={American Association for the Advancement of Science}
}

@article{koonin2005,
  title={Orthologs, paralogs, and evolutionary genomics},
  author={Koonin, Eugene V},
  journal={Annu. Rev. Genet.},
  volume={39},
  pages={309--338},
  year={2005},
  publisher={Annual Reviews}
}

@article{galperin2014,
  title={Expanded microbial genome coverage and improved protein family annotation in the COG database},
  author={Galperin, Michael Y and Makarova, Kira S and Wolf, Yuri I and Koonin, Eugene V},
  journal={Nucleic acids research},
  volume={43},
  number={D1},
  pages={D261--D269},
  year={2014},
  publisher={Oxford University Press}
}

@article{becerra2007,
	doi = {10.1146/annurev.ecolsys.38.091206.095825},
	year = 2007,
	publisher = {Annual Reviews},
	volume = {38},
	number = {1},
	pages = {361--379},
	author = {Arturo Becerra and Luis Delaye and Sara Islas and Antonio Lazcano},
	title = {The Very Early Stages of Biological Evolution and the Nature of the Last Common Ancestor of the Three Major Cell Domains},
	journal = {Annual Review of Ecology, Evolution, and Systematics}
}


@article{harris2003,
  title={The genetic core of the universal ancestor},
  author={Harris, J Kirk and Kelley, Scott T and Spiegelman, George B and Pace, Norman R},
  journal={Genome research},
  volume={13},
  number={3},
  pages={407--412},
  year={2003},
  publisher={Cold Spring Harbor Lab}
}

@article{weiss2016,
  title={The physiology and habitat of the last universal common ancestor},
  author={Weiss, Madeline C and Sousa, Filipa L and Mrnjavac, Natalia and Neukirchen, Sinje and Roettger, Mayo and Nelson-Sathi, Shijulal and Martin, William F},
  journal={Nature Microbiology},
  volume={1},
  number={9},
  pages={16116},
  year={2016},
  publisher={Nature Publishing Group}
}
@article{catchpole2019,
  title={The evolution of Reverse Gyrase suggests a non-hyperthermophilic Last Universal Common Ancestor},
  author={Catchpole, Ryan and Forterre, Patrick},
  journal={Molecular Biology and Evolution},
  year={2019}
}


@article{koonin2003,
  title={Comparative genomics, minimal gene-sets and the last universal common ancestor},
  author={Koonin, Eugene V},
  journal={Nature Reviews Microbiology},
  volume={1},
  number={2},
  pages={127},
  year={2003},
  publisher={Nature Publishing Group}
}

@article{mirkin2003,
  title={Algorithms for computing parsimonious evolutionary scenarios for genome evolution, the last universal common ancestor and dominance of horizontal gene transfer in the evolution of prokaryotes},
  author={Mirkin, Boris G and Fenner, Trevor I and Galperin, Michael Y and Koonin, Eugene V},
  journal={BMC evolutionary biology},
  volume={3},
  number={1},
  pages={2},
  year={2003},
  publisher={BioMed Central}
}

@article{glansdorff2008,
  title={The last universal common ancestor: emergence, constitution and genetic legacy of an elusive forerunner},
  author={Glansdorff, Nicolas and Xu, Ying and Labedan, Bernard},
  journal={Biology direct},
  volume={3},
  number={1},
  pages={29},
  year={2008},
  publisher={BioMed Central}
}

@article{woese1987,
  title={Bacterial evolution.},
  author={Woese, Carl R},
  journal={Microbiological reviews},
  volume={51},
  number={2},
  pages={221},
  year={1987},
  publisher={American Society for Microbiology (ASM)}
}

@article{gouy2015,
  title={Rooting the tree of life: the phylogenetic jury is still out},
  author={Gouy, Richard and Baurain, Denis and Philippe, Herv{\'e}},
  journal={Philosophical Transactions of the Royal Society B: Biological Sciences},
  volume={370},
  number={1678},
  pages={20140329},
  year={2015},
  publisher={The Royal Society}
}

@article{goldman2012b,
  title={LUCApedia: a database for the study of ancient life},
  author={Goldman, Aaron David and Bernhard, Tess M and Dolzhenko, Egor and Landweber, Laura F},
  journal={Nucleic acids research},
  volume={41},
  number={D1},
  pages={D1079--D1082},
  year={2012},
  publisher={Oxford University Press}
}

@article{gribaldo2010,
  title={The origin of eukaryotes and their relationship with the Archaea: are we at a phylogenomic impasse?},
  author={Gribaldo, Simonetta and Poole, Anthony M and Daubin, Vincent and Forterre, Patrick and Brochier-Armanet, C{\'e}line},
  journal={Nature Reviews Microbiology},
  volume={8},
  number={10},
  pages={743},
  year={2010},
  publisher={Nature Publishing Group}
}

@article{price2010,
  title={FastTree 2--approximately maximum-likelihood trees for large alignments},
  author={Price, Morgan N and Dehal, Paramvir S and Arkin, Adam P},
  journal={PloS one},
  volume={5},
  number={3},
  pages={e9490},
  year={2010},
  publisher={Public Library of Science}
}

@article{stamatakis2014,
  title={RAxML version 8: a tool for phylogenetic analysis and post-analysis of large phylogenies},
  author={Stamatakis, Alexandros},
  journal={Bioinformatics},
  volume={30},
  number={9},
  pages={1312--1313},
  year={2014},
  publisher={Oxford University Press}
}

@article{fitch1971,
  title={Toward defining the course of evolution: minimum change for a specific tree topology},
  author={Fitch, Walter M},
  journal={Systematic Biology},
  volume={20},
  number={4},
  pages={406--416},
  year={1971},
  publisher={Society of Systematic Zoology}
}

@article{letunic2006,
  title={{Interactive Tree Of Life (iTOL):} an online tool for phylogenetic tree display and annotation},
  author={Letunic, Ivica and Bork, Peer},
  journal={Bioinformatics},
  volume={23},
  number={1},
  pages={127--128},
  year={2006},
  publisher={Oxford University Press}
}

@article{letunic2016,
 title={{Interactive tree of life (iTOL) v3:} an online tool for the display and annotation of phylogenetic and other trees},
 author={Letunic, Ivica and Bork, Peer},
 journal={Nucleic acids research},
 volume={44},
 number={W1},
 pages={W242--W245},
 year={2016},
 publisher={Oxford University Press}}


@article{fournier2015,
  title={Ancient horizontal gene transfer and the last common ancestors},
  author={Fournier, Gregory P and Andam, Cheryl P and Gogarten, Johann Peter},
  journal={BMC evolutionary biology},
  volume={15},
  number={1},
  pages={70},
  year={2015},
  publisher={BioMed Central}
}
